# Supplementary material for: A benchmark of hemoglobin blocking during library preparation for mRNA-Sequencing of human blood samples
Source: Sci Rep. 2020 Mar 27;10:5630. doi: 10.1038/s41598-020-62637-0 (PMC7101437; doi:10.1038/s41598-020-62637-0)
Supplement: Supplementary file 2 — Supplementary Table S1. [file 41598_2020_62637_MOESM2_ESM.xlsx]

## Sheet: Principal_component_1
gene_name	absolute_loading_PC1	mean_expr	mean_expr_GB	mean_expr_noGB	median_expr_GB	median_expr_noGB
UBE2D2	0.014535	984.767	1458.56	510.977	1460.5	500
TBRG1	0.0144465	690.807	1119.77	261.841	1155	242
TMEM87A	0.0144018	856.67	1208.09	505.25	1183	474.5
KHDRBS1	0.0143951	937.756	1330.09	545.42	1327.5	511.5
PPP6C	0.0143448	582.045	814.42	349.67	816.5	345.5
CNBP	0.0143312	644.608	986.352	302.864	989.5	290
N4BP2L2	0.0143187	2180.68	3084.64	1276.72	3166	1253.5
SSR1	0.0143112	688.369	1079.91	296.83	1104	275
IGBP1	0.0143	489.903	712.636	267.17	723.5	254
SNU13	0.0143	493.943	799.955	187.932	801	177
MDM4	0.0142999	1002.4	1423.32	581.477	1413.5	561
CNOT7	0.0142991	245	366.375	123.625	361.5	119
DDX6	0.0142786	2086.53	3090.33	1082.73	3116	999.5
PTDSS1	0.0142639	406.119	623.5	188.739	630	179.5
TMED10	0.0142569	701.409	1120.15	282.67	1100.5	263
PSMA7	0.0142508	749.142	1185	313.284	1169	285.5
HDAC1	0.0142327	828.295	1199.35	457.239	1182	425.5
WDR82	0.0142313	1036.27	1684.74	387.795	1707	365
PSMD7	0.014225	292.909	428.875	156.943	426.5	141
IL16	0.0142245	997.676	1448.24	547.114	1455.5	490
ANAPC5	0.0142242	444.449	663.477	225.42	694	216.5
VPS35	0.0142239	523.648	819.909	227.386	815.5	215.5
CLTA	0.0142197	545.443	754.148	336.739	775.5	313
CCT3	0.0142069	274.142	411.636	136.648	410.5	126.5
NEK9	0.0142037	388.04	556.443	219.636	547	203.5
CELF1	0.0142033	1841.93	2695.36	988.5	2714	934.5
HECA	0.0141997	1688.74	2345.93	1031.55	2276.5	982
SAP18	0.0141908	496.278	770.602	221.955	787.5	213
UBE2I	0.0141865	714.597	983.443	445.75	989.5	417.5
SURF4	0.0141857	522.841	785.443	260.239	792.5	233.5
HNRNPD	0.0141755	1821.24	2655.76	986.727	2652	928
SEPT9	0.0141657	2251.09	3712.82	789.352	3840	741
ARHGDIB	0.0141556	4743.98	7659.34	1828.62	7566	1663.5
CHTOP	0.0141538	412.443	658.841	166.045	664	161
TSG101	0.0141536	612.693	823.682	401.705	828.5	380
PTGES3	0.0141515	677.83	1021.9	333.761	1030.5	310
NONO	0.0141509	802.75	1358.81	246.693	1370	230.5
EIF3H	0.0141484	782.386	1172.08	392.693	1173.5	372.5
KARS	0.0141465	483.227	733.114	233.341	735.5	220
RBM8A	0.0141424	434.153	663.477	204.83	665	184
MFF	0.0141423	238.483	352.443	124.523	357.5	123
MBD4	0.0141344	487.659	792.364	182.955	795.5	169
H2AFV	0.0141337	731.631	1091.4	371.864	1117.5	339.5
DAD1	0.0141324	283.665	479.352	87.9773	491.5	82.5
CALM1	0.0141298	2850.12	4342.17	1358.07	4312.5	1253
OSTM1	0.0141287	351.619	499.534	203.705	507	199
TCP1	0.0141282	351.301	582.091	120.511	589	112
VDAC3	0.0141275	255.926	431.477	80.375	446.5	73.5
TMEM248	0.0141269	449.011	711.739	186.284	739.5	169.5
ARPC2	0.0141204	3829.15	6166.52	1491.78	6281	1388
NBR1	0.0141195	819.028	1171.35	466.705	1185.5	435.5
MTCH1	0.0141145	528.71	899.148	158.273	921.5	148.5
PRKAA1	0.0141138	249.466	365.75	133.182	352.5	129
ATP5G2	0.0141083	935.517	1452.93	418.102	1462	373
LGALS8	0.0141069	365.597	545.045	186.148	554.5	178
LPXN	0.0141063	458.142	722.42	193.864	705	186
CBX6	0.0141022	974.068	1637.86	310.273	1650	296
TUG1	0.0141017	599.693	987.182	212.205	998	199
PAFAH1B2	0.0140979	691.688	1081.57	301.807	1080	288
ATP6V0E1	0.0140978	944.96	1447.05	442.875	1467.5	418.5
HNRNPUL1	0.0140928	801.193	1177.68	424.705	1196	410.5
CCT7	0.0140922	244.42	348.398	140.443	355.5	132.5
PSMD13	0.0140912	409.25	630.205	188.295	617	181.5
PLEKHB2	0.0140903	427.727	709.261	146.193	736	135.5
CALM3	0.0140874	1605.14	2493.39	716.898	2562	676
TERF2IP	0.014085	1140.24	1562.57	717.92	1570.5	656.5
PAPD5	0.0140845	411.489	613.193	209.784	623	207
STRAP	0.0140834	268.631	440.705	96.5568	436	91
POLE3	0.014079	331.119	540.75	121.489	553	109
SETD5	0.014073	1213.06	1694	732.114	1723.5	706
EEF2	0.0140677	4914.65	7962.01	1867.3	8012	1773
USP39	0.0140664	199.108	299.761	98.4545	300	97
CCT5	0.0140659	579.432	881.375	277.489	870	259
RBM5	0.0140648	760.972	1088.75	433.193	1075	414
UBE2D3	0.0140644	2489.76	3542.35	1437.16	3549	1355.5
SPG7	0.0140642	407.17	567.58	246.761	567	237.5
YTHDF2	0.0140631	333.92	503.227	164.614	495.5	153
YKT6	0.0140624	253.023	404.557	101.489	411.5	87
SEC13	0.0140599	393.307	598.58	188.034	600	176
NDFIP1	0.0140583	728.966	1115.2	342.727	1072	336.5
MDH2	0.0140569	322.591	499.83	145.352	511	132
CYB5B	0.0140532	240.193	364.432	115.955	364	109
C3orf38	0.014051	220.102	346.909	93.2955	352.5	91
LYPLA1	0.0140466	360.773	521.239	200.307	516.5	188
UBE2Q1	0.0140463	372.75	577.33	168.17	600	156.5
GSTK1	0.0140456	471.443	772.807	170.08	764.5	163
IMP3	0.0140416	401.483	608.148	194.818	598.5	183
RPS19	0.0140415	3979.66	6387.75	1571.58	6530.5	1414
TMEM179B	0.0140402	295.159	482.17	108.148	500	95
CLTC	0.0140369	859.443	1233.34	485.545	1221	462.5
DENND4B	0.0140364	238.455	381.932	94.9773	383	89
COMMD7	0.0140343	194.614	320.455	68.7727	311.5	62.5
MRPS27	0.0140343	303.443	450.091	156.795	425	153
SH3BGRL	0.0140337	963.909	1405.47	522.352	1452	488.5
C14orf119	0.0140299	172.79	291.068	54.5114	294	53
ZBTB44	0.0140288	619.835	887.807	351.864	879	328.5
MAPK1IP1L	0.0140265	430.074	631.375	228.773	640.5	224.5
CRKL	0.0140265	347.256	535.216	159.295	519.5	152
ETFA	0.0140247	582.983	801.602	364.364	800	349
AGFG1	0.0140202	615.989	865.58	366.398	880.5	357.5

## Sheet: Principal_component_2
gene_name	absolute_loading_PC2	mean_expr	mean_expr_GB	mean_expr_noGB	median_expr_GB	median_expr_noGB
EXOC6B	0.019603	356.977	343.284	370.67	349.5	365
NDUFAF6	0.0193528	184.415	173.432	195.398	166.5	183.5
CAMTA1	0.0193208	299.96	278.784	321.136	275.5	299
PCCA	0.0192589	285.5	255.057	315.943	240.5	300
TTLL5	0.0190523	222.159	211.284	233.034	201.5	221
KIAA1328	0.0190454	281.392	251.807	310.977	240.5	291
ULK4	0.018915	295.097	278.943	311.25	266	295.5
ENTPD1-AS1	0.0188868	269.642	265.614	273.67	259.5	264.5
VWA8	0.0188358	376.585	344.83	408.341	346.5	391.5
PDSS2	0.0188122	455.528	448.08	462.977	430.5	447.5
C14orf37	0.0188096	268.994	257.58	280.409	237	261
DEPDC5	0.0187886	208.705	201.409	216	189.5	213
SLC2A13	0.0187616	146.244	139.614	152.875	132.5	143
NDUFAF2	0.0187375	117.278	102.568	131.989	97.5	137
SIL1	0.0187124	248.943	243.818	254.068	227.5	234.5
MIPEP	0.0187062	87.4716	78.1591	96.7841	75.5	94.5
SNX9	0.0187024	201.46	171.42	231.5	169.5	223
ARHGAP10	0.0186909	151.744	135.409	168.08	125.5	157
NUBPL	0.0186871	189.767	185.239	194.295	188	185.5
WDPCP	0.0186375	312.909	315.136	310.682	299.5	294
FER	0.0185828	258.307	226.739	289.875	212	267.5
POLR3B	0.0185701	95.3182	85.7386	104.898	78	104.5
TMEM135	0.0185277	217.085	206.682	227.489	204	221.5
SLC38A9	0.0184878	210.25	203.136	217.364	195.5	211.5
AL163953.3	0.0184822	122.222	102.295	142.148	91.5	137.5
AVEN	0.0184726	70.7386	52.3523	89.125	49	82
C9orf3	0.0184531	232.188	192.898	271.477	182.5	268
TMEM117	0.0184284	188.585	145.148	232.023	138	221.5
CEP128	0.0184075	181.102	141.307	220.898	139	203
PATJ	0.018403	622.693	649.148	596.239	640.5	571
FAM168A	0.018389	272.114	273.477	270.75	262	259
USP37	0.0183834	186.08	187.08	185.08	181.5	174
COX10-AS1	0.0183263	186.068	162.307	209.83	153	195
AEBP2	0.0183234	457.972	469.239	446.705	466.5	435.5
CEP89	0.0182754	99.4602	93.2614	105.659	85.5	98
IFT43	0.0181867	80.0852	73.9773	86.1932	68.5	83
ERC1	0.0181821	734.932	711.625	758.239	693	727
FAF1	0.0181698	825.398	807.67	843.125	773.5	800.5
TANGO6	0.0181454	330.631	354.125	307.136	350.5	284.5
APLF	0.0181402	94.4034	92.75	96.0568	91.5	90
C11orf49	0.018138	185.04	194.568	175.511	190	170
SUPT3H	0.0181245	169.739	165.989	173.489	151.5	163.5
ZHX3	0.0181128	108.381	102.784	113.977	100.5	111
CLYBL	0.0180755	198.517	183.693	213.341	174	210
PEAK1	0.0180719	230.989	220.08	241.898	215.5	235
EML5	0.018062	67.3352	59.1023	75.5682	55.5	69
BDNF-AS	0.0180462	55.4034	46.6023	64.2045	42.5	59.5
CCDC30	0.0180389	133.489	119.08	147.898	111	138
ACYP2	0.0180222	521.239	480.216	562.261	495.5	539.5
EHBP1	0.01802	482.051	514.455	449.648	504	434.5
PRIM2	0.018006	146.591	129.284	163.898	123.5	162
BICD1	0.0180023	371.739	357.943	385.534	366.5	372
CDHR3	0.0179973	151.068	120.227	181.909	111.5	182.5
TANC2	0.0179855	375.96	348.92	403	338	395
ZNF280D	0.0179529	312.398	296.966	327.83	279	310.5
BBS9	0.0179192	290.352	251.318	329.386	245	324.5
C20orf194	0.0179174	243.142	255.989	230.295	235	217.5
MMS22L	0.0179102	119.205	108.102	130.307	106	127.5
ST7L	0.0178953	77.3239	75.0568	79.5909	76.5	77.5
DMXL1	0.0178933	294.568	277.659	311.477	272.5	298
SNUPN	0.0178682	32.5057	26.5341	38.4773	23	35.5
DPH6	0.0178573	171.466	178.659	164.273	173.5	158
DDX10	0.0178533	216.085	199.432	232.739	201	225
TTC27	0.0178465	179.886	167.159	192.614	166	181
FANCM	0.0178434	60.4886	62.0568	58.9205	57.5	54.5
RALGPS1	0.0178418	194.011	193.864	194.159	185.5	186
RP11-130F10.1	0.0178291	77.3409	66.5568	88.125	63	73.5
RP11-550I24.2	0.0178259	133.665	125.148	142.182	119.5	136.5
IFT74	0.0178227	67.3523	67.2045	67.5	67	63
TBC1D5	0.0178108	1419.43	1438.49	1400.36	1439.5	1354
CHCHD6	0.0177819	84.9602	78.75	91.1705	75	84.5
SLC25A26	0.0177533	188.824	166.091	211.557	167.5	209.5
MAP4K3	0.0177283	146.176	155.114	137.239	154	131
HHAT	0.0177253	116.386	111.295	121.477	107	111.5
ZNF532	0.01772	50.5455	42.6818	58.4091	39	57.5
ST3GAL3	0.0177103	257.943	210.83	305.057	204	293.5
TTLL11	0.0177086	60.6875	53.8295	67.5455	50	62
C15orf41	0.0176999	123.551	125.409	121.693	125	116
HECTD4	0.017658	410.267	428.568	391.966	412	397
ZNF675	0.0176506	88.1534	79.2159	97.0909	75	91.5
FUT8	0.0176491	357.17	323.989	390.352	332	379.5
SCAPER	0.0176369	663.409	663.091	663.727	633.5	617
FGGY	0.0176289	214.818	181.568	248.068	180	250
SLC16A10	0.0176096	111.097	101.943	120.25	95	110.5
AZIN1-AS1	0.0175758	87.4205	83.625	91.2159	78	85.5
BMPR1A	0.0175751	107.295	99.5909	115	89	106.5
CCNT2-AS1	0.0175668	55.0284	53.1023	56.9545	50	53.5
ADAMTS17	0.0175632	88.375	65.6818	111.068	57.5	102.5
AHCYL2	0.0175625	242.688	235.909	249.466	228	258
RP11-72M17.1	0.0175557	79.6591	62.7386	96.5795	55	94.5
TLK2	0.0175476	275.17	257.205	293.136	252.5	287.5
HIBADH	0.0175329	173.142	165.909	180.375	159	169.5
GSE1	0.0175158	361.205	325.17	397.239	318	388
CCDC138	0.0175127	81.642	80.0909	83.1932	80	80
MDN1	0.0175096	250.386	238.648	262.125	241	253
DIAPH2	0.017502	734.784	720.966	748.602	695.5	714
PRKCI	0.0174863	95.4659	97.7727	93.1591	94	88
PHLPP1	0.017486	226.114	219.443	232.784	206.5	214.5
GATB	0.0174857	64.6364	59.0341	70.2386	59	67.5
DGKH	0.0174745	148.676	135.489	161.864	126.5	151.5

## Sheet: Principal_component_3
gene_name	absolute_loading_PC3	mean_expr	mean_expr_GB	mean_expr_noGB	median_expr_GB	median_expr_noGB
INPP4A	0.0198006	1012.56	1015.72	1009.4	1001	975
IKZF1	0.0195153	3412.56	3181.16	3643.97	3103	3574.5
VPS13C	0.0192092	913.375	903.443	923.307	888.5	864.5
LEMD3	0.0191384	277.182	271.205	283.159	272	275.5
CDH1	0.0189722	44.2045	64.1477	24.2614	56.5	15
FAM65C	0.0189675	38.0114	47.7386	28.2841	36.5	19
TES	0.0189123	582.705	539.989	625.42	541.5	598.5
AKAP11	0.018871	215.756	208.17	223.341	212	220
SLFN5	0.018831	692.659	651.034	734.284	628	698.5
SYT16	0.0187897	11.8409	12.7727	10.9091	6	4
ESRRG	0.0187621	35.8352	50.0568	21.6136	28.5	4
RP11-507B12.2	0.0187225	37.9205	44.4773	31.3636	37	15.5
LINC00448	0.0187065	10.4943	10.6136	10.375	8	6
LSAMP	0.0186973	73.3182	101.534	45.1023	75	15
LINC01411	0.0186964	43.3409	69.2614	17.4205	64.5	4.5
ADGRL3	0.0186769	123.011	195.068	50.9545	156.5	24
PIEZO2	0.0186292	19.0625	21.0795	17.0455	12	5
USP25	0.0186234	829.091	761.295	896.886	733.5	886
COL25A1	0.0186157	29.2841	38.125	20.4432	25	10
MIR100HG	0.018615	33.7443	42.3977	25.0909	29	13
CYTH1	0.0186145	2014.33	2092.19	1936.47	2136	1919.5
TMC5	0.018603	15.1591	18.8409	11.4773	14	5
PCDH7	0.018595	17.4205	18.9432	15.8977	9	4
LINC01470	0.01859	18.1761	23.0568	13.2955	15	4
RP11-255M2.3	0.0185842	19.1591	26.5341	11.7841	17.5	4
CSMD1	0.0185619	109.034	142.148	75.9205	104.5	22
LRRC4C	0.0185353	66.8864	92.1023	41.6705	58	12
TPR	0.0185338	653.949	599.102	708.795	597.5	660.5
CUL3	0.0185271	834.42	852.932	815.909	861	794.5
ELF1	0.0184975	1370.84	1342.26	1399.42	1322.5	1342
HS3ST5	0.0184842	12.9205	14.8068	11.0341	8	3.5
ZNF385D	0.0184742	43.8523	51.4432	36.2614	28	16
GSG1	0.018468	8.5625	11.1136	6.01136	10	4
CNTN5	0.018468	48.8182	55.9659	41.6705	28	9
CDH18	0.0184626	43.6364	59.5227	27.75	36.5	9
RP11-659O3.1	0.018456	21.7443	32.0455	11.4432	24	4
CNTNAP5	0.0184366	53.0739	36.0114	70.1364	19	42
CACNA2D1	0.0184356	21.4432	22.8636	20.0227	8.5	7
CNTNAP2	0.0184294	95.5852	118.102	73.0682	66	24
TMEM131	0.018422	629.5	611.318	647.682	611.5	623
RASA3	0.0184195	934.926	1020.36	849.489	1043.5	849.5
CCNT2	0.0184121	305.006	313.386	296.625	301	287
NFIB	0.0184088	18.7386	21	16.4773	11.5	8
SLFN12L	0.0184044	1076.18	959.205	1193.16	926.5	1158
UBAC2	0.0183903	896.608	884.114	909.102	888.5	876
AC010127.3	0.0183902	16.8125	16.1477	17.4773	7	8
EPHA6	0.0183889	27.4943	28.4318	26.5568	8	6
RNF219-AS1	0.0183867	16.8011	16.6932	16.9091	6	6
TULP2	0.0183767	9.21591	12.7614	5.67045	10.5	4
ALK	0.0183722	36.2102	44.9773	27.4432	29.5	13
NKAIN2	0.0183704	33.3011	34.2386	32.3636	11.5	10
SOX6	0.0183661	56.9091	50.5909	63.2273	34.5	51
ROBO2	0.0183623	64.1875	83.5795	44.7955	51.5	12
SPTBN4	0.0183574	17.0568	17.0909	17.0227	6.5	7
NLGN1	0.0183483	25.858	28.9091	22.8068	7	4
RP1-35C21.2	0.018344	18.1534	26.5682	9.73864	23	4
AC012668.2	0.0183385	15.5	21.1364	9.86364	13	3
PTPRD	0.0183372	90.8068	107.42	74.1932	48	19
SGCZ	0.0183299	35.9602	38	33.9205	14	8
MDGA2	0.0183258	28.6875	33.6705	23.7045	15	6
GIPC2	0.0183249	34.8523	51.5795	18.125	45	12
TENM3	0.0183157	26.7386	27.25	26.2273	8	7
DPP10	0.0183021	49.733	53.9773	45.4886	14.5	10.5
ADAMTSL1	0.0183019	37.6136	40.4318	34.7955	20	11
HERC1	0.0183002	861.438	845.886	876.989	844.5	861.5
NRG3	0.0182962	33.0511	34.25	31.8523	13	12
KCNB2	0.0182953	16.8125	18.5455	15.0795	8	6
MAGI1	0.0182948	44.2614	54.7386	33.7841	37	15
AC007682.1	0.0182926	34.0114	33.0341	34.9886	10.5	8
PCDH15	0.0182912	37.3068	37.8864	36.7273	18	8
AC074391.1	0.0182889	29.6648	31.4091	27.9205	13	8.5
GPC5	0.0182877	43.5114	45.6591	41.3636	22	14
DCC	0.0182876	34.9602	37.6477	32.2727	17	11
ZFPM2	0.0182873	40.3409	43.5682	37.1136	17	12.5
LINC01122	0.0182861	23.2045	23.3636	23.0455	7	7
NKAIN3	0.0182835	21.233	24.0568	18.4091	7	3
PARD3	0.0182824	50.2727	59.75	40.7955	39.5	19.5
LINC00871	0.0182811	18.8523	25.5795	12.125	18	3
CDH12	0.0182803	34.5625	36.5341	32.5909	10	7
LRP1B	0.0182795	60.25	64.4886	56.0114	27	17
NTM	0.0182778	32.3864	35.0568	29.7159	17	10
CACNB2	0.0182736	33.767	34.6477	32.8864	13.5	9
KCNJ6	0.0182686	18.0852	23.5909	12.5795	12	4.5
TRPM3	0.0182681	30.858	32.9091	28.8068	12	8
UNC5D	0.0182679	27.8125	29.6136	26.0114	11	7
GPC6	0.0182678	49.0511	52.5795	45.5227	22	13
CTNND2	0.0182655	32.2273	36.0227	28.4318	20	7
PLCH1	0.0182634	18.2898	21.1477	15.4318	12	6
RHOH	0.0182596	871.602	834.273	908.932	835	899.5
ANKS1B	0.018259	37.8523	37.625	38.0795	20.5	12
FMN2	0.0182571	23.2784	23.4318	23.125	8.5	6.5
OPCML	0.0182557	37.392	42.0341	32.75	14.5	8
EYS	0.0182503	77.2443	88.5227	65.9659	48.5	26.5
ZNF37BP	0.0182475	205.455	204.182	206.727	206.5	200
KIAA1217	0.0182444	46.3182	46.75	45.8864	17	13.5
GRM7	0.0182416	31.358	33.9886	28.7273	10	7
GAREM1	0.0182405	23.1023	26.5114	19.6932	16	7
ZNF98	0.0182363	12.6875	15.375	10	9	3.5
CLINT1	0.0182347	383.722	399.216	368.227	391	360
AP000487.6	0.0182311	15.7955	20.7045	10.8864	13	4

## Sheet: PCA_results_complete
rn	PC1	PC2	PC3	PC4	PC5	PC6	PC7	PC8	PC9	PC10	PC11	PC12	PC13	PC14	PC15	PC16	PC17	PC18	PC19	PC20
A1BG-AS1	-0.00967955	0.000707941	-0.00452508	-0.00323314	0.0071753	-0.00451875	-0.0133184	-0.00752362	0.0145027	-0.000427477	-0.0103328	-0.000326819	0.0104688	-0.00739724	-0.0087757	-0.0261858	-0.00944426	0.0021483	-0.0183904	-0.000356425
A2M-AS1	0.00570631	-0.0048998	-0.0115848	-0.00658603	0.000139086	-0.00133209	-0.00724679	-0.00910106	-0.00574217	-0.0135786	-0.00124326	-0.0073332	0.00116468	-0.00251721	-0.00403737	-0.0030798	0.00835725	0.00495781	-0.000214357	0.00916554
A3GALT2	-0.00359307	-0.00468263	0.00874806	0.0229724	0.00177104	-0.0238676	-0.00872819	-0.0198859	-0.00226116	-0.00634674	-0.00870609	-0.00486818	-0.0215431	0.000333669	-0.014015	0.00508194	-0.00240408	0.0013706	-0.000655953	0.00963328
AAAS	-0.0107666	-0.000775938	0.000263564	0.000524366	-0.00454266	0.00215778	-0.0104315	0.0136013	0.00967618	0.00666844	0.000330219	-0.0105313	0.00290376	0.023939	0.00648996	-0.00180286	0.0122306	0.0119673	-0.00925356	-0.00107139
AACS	-0.00976798	-0.00662527	-9.99249e-05	-0.00826459	0.00375361	0.00363073	-0.000475178	0.00566367	0.0177194	-0.000597976	-0.000321426	-0.00122715	-0.00339525	0.00265388	0.00136175	-0.00400377	-0.0167467	-0.00475991	0.00369978	-0.00427689
AADACL2-AS1	-0.000882867	-0.0131869	0.0175991	-0.0020809	-0.00482042	0.00116161	0.00136957	0.00582242	0.011099	-0.00285133	-0.00750648	-0.00452605	-0.00347321	0.00769983	-0.00238805	0.00146479	0.000294259	0.00073475	-0.0063825	-0.000626128
AAED1	-0.010248	0.000882056	-0.001801	-0.00840945	-0.00415476	0.0111354	0.00523714	0.00869497	-0.00424225	0.000693323	-0.00114775	-0.00944489	-0.000502585	-0.00531598	-0.00556922	0.0146782	-0.0015148	0.0097823	0.0126534	-0.00417763
AAGAB	-0.00743229	-0.0065891	-0.0142098	-0.00410469	-0.00590615	0.00571307	0.00291839	0.00762801	-0.00511296	-0.00719586	-0.0115989	-0.00270582	-0.0114133	-0.0109883	-0.00423157	-0.00177294	-0.00221647	0.00389522	-0.00310023	0.00861902
AAK1	-0.00629092	-0.0108652	-0.0137684	0.000380594	0.0205715	0.00805741	-0.00520756	0.00831847	-0.0010278	-0.00388749	0.0152941	0.00242862	0.00133328	0.00671395	0.00678059	-0.0129953	0.00736037	-0.0116027	-0.00357108	-0.00263913
AAMDC	-0.00319645	-0.0165372	0.00580849	1.01574e-05	-0.003466	-0.00637921	0.00242299	0.00041887	0.000312612	-0.000389288	0.0133699	0.00665403	0.0131872	0.0104344	0.0114851	-0.00739601	-0.00867049	-0.00953398	-0.000668325	-0.00408597
AAMP	-0.0132525	0.00466947	4.88372e-05	-0.00610504	-0.00873678	0.0109628	-0.00297979	0.0130727	0.00129209	-0.00051551	-0.00185049	0.00180788	-0.0106631	-0.00554088	4.21958e-06	-0.00574072	-0.00324104	0.00583342	-0.00535756	-0.000524015
AAR2	-0.0131758	4.3446e-05	0.000110565	0.00169862	0.00595231	-0.0123409	-0.00522561	-0.00264143	0.000697451	-0.00841021	-0.0108575	0.0103991	-0.0107562	0.000917763	0.00107859	-0.00136748	-0.00229597	0.00238682	-0.000828774	-0.00332134
AARS	-0.0123838	-0.00164401	0.00608666	0.00482576	0.0138053	-0.0040444	-0.00655542	0.00333257	-0.00901798	0.00168808	0.00498529	-0.00429558	-0.0144299	0.00273901	0.0063353	0.00315499	0.00781586	0.00461487	0.0028323	0.00130678
AARS2	0.000461791	-0.00612242	-0.00984383	-0.00395386	-0.00190345	-0.0109459	0.0112471	-0.000570591	0.00135918	0.000811685	0.00570713	-0.0161435	-0.00364238	0.00635617	0.000877569	0.0130846	0.0266381	-0.00684399	0.00991257	-0.00804242
AASDH	-0.0121584	-0.00630077	0.00208053	-0.0062563	0.00370722	0.00409062	-0.00427303	0.000805152	0.00544176	0.000221462	-0.00697318	0.00380184	-0.00310286	0.00710138	0.00286986	-0.00377065	-0.00662273	-0.0166395	-0.00644566	-0.0073133
AASDHPPT	-0.00935424	-0.000434389	-0.0116779	-0.0128228	-0.00707451	-0.00205569	0.000742201	0.00143133	0.00247176	0.0032075	-0.00885593	-0.00281931	-0.00385877	-0.00593407	-0.011392	0.00126943	-0.00219042	0.0090639	0.000536793	0.00301553
AASS	0.00501353	-0.0105745	-0.00208182	-0.00685978	-0.0103044	-0.00413757	-0.00143303	-0.00401299	0.0157299	-0.00520237	-0.0185124	0.0017432	-0.00921321	0.00355586	0.00486917	0.00224265	0.0107067	0.0104367	-0.00188291	-0.0152189
AATBC	-0.0101526	0.000254749	0.00056029	0.00891822	0.00278483	-0.00425762	0.00352425	0.020314	-0.015871	0.00492157	-0.0205891	0.0124703	-0.0167731	-0.0187125	0.00702016	-0.0211172	-0.00641418	0.00809089	-0.00886353	0.0074067
AATF	0.00524739	-0.00740811	-0.0122491	0.00646592	-0.0033393	-0.000702352	0.00556074	0.00143027	-0.00143696	0.012497	-0.00486337	-0.0050416	0.00873366	0.0144774	0.00440993	0.00514554	-0.0071102	0.00386106	0.00414322	0.0171326
AATK	-0.0102589	-0.000977598	0.00600949	0.0134679	-0.0200818	0.00237042	-0.0059644	0.000359265	0.00927857	-0.0224683	0.012578	0.00931626	-0.00962995	-0.00524202	0.000851198	-0.00593704	0.009322	-0.00661553	0.00502212	0.0054553
AB015752.3	0.0031519	-0.0141475	0.0113948	-0.00378212	-0.00556596	0.00259028	0.00339448	0.0110655	0.00152162	-0.00992167	0.00766772	-0.0242414	-0.0172079	0.00111583	-0.00676659	-0.0110004	-0.018692	-0.0105773	0.0212836	0.00969167
ABAT	-0.00133031	-0.0154606	0.00406026	0.015721	-0.00360309	0.00777772	0.00206964	-0.0105814	-0.00502632	0.00645077	0.000511195	0.00466696	0.00367912	-0.00970849	0.000830431	0.00482266	-0.000298329	0.00430996	-0.00383127	-0.00838002
ABC13-47488600E17.1	0.00881539	-0.00911487	-0.0123297	-0.00170719	0.00193006	-0.00298252	0.00427445	0.00642321	0.000824374	0.00804628	0.0118836	-0.000538707	0.00121263	-0.000259785	0.00457045	0.0019103	0.0060999	-0.00366608	0.00579108	-0.0126935
ABCA1	0.00669686	-0.00850178	-0.00931056	0.00848922	-0.0178918	0.00845725	0.00415377	0.000654917	-0.00141705	0.0106403	0.00113232	0.0116105	-0.00569236	0.0011168	0.00543908	0.00103129	-0.00031368	0.00490659	-0.00428028	-0.0060732
ABCA10	0.00364296	-0.0147708	0.000499399	-0.00558002	0.00278809	0.00501805	0.00487137	0.000165335	-0.0183924	-0.00492675	-0.00215515	0.000917656	-0.00687917	-0.0103733	-0.00588264	-0.0012959	0.0167307	0.00695715	-0.00206324	0.00370832
ABCA13	-0.000438748	-0.0133166	0.0168036	-0.00361826	-0.00721512	-0.000282877	0.00424953	-0.00328793	-0.00368175	0.00307146	-0.00799588	0.00490112	0.0013713	-0.00168089	-0.00587142	0.00191128	-0.00241585	-0.0146041	0.00426802	-0.00258751
ABCA17P	-0.00123279	-0.0137127	0.0174758	-0.00300769	-0.00354149	0.000829853	-0.00239276	-0.00133206	-0.00356156	0.000938901	0.00050874	-0.000473558	-0.000176047	7.19468e-06	0.0105236	-0.00230127	0.00272081	0.012833	-0.00150026	-0.00157836
ABCA2	-0.00679119	-0.000798432	0.00299632	0.00670773	0.00774988	-0.0149517	0.00599779	0.0290841	-0.00434558	-0.0284905	0.0165989	0.00800546	0.0235299	0.00427074	-0.0206911	0.00795774	0.0113797	-0.014024	9.30698e-05	0.0122409
ABCA3	-0.0042529	-0.0157522	0.0110127	-0.00291072	0.00627356	-0.00389833	0.00398842	-0.00135233	0.000294218	-0.00739702	-0.00277332	0.00418679	0.00889503	0.00479284	-0.0091726	0.00316057	0.000568927	-0.0186562	0.0019114	0.0015786
ABCA5	-0.00389692	-0.00883204	-0.0142598	-0.0112263	0.0044741	-0.00448079	-0.00464903	-0.0138099	-0.00328288	-0.0104927	0.00286303	-0.00480507	-0.00616574	0.0028496	0.000575475	-0.00766768	0.00225288	0.000295182	-0.00786638	-0.00549495
ABCA7	-0.00605798	-0.00190408	0.00339318	0.0170754	0.00214202	-0.00307392	-0.0141924	0.0103818	0.0239561	-0.0134347	0.0106587	-0.00330843	0.0312501	-0.0207608	0.00117147	0.0130555	0.0160987	-0.0142052	0.00103687	0.0302399
ABCA8	-0.0082129	0.00401787	0.00817905	0.00239731	0.004168	0.017769	0.029685	0.00738801	0.00661264	0.00289861	0.00427824	-0.00323554	0.00244519	-0.00134953	-0.0386355	-0.0172107	0.00138193	0.0248445	0.00429219	-0.0129079
ABCB1	0.00171278	-0.0164049	-0.00215469	-0.0036421	0.00422258	-0.00109774	0.0167384	0.0119629	-0.009772	-0.0288109	0.00105626	-0.00325519	0.00265735	0.00680721	-0.0086022	0.00732455	0.0072064	0.00302556	-0.00876359	-0.00913648
ABCB10	-0.00750416	-0.00929466	-0.00495384	-0.00667406	-0.000885579	0.0074266	0.0178476	0.00158452	-0.0127242	0.00958819	0.00309218	-0.015838	0.000521075	0.010311	-0.00182886	0.01023	-8.12378e-06	0.00369795	0.00559882	-0.006384
ABCB4	-0.00235701	-0.0126205	0.0070652	0.000991963	0.0113166	-0.00546361	-0.012319	-0.011938	0.0135246	0.0259135	-0.00450139	-0.00904143	-0.00235546	-0.00463171	-0.0111882	0.0403203	-0.0274613	-0.00919276	-0.00668427	0.00430253
ABCB7	-0.00646438	-0.0111731	-0.00948442	-0.00839272	0.0101718	0.00957062	0.00174528	0.00830368	-0.00694786	-0.00606307	-0.00696589	0.00159424	0.000309517	-0.0110091	0.000915594	-0.0133541	0.00261139	0.0138945	-0.00446119	0.00858388
ABCB8	-0.00893507	-0.00367084	-0.00407136	-0.00383757	0.00943764	0.0101497	-0.000238068	0.00548539	0.00713414	-0.000292229	0.00211264	0.00442136	0.00705951	-0.00355557	0.0132795	-0.00629489	-0.0177981	0.00979035	0.00125769	0.019655
ABCB9	-0.00339089	-0.0126983	0.0160675	0.00238111	0.00200749	0.000595258	-0.0063587	-1.34506e-05	-0.00679481	-0.000753033	0.00811121	-0.00231911	-0.00512164	-0.00398115	0.012447	-0.00541131	0.00486483	0.00804344	0.00509033	-0.00386642
ABCC1	0.00349329	-0.00789059	-0.00236575	0.00417322	0.0120439	-0.00996389	-0.0118679	-0.00339326	0.0206907	-0.00829182	-0.0150896	-0.0120838	-0.00666134	-0.009016	-0.0165074	-0.00339019	0.000558989	-0.0140284	0.00494668	0.0193938
ABCC10	-0.00961791	-0.00218358	-0.00493128	-0.00887988	8.45075e-05	0.00943627	0.00154313	0.00858227	-0.0115534	-0.0107424	0.00416215	0.003504	0.00102157	0.00195387	0.00302311	0.00374696	0.00367182	-0.0136733	0.00085965	0.00946285
ABCC13	-0.00414888	-0.00052231	0.0155711	0.00280454	0.00794162	0.0130789	0.0382132	-0.0150766	0.00425874	0.00826141	0.00115593	-0.0084092	-0.00611015	-0.00190236	-0.00228357	-0.00729437	0.0104994	0.00170629	-0.00630358	0.00268554
ABCC2	0.00190225	-0.0151021	0.00646431	0.00388276	0.00181048	0.000883121	0.00294446	0.00654404	0.0192654	-0.00288538	-0.00603766	0.0089104	0.0133432	0.00882092	0.0181529	0.0102988	0.00136281	0.0140947	-0.0145636	-0.00583226
ABCC3	-0.00682073	-0.00471082	0.0128375	0.0131759	0.0155444	0.000241577	0.00458468	-0.0161898	-0.0100308	0.000820886	0.00340905	0.000883175	-0.00149274	0.0040566	0.00059358	0.00262092	0.00569655	0.00558819	-0.00976331	0.00979166
ABCC4	-0.00295988	-0.013902	0.011995	0.000557116	0.00717499	0.00972191	0.00939851	-0.00922392	-0.0167829	0.00119142	0.00991435	-0.00373089	0.00860229	0.00120433	-0.00455124	0.00643658	0.00630211	-0.00202617	-0.0124967	-0.00398406
ABCC5	-0.00849129	-0.0084565	0.000912094	-0.00268252	-0.0199409	0.00485749	0.00186963	-0.0128477	0.00486741	-0.0210143	0.0102426	0.00487894	0.00233534	-0.00824473	0.00279294	0.00508831	0.0107128	-0.0119654	4.40492e-05	-0.00097199
ABCD1	-0.00808896	-0.000420508	0.00326943	0.00742838	0.008735	-0.0169348	-0.00931032	-0.0038268	-0.00676611	0.0106435	-0.00136477	-0.00408076	-0.0186609	-0.00928788	-0.00498474	-0.000966786	-0.00796887	-0.0095875	0.0124356	0.0183452
ABCD2	0.00104983	-0.0110224	-0.0144366	-0.0161791	0.0019027	-0.00363255	-0.00622514	-0.00386247	0.00647293	-0.00250144	0.00794892	-0.00663603	0.00271892	-0.0011729	-0.0156116	-0.00844703	0.022776	-0.00641855	0.00284398	0.0103655
ABCD3	-0.00436688	-0.0104391	-0.0116772	-0.00992085	-0.00382202	0.0030523	-0.000861384	0.00417444	-0.00380858	0.00929264	-0.00117288	-0.00250826	-0.0144523	0.00595583	0.00632393	0.0128212	-0.00828171	0.00300375	-0.0066227	-0.000840196
ABCD4	-0.0127666	0.00440441	-0.000437574	-0.00715297	-0.00277526	0.00429249	-0.00670418	0.000533017	0.000678849	0.00398083	-0.00558597	-0.000589032	0.0145464	0.00955758	-0.00345385	0.00514038	-0.00581734	0.00230756	0.0070105	-0.00600205
ABCE1	-0.00690586	-0.00310045	-0.0131537	-0.017889	-0.00564083	-0.00384876	0.00980886	-0.00545818	0.00814604	0.00868497	0.00586687	0.00276448	-0.00434975	0.00345083	0.00827493	0.0026424	-0.00601894	-0.0130118	-0.00173364	0.00730809
ABCF1	0.00762315	-0.0102976	-0.0120885	0.00411833	0.00245051	-0.00821041	0.00971129	0.00847079	0.00157043	0.000813691	0.00640085	0.00343502	0.00338224	0.00627585	-0.00534994	-0.0094166	-0.00162853	0.011004	-0.0165432	0.0161279
ABCF2	-0.0111934	-0.00204526	-0.000383038	-0.00593488	0.00302336	0.00771531	0.00195845	0.00879853	0.00961274	-0.00224164	0.00710311	0.00339549	-0.00493421	0.00276805	-0.00385239	-0.00186975	0.0107282	0.00170459	0.00297494	-0.00176608
ABCF3	-0.0112554	0.00284805	0.00165459	0.0133135	0.00649424	-0.0196435	-0.0100551	0.00472027	-0.00948261	-0.00813071	-0.00940333	-0.00314068	-0.0252133	0.00152118	-0.0115731	0.00856099	-0.00045017	0.0152132	-0.00667871	0.00253848
ABCG1	-0.0068184	-0.00673713	-0.00564842	0.00987894	-0.0154268	0.00594283	0.000285968	-0.00107287	0.0078025	0.00137338	-0.000553692	0.0126594	0.00555511	0.00249973	0.0179748	0.00428846	0.0057102	-0.00182262	-0.0121934	0.00343648
ABCG2	-0.000798615	-0.0130813	0.0166327	0.000266732	-0.00254761	0.00690769	0.000783487	-0.00287159	0.00115654	0.00223978	0.00276813	-0.00217774	-0.000834996	-0.00123616	0.00586573	0.0023993	-0.000552866	0.0109042	0.00315829	-0.00514744
ABHD10	-0.0122453	0.00101442	-0.00332564	-0.00985845	-0.0065494	-0.0180564	1.36132e-05	-0.006737	-0.00241521	0.00909783	-0.00367102	-0.000587851	-0.00870082	-0.0104706	-0.00114565	0.00788536	-0.0109411	-0.00652093	0.0107436	-0.00450505
ABHD11	-0.00778167	0.00138827	-0.000100712	0.0223313	0.0106104	-0.0311149	-0.00268046	-0.00801833	-0.00851957	0.00370864	-0.00318056	-0.00480265	-0.0120961	0.00253517	-0.00169018	0.00549001	0.00225818	0.0222588	-0.00463742	-0.00196143
ABHD12	-0.00752182	-0.013285	-0.000241572	0.00818369	0.0145797	-0.0116122	-0.00473208	-0.00496278	-0.00691786	-0.00186216	-0.0083768	0.0135348	-0.0021447	-0.000157455	0.00229108	-0.0110912	-0.000455376	-0.0144053	-0.00359564	0.0116931
ABHD13	-0.00650334	-0.00255749	-0.0102541	-0.0182387	-0.0245074	-0.0106931	0.00395029	-0.0213798	-0.00973216	0.0155883	0.00624798	-0.00254764	-0.000566212	-0.00438463	-0.0124469	1.89306e-05	0.00111461	-0.00597792	-0.00797904	0.00369184
ABHD15	-0.0129526	0.00421087	0.00013699	0.00118735	0.00179009	-0.00547951	-0.00166987	0.00396981	-0.0086214	-0.00914846	-0.000710732	0.0065332	-0.0112937	0.00314997	-0.00172344	0.00456009	-0.00490182	0.0115903	-0.00301896	-0.00209153
ABHD15-AS1	-0.000355908	-0.0136193	0.0169842	-0.00294759	-0.00585987	0.000162203	0.00214243	0.00245482	0.0145396	-0.00432843	-0.0121926	-0.00154896	-0.00561856	0.00667649	0.00665774	-0.000209133	0.0021631	0.00459179	-0.00192407	-0.00198254
ABHD17A	-0.00680017	0.00402627	-0.00592698	-0.0101134	-0.0054833	0.00692364	0.00627385	-0.000445583	0.00605401	-0.0162641	0.00903124	0.0125423	-0.0107616	-0.0136213	0.00623094	0.00617281	0.0167389	0.00714768	0.0123995	-0.0281933
ABHD17B	-0.00300412	-0.00733178	-0.0154203	-0.002815	-0.000829242	0.00558534	0.00729664	0.00568783	0.000935822	0.000140423	-0.00919994	0.00584115	-0.010748	-0.0161518	-0.0237941	0.0089787	-0.00947685	0.0101031	-0.013939	-0.0146029
ABHD17C	-0.00627394	-0.00900572	0.0104286	-0.00833411	-0.0126934	-0.00158182	0.00550019	0.0033117	-0.00637058	-0.0200084	0.00465544	-0.0198824	-0.0133975	0.00866435	-0.0122084	0.00218976	-0.00163401	-0.0224772	-0.00112327	0.00283243
ABHD18	-0.0132592	-0.00253626	-0.00267576	0.00724559	0.012666	-0.00477569	-0.00867281	-0.00670694	-0.00293568	0.00215356	-0.0111099	0.00474515	-0.00135155	0.0119812	0.00606657	0.000924209	0.00167789	-0.00375678	0.00864341	-0.00496235
ABHD2	-0.00869651	-0.0029501	-0.00530301	0.0228312	-0.0219675	0.0076994	0.00036606	-0.000406653	0.00783568	-0.0143663	-0.000542645	0.0116866	-0.00300645	0.00341017	-0.00218697	0.00627116	0.000877954	0.00748446	0.00406389	1.80866e-05
ABHD3	-0.00494281	-0.00687426	-0.013517	0.0189784	-0.00305839	5.77158e-05	0.00474741	-0.00895233	-0.000315435	0.0034964	-0.00805006	0.00542636	0.0136109	0.0240465	-0.00135678	-0.00640197	-0.000121698	0.0131947	0.00216209	-0.0151876
ABHD4	-0.011149	0.00361331	0.00528335	0.00691133	-0.0104769	0.0076633	0.000428989	0.0223174	0.000460468	-0.0129897	0.0220402	0.000709959	0.0109768	-0.0130835	0.00237226	0.0122342	0.00230412	-0.00314009	-0.0068595	-0.00443692
ABHD5	-0.00738621	-0.00458806	-0.00347368	0.0196088	-0.0298313	0.00842831	1.83098e-05	-0.0230078	-0.000207548	-0.00862312	0.00863481	0.00789688	-0.00013047	-0.00500973	-0.00840853	0.00293813	-0.011266	0.00526602	0.00739368	-0.0104062
ABHD6	-0.00407237	-0.0127719	0.0022504	-0.000695197	-0.00147031	0.000755594	0.0161773	-0.00356309	0.0181803	-0.00178452	-0.0332601	1.64851e-06	0.00602048	0.00856603	-0.00731045	-0.00706808	-0.0173744	0.00496836	0.00132581	-0.000543747
ABHD8	-0.00702561	-0.0111131	0.00609857	0.00199694	-0.0114235	-0.00418457	0.0128181	0.0136416	0.0076086	0.00703662	0.00631077	-0.00221551	0.0165275	-0.0102671	0.000507763	-0.0147631	-0.0127069	0.00236707	-0.00480753	-0.00157632
ABI1	-0.009086	-0.0042419	-0.0149125	-0.00515368	-0.0143615	0.00500571	-0.000724059	-0.00832198	-0.00625647	0.00514634	-0.00593719	0.00306868	0.000883054	-0.00471909	-0.00342319	0.00480477	-0.00362869	-0.00210091	-0.00365176	-0.0142116
ABI2	-0.00790766	-0.012774	0.00623986	-0.0105811	0.00726283	0.0105081	-0.000708946	-0.0100701	-0.010414	-0.00446863	0.00257844	0.00550474	0.00361473	0.000336824	0.00272907	0.000492871	0.0161539	0.00733545	0.0129694	0.00149509
ABI3	-0.012236	0.00272768	-0.00274864	0.00796577	0.0124501	-0.0116294	0.0074493	0.0154701	-0.0146961	-0.00470361	-0.0198211	0.00652197	-0.00428118	0.00198772	-0.00187469	0.00158911	0.000753346	0.00035195	0.00547708	-0.00196292
ABL1	-0.00843566	-0.013683	0.00303592	-0.000162615	0.00997531	0.0128515	-0.00152706	0.00263027	-0.00429955	-0.00784096	-0.00140342	0.000301866	-0.00790628	-0.00163109	0.00154495	-0.00524049	0.00375573	0.00359284	-0.000941383	-0.000967987
ABL2	-0.00677784	-0.013528	0.00131375	0.00561959	0.0111695	0.00328799	-0.0170006	-0.00322522	-0.0146987	0.00451384	-0.00270183	0.000180999	-0.0116012	0.00743549	-0.00262744	0.00526856	0.00634063	0.00428447	-0.00353672	-0.00637377
ABLIM1	-0.00339581	-0.0123592	-0.0127962	-0.0104235	0.0148923	5.27859e-05	-0.0145202	0.0022966	0.0182678	0.00794782	0.0148099	0.000398624	-0.0104594	-0.0027991	-0.000469202	-0.00934605	0.0222896	-0.00170086	0.00104123	-0.00212326
ABLIM2	-0.0004822	-0.0163778	0.0113565	-0.00495243	-0.00200013	-0.00101622	0.000836401	-0.00751942	0.00864341	0.00181516	-0.00766446	0.0170295	0.00949576	0.00639182	-0.00832451	0.00265503	0.00189613	-0.00169626	0.00454401	0.00128033
ABLIM3	-0.00700635	-0.00144482	0.010373	0.00799144	0.00509746	0.0130821	0.0165012	-0.0155305	0.018908	-0.00812538	0.000366205	0.00196484	0.0120445	0.00798843	0.0136727	0.00255732	0.00194601	0.0193574	-0.0115445	-0.00932167
ABO	-0.00698105	-0.00358407	0.00530022	0.000750932	-0.00565401	0.0044286	0.00300659	0.00760082	0.00176423	0.0073105	0.0100715	-0.0109193	0.000838617	0.00425	0.0368652	-0.0111303	0.00167301	0.00401123	0.00282177	0.0230087
ABR	0.000241972	-0.0143804	-0.000613227	0.00809837	0.0143442	0.00280857	0.00193482	0.0139582	0.00391896	0.0138293	-0.0164216	0.0155051	-0.00843551	-0.00194832	-0.00547458	0.00241571	-0.00635762	-1.26189e-05	0.0188409	-0.0059315
ABRACL	-0.0124932	0.00224126	-0.00419425	-0.0143765	-0.00854046	0.002283	-0.0027372	-0.00225643	0.00714243	-0.000712603	-0.0123897	-0.00888721	0.00206166	-0.005862	0.00316239	-0.00757118	0.0071543	0.0019947	0.00355468	-0.0026972
ABT1	-0.0110536	0.000235893	-0.00619099	-0.0135529	-0.0126188	0.0101761	-0.00114286	0.0121232	0.0100961	-0.00958073	0.00623886	-0.00415621	-0.0103606	-0.00726654	-0.00676286	-0.000768603	0.00682133	0.0117787	0.00851913	-0.00357659
ABTB1	-0.00881052	0.00234417	0.00987687	0.0212484	-0.00148934	-0.0144407	0.0125351	0.00533569	0.00962545	-0.0031301	0.0214218	-0.00314642	0.012663	0.00257584	-0.0160269	0.00563297	0.00424023	0.00205986	-0.0100565	0.0179423
ABTB2	-0.00367574	-0.0131427	0.00794055	0.00406346	-0.00467891	0.00488283	0.000501294	0.00508174	0.0056332	0.0205325	-0.0135241	0.0087381	0.000495474	0.00121967	0.00406828	0.00828657	-0.0023517	-0.00619056	0.00713192	-0.00422123
AC002116.7	0.00887096	-0.0076181	-0.00460718	-0.00211994	0.000209806	-0.00250901	-0.0016466	0.00462497	-0.00463118	0.0223313	0.0157832	0.00144824	0.00323647	0.0227231	-0.00930999	0.000897896	-0.00743162	-0.00209932	-0.0166154	-0.00606174
AC002117.1	-0.00832268	-0.00989623	-0.00296856	0.0152206	0.00729072	-0.00649056	-0.0117494	-0.0206709	0.00331514	-0.00290814	-0.0111716	-2.14711e-05	0.00930116	-0.00664988	0.0113167	-0.00935105	-0.00412912	-0.0052987	0.0181877	-0.00755395
AC002310.12	-0.00333749	-0.0118793	0.00324978	-0.00455351	0.00351758	-0.0120759	-0.00145156	-0.00261752	0.00876755	-0.00234559	0.00127936	0.0139503	-0.00576692	0.00982007	-0.0104806	0.0117375	0.0126994	0.0222442	0.00646651	-0.000734813
AC002310.13	-0.007146	-0.0086213	0.0133142	-0.000750166	0.0030288	0.000237875	-0.00460692	0.0036351	-0.0151319	0.0121811	0.00078355	0.00970957	0.000957697	-0.00127519	-0.0147718	-0.00194132	-0.000306343	-0.00541607	0.0137202	0.00691331
AC002467.7	-0.0101362	0.00424744	0.00170668	-0.00635024	-0.0111175	-0.00380406	0.00962052	-0.00945929	0.00417233	0.00263527	0.00800233	0.00882869	0.00213451	0.0096326	0.00144666	0.00906104	0.00714868	-0.0133589	-0.020215	-0.00662752
AC002480.5	-0.00280515	-0.00470919	0.00964566	6.69529e-05	0.0108043	0.00551553	0.0236813	-0.010948	0.00909581	0.0167085	0.0156727	-0.0206753	-0.00621034	-0.0241395	-0.0295301	-0.00215829	-0.00695348	0.0103168	0.0108387	0.0130651
AC002511.2	0.00275959	-0.00771068	0.000324231	0.000220829	-0.00111976	0.00677297	-0.00402596	0.00747823	0.000549899	0.0213714	-0.0166577	-0.0156103	0.00677447	0.0123975	-0.0222053	-0.00870052	0.00174759	-0.0257954	0.0159988	-0.00790754
AC003006.7	-0.000123988	-0.0140514	0.0162671	-0.00296604	-0.00187029	-0.000173377	-0.00154318	-0.00580495	-0.00802461	0.00375255	0.000511406	0.0153102	0.00793303	-0.0064699	0.00226297	-0.00227986	0.00670668	0.00850665	0.00179034	-0.000682938
AC003075.4	-0.00453984	0.00118758	-0.00689667	-0.0105251	-0.0122381	-0.00416546	-0.0143792	-0.00472172	0.0119725	0.0140008	0.0135359	-0.00503714	-0.00679791	-0.00493983	-0.0102978	-0.00583808	-0.00229942	-0.00164372	-0.0129746	-0.00632851
AC003090.1	-0.00135017	-0.0144352	0.014838	-0.00531334	-0.00226477	0.00138887	-0.00131683	-0.00325247	0.00543742	-0.00240022	0.00279678	-0.00155612	-0.00387455	-0.00297918	-0.0035011	-0.00594206	-0.0141484	-0.00845099	0.0122454	0.00417037
AC004069.2	-0.0128221	0.00406706	0.00219618	-0.0049424	-0.00152768	0.000107706	0.0017565	0.0111074	0.00106427	0.00728345	0.0153271	-0.000665687	-0.00548157	-0.00382018	-0.0204619	-0.010119	-0.0082401	0.0067162	-0.00455969	-0.0257579
AC004076.5	-0.00314997	-0.010536	0.0114734	-0.00925729	0.00106163	-0.000358363	0.00513486	-0.0239834	-0.00907439	0.0026724	-0.00267757	0.0228771	0.00792345	-0.00280305	-0.0158791	0.00433388	0.0170479	-0.0266918	-0.0148169	-0.00764287
AC004076.7	-0.00359773	-0.0130066	0.00503203	-0.00441595	0.00445783	0.0113512	-0.00323158	-0.00115414	-0.014835	-0.00274027	0.00266716	0.00792169	0.00904411	-0.0149406	-0.00534996	0.00238596	0.00577142	0.0209419	0.0287734	-0.00283661
AC004076.9	-0.00441689	-0.0115415	0.0144994	0.000778911	-0.000896539	-0.00533147	-0.00572487	-0.00244187	-0.0149953	0.00334914	0.0116345	0.00968361	0.00211699	-0.0124887	0.00642315	-0.00308634	-0.00140267	0.0135134	-0.00469541	-0.000712036
AC004381.7	0.00526274	-0.0130535	0.000428481	-0.00254338	-0.000192841	0.0010928	0.0101369	-0.00148767	0.017182	-0.0108531	-0.00212803	-0.00527431	0.00313126	0.00471207	-0.000191396	0.00522104	-0.00452469	-0.0106892	-0.016555	-0.0142447
AC004538.3	-0.000262433	-0.0140369	0.0171145	-0.00312289	-0.00483178	-0.00142054	0.00193084	0.00063398	0.00652413	-0.000582816	-0.00469138	-0.0025104	0.000619891	0.00856058	0.00212894	0.00423996	0.00413545	-0.00142376	-0.0046755	-0.00395424
AC004540.5	0.00392101	-0.0147007	0.00871469	0.00332057	-0.00466178	-0.0034208	0.00327728	0.00807762	0.0174907	0.00303129	-0.00786048	-0.0200911	-0.0181763	0.0146719	-0.00445539	3.57522e-05	-0.0089561	0.00864031	0.00132719	0.00169774
AC004791.2	-0.00606798	-0.00221354	0.00539888	0.00233213	0.00193945	-0.00454459	0.0121572	0.00296305	0.00688188	0.00377704	-0.00637264	0.00266266	0.0129983	-0.0120522	0.0135406	-0.00186011	-0.0248058	-0.0157407	0.016365	0.00917515
AC004893.11	0.00414775	-0.0146835	-0.0118656	0.00303776	0.00548477	-0.00363134	-0.00127934	-0.00423508	0.000692156	0.000508685	0.00216506	0.00161128	0.00426719	-0.000491111	-0.0129838	-0.00338515	-0.00512551	-0.00633126	-0.00224517	0.0108206
AC004967.7	-0.0125149	0.00130111	-0.00430495	-0.00374603	0.0180384	-0.00219906	-0.00725738	-0.00225715	0.0043563	-0.00120686	-0.00368269	0.0064831	-0.000257722	0.00712774	0.012583	-0.00243508	-0.000855083	-0.00611064	0.00377775	-0.00561039
AC005037.3	0.000843178	-0.0156728	0.00692289	-0.00414063	-0.000941913	-0.00431202	0.00863823	0.00640613	0.02296	-0.00416749	-0.0147169	-0.0181822	-0.0196798	0.0140099	0.00471201	0.00687706	-0.0103331	-0.0147539	-0.00779708	-0.00436992
AC005154.6	-0.00287002	-0.00774203	-0.01723	0.00239191	-0.00874802	0.0156253	0.000265401	-0.0017236	0.000495004	0.00337621	0.000309845	-0.00710716	0.00366584	-0.0165187	0.000979697	-0.0051625	-0.00938905	-0.00114942	0.00587513	-0.00653384
AC005306.3	-0.0123147	0.00338119	0.00195227	0.00583453	0.00215471	0.00676451	-0.00544231	0.012261	0.005693	-0.002238	-0.00418526	-0.00784131	0.00868899	-0.00168486	-0.00766658	-0.0043069	0.00814418	-0.00935361	-0.00752826	-0.0104829
AC005355.1	-0.000916272	-0.0134738	0.0175227	-0.00202092	-0.00375101	0.00245323	-0.00110171	0.00424267	-0.00518092	0.000477145	0.00601776	-0.0104609	-0.00383423	-0.000883367	0.000470664	-0.00492792	-0.00508302	0.0013409	0.00939119	0.00418178
AC005532.5	0.000158241	-0.0103999	-0.00451638	-0.00432075	0.00279319	-0.00220029	0.00687121	0.00722738	-0.00767266	0.00515647	-0.016211	-0.016554	-0.000894909	0.0112494	-0.00211889	-0.00887	0.0141803	-0.00328241	-0.0153346	-0.00482031
AC005562.1	-0.00224831	-0.0132352	0.0158893	-0.00239624	-0.0026561	0.000900157	0.00142954	-0.000314074	0.00390648	0.00412032	-0.00597958	0.00301336	0.00038465	0.0022377	0.0116231	-0.00334323	0.00559577	0.0024515	0.00294947	-0.00105129
AC005592.2	-0.000786637	-0.0136982	0.0179275	-0.00307608	-0.00335113	0.000583158	3.16515e-05	0.000636297	-0.000188882	-0.000141919	0.000431277	0.00371208	-0.00245685	0.00117961	-0.00123625	-0.00285806	-0.0021395	0.00203464	0.00481848	0.00226182
AC005614.5	-0.00250549	-0.00973169	-0.00548306	-0.00318904	-0.00720582	-0.00424273	-0.00914694	-0.00377394	-0.000999514	0.00589472	-0.00224347	0.000925677	-0.0170094	-0.00945008	-0.018487	-0.024795	-0.008103	-0.0104343	-0.00828138	0.0132143
AC005682.5	-0.00588156	-0.000746921	-0.00737192	-0.0154503	0.00394981	-0.00954523	-0.00331975	-0.0102468	0.00710623	0.000325699	-0.00665632	-0.0029808	0.0077469	-0.0108816	0.00966752	-0.011799	-0.00815779	-0.0206369	-0.00521231	-0.0180463
AC005786.7	-0.00911948	-0.00542193	0.0103032	0.00114368	0.00229608	0.00890881	0.00643553	-0.00449683	-0.00337089	0.00136899	0.0113233	0.00490758	0.00531116	0.00304906	-0.00209942	0.00586253	-0.00922224	-0.0277524	0.00681337	0.00805838
AC005943.2	-0.00808234	-0.0052971	0.00702279	0.00373443	0.0037654	-0.0192852	-0.00124048	-0.0106254	-0.0190656	0.00771445	0.00590566	0.00305912	-0.00507067	0.00141228	-0.00612374	-0.0181935	0.00895258	0.00593213	0.00950339	-0.0165545
AC006160.5	-0.000509662	-0.014246	0.0159342	-0.00111249	-0.00591335	0.0012113	0.00144979	0.00214746	-0.00486453	0.00107972	0.00494002	-0.0128114	0.0011137	-0.00418083	0.00849907	-0.0024769	-0.00297258	0.00567063	0.00730919	0.000652613
AC006277.2	-0.00332125	-0.00851814	0.00378409	-0.0101502	-0.00458581	-0.00659631	-0.000506964	-0.00167147	-0.00306806	-0.00126003	0.0119797	-0.00460464	0.0182113	-0.0119584	0.0264139	0.00487147	0.00103972	0.0236454	-0.00191175	-0.0200203
AC006369.2	0.00605926	-0.0113178	-0.0127041	0.00222137	-0.00371859	-0.00228318	0.0026405	-0.00269082	-0.00740703	-0.0161899	-0.00183513	-0.0033504	0.00754466	0.0152983	-0.00417655	-0.00445534	0.00582925	0.00138153	-0.00496175	0.0079504
AC006547.8	-0.00169381	-0.00709323	-0.00405704	5.6925e-06	0.00457875	0.00410214	-0.00172477	0.00921527	0.00815277	0.00244468	-0.0155317	-0.000621015	-0.00572014	0.00499495	0.0246897	-0.0130888	0.00715828	0.0046637	-0.000887944	-0.0127137
AC007038.7	0.00337897	-0.0135061	-0.0109918	-0.00278419	0.0146278	-0.00253774	0.00126193	-0.00286749	-0.00582694	0.00488521	0.00705718	-0.00563485	0.00191117	-0.00861421	-0.0104686	0.013903	-0.00104235	-0.00806322	-0.00867968	-0.0159451
AC007040.11	-0.00282243	-0.0118857	0.0153673	0.00208673	-0.000602724	-0.0152972	-0.00213653	-0.00637487	-0.00654079	-0.0044568	0.00310615	-0.0128546	-0.00905996	-0.0012111	0.00622092	-0.00173376	-0.00252505	-0.00138985	-0.0214157	-0.0070727
AC007040.8	-0.00335379	-0.009532	0.00746608	0.00541993	-0.00789241	-0.00789548	0.000497777	0.00777384	-0.0119554	-0.0103548	-0.000383272	-0.0174013	-0.0149762	-0.00484759	-0.00519638	0.00313007	-0.0171976	-0.00412237	0.0182657	-0.016523
AC007204.2	-0.00302567	-0.00804553	0.00225623	-0.0016064	0.0012	-0.010782	0.0170408	0.0127526	0.0287262	0.00052431	-0.0191593	0.00429019	-0.00284096	0.00974509	0.010171	0.00361524	-0.0124829	0.0150328	-0.0121903	-0.000598015
AC007228.11	0.00158872	-0.00847804	-0.0108254	-0.00473544	0.00016615	-0.0140917	0.00497603	-0.0101525	0.019358	0.00505068	-0.00210555	-0.00137176	-0.00274036	-0.00264933	0.00458797	-0.0068243	-0.00110951	-0.00950399	-0.00105125	-0.0126677
AC007246.3	-0.0050103	-0.0148496	0.0127216	-0.00482015	0.00370354	0.00438495	-0.00718992	0.00130039	-0.00601797	0.00549825	0.00625908	0.00656554	0.00356173	-0.00534279	-0.0031009	-0.00351156	0.00455368	0.000220439	0.000279732	-0.000357249
AC007285.6	0.00122341	-0.010668	-0.00297439	-0.000943077	-0.00406276	0.00171369	0.00871525	0.0203584	0.011109	0.0045322	-0.00623397	-0.00169557	0.00531655	-0.00612475	-0.00380741	0.000151909	-0.00732036	0.0015047	-0.0168389	-0.0135857
AC007292.3	-0.000600076	-0.00802791	-0.00511966	0.0135237	0.0133835	-0.0105194	0.0100712	0.00665353	0.00490021	0.0246042	-0.000431231	0.0255738	0.0249464	0.0140405	0.0177937	-0.0103707	-0.00340008	-0.00959496	-0.0042081	-0.00167683
AC007319.1	-0.00863887	-0.00360748	0.0147406	-0.00278246	-0.00719172	0.00924319	0.0131944	0.0175507	0.00433248	-0.0012285	0.00479897	-0.000785665	-0.0052831	-0.00256619	-0.027561	-0.0062095	-0.0020309	0.0164284	-0.00860661	-0.0140455
AC007566.10	-0.00210194	-0.0116213	-0.00864478	0.00620974	0.0067598	-0.0145688	0.0121604	0.0109733	-0.0130322	0.00714405	-0.0109344	0.00184462	0.000684271	-0.00939714	0.0118811	0.0131962	-0.0145988	-0.00185237	0.000740569	-0.0167829
AC007682.1	-0.000512962	-0.0129477	0.0182926	-0.00231601	-0.00490747	0.000685891	0.00222472	0.00350704	0.00199871	-0.00162347	-0.00153268	-0.00594849	-0.00263975	0.0022776	-0.00570397	0.00554564	0.000967764	-0.0133608	-0.0064584	-0.00150357
AC007879.2	-0.00106379	-0.0119752	0.0109088	0.0131459	0.00469571	-0.00616672	-0.00997395	-0.0135714	-0.0223486	-0.00282964	0.00776047	0.00974917	-0.00138216	-0.0220285	0.00309206	0.00157304	-0.00169096	0.00812987	-0.00624379	-0.00201929
AC007879.5	0.00285564	-0.0096633	-0.00371266	0.0155524	-0.00889621	0.0177559	0.00288226	0.000486934	0.0122589	-0.0125847	-0.00829774	0.0105782	0.00477753	-0.00958699	-0.00826802	0.00716965	-0.0174661	0.00644286	-0.0142154	-0.00582171
AC007880.1	0.00527395	-0.0109882	-0.00683864	-0.000295215	0.00193008	0.000367744	-0.00862486	-0.0124107	0.0164672	0.0146269	-0.0103373	-0.00411167	0.00488298	-0.0129843	-0.000829337	0.0339371	-0.0121952	0.00275687	-0.00196299	-0.000890973
AC007969.5	-0.0125747	0.006273	0.00417215	0.00429706	0.0104562	-0.0137169	0.00441484	0.00278837	0.00337967	0.00226953	0.00761979	0.00202494	-0.00326152	-0.00905004	-0.0201784	-0.00955743	-0.00254325	0.00718315	-0.00964972	-0.00849172
AC008155.1	-0.00481489	-0.0058608	0.00483826	-0.00218112	0.00585897	0.000892307	0.0029887	0.0131289	-0.0135041	4.76827e-05	0.013345	-0.0350399	0.0116682	-0.00349288	0.014896	-0.0197191	-0.0126718	0.0258025	-0.04162	0.00211511
AC008697.1	-8.53122e-05	-0.0146118	0.016446	-0.00328156	-0.00166195	-0.000667982	-0.000161622	-0.000138771	0.00645493	-0.000337325	-0.00483344	0.00707695	-0.00154264	0.00543263	0.000714091	-0.00577935	-0.000507513	0.0107593	0.00634838	0.00234286
AC008753.6	-7.81528e-05	-0.0154251	0.00938832	0.00210297	0.00175225	0.00235114	-0.00373288	0.000391597	-0.00113912	-0.0039091	-0.00266072	-0.00522449	0.00577681	-0.00492047	0.00500877	-0.013308	0.0100244	-0.00582185	0.00144521	-0.0115952
AC009120.4	-0.000303895	-0.0141594	0.0163179	-0.00322727	-0.00566349	0.00193395	0.00384398	0.00556223	0.0124116	-0.0041206	-0.00690165	-0.00687073	-0.0101706	0.00643786	1.015e-05	0.0035757	-0.00341428	-0.00335918	-0.00369068	-0.00485
AC009120.6	-0.00304763	-0.00925598	-0.0173975	0.00173042	0.00820694	-0.00358437	0.00443361	0.00375949	0.00393889	0.000659002	0.00249809	0.00982478	0.0133413	6.8997e-05	0.0003256	-0.0194239	-0.0114089	-0.00322178	0.00139705	-0.00425672
AC009133.12	-0.0025102	-0.00704883	3.58411e-05	0.0106147	0.00970162	-0.0256024	-0.000654409	0.0006992	-0.0102888	-0.00496371	0.00207274	-0.0224159	0.00175474	0.0029294	-0.0152297	0.0184321	0.0310049	0.000325802	-0.00335938	-0.0176822
AC009133.17	-0.00723361	-0.00211527	-0.00710933	-0.00359917	0.00971171	-0.00999258	-0.00269239	-0.0104432	0.0131039	0.000479407	-0.00081032	0.00707085	0.0112683	0.000539838	0.00611831	0.00445764	-0.00964861	0.00146373	0.00716285	0.0118972
AC009133.22	-0.00105095	-0.0142808	0.00736436	-0.00276762	0.00427121	-0.000264303	0.00806755	0.00337548	0.0118429	-0.0155022	-0.00283644	-0.00437985	0.0149764	0.00599895	0.00506643	-0.00538763	0.00893249	-0.000876482	-0.00251808	-0.021486
AC009299.2	-0.00152841	-0.0135472	0.0166061	-0.00268618	-0.00197428	-0.00302336	-0.000504067	-0.00238369	0.0015804	0.00234968	-0.0025381	-0.00401564	-0.00839379	0.00317048	-0.00688316	0.00494486	0.000540647	-0.0146506	-0.00780026	-0.00372355
AC009299.3	-0.00210024	-0.00718416	-0.00434417	-0.00557282	0.0105393	-0.00917433	-0.00115607	-0.0280667	-0.00270003	-0.00723399	-0.0045746	0.000771333	0.0053016	-0.0169786	0.0104624	-0.0146232	0.0286683	0.00302008	0.00377153	-0.00179642
AC009404.2	-0.00704522	-0.0073298	0.00654385	-0.00492279	-0.00410456	0.00199311	0.00292466	-0.0057318	-0.0155097	5.49767e-05	0.0245364	-0.00533129	0.00964241	-0.0190966	0.000781566	-0.0207063	-0.00718932	0.00935481	0.0134293	-0.0130477
AC009495.2	0.00528041	-0.00854067	-0.0120918	-0.00309045	-0.00222633	0.00102241	0.00914892	0.0134837	-0.0107534	-0.00827652	-0.00896737	-0.00826349	-0.00336204	-0.00485035	-0.00822718	0.00804228	-0.0026182	0.0074404	-0.00916375	-0.0103059
AC009495.4	-0.00030214	-0.0144419	0.00832075	0.00051762	0.00293277	0.0100213	0.00431462	-0.00805854	-0.00237429	0.00861549	-0.00635202	0.0143454	0.00250857	-0.00273771	-0.0132585	0.00134619	-0.00963438	-0.0175583	0.00559957	0.0048424
AC009501.4	-0.00873955	0.00710577	0.00333752	0.00376793	0.00445545	0.0153684	0.0296761	0.00494961	0.00528069	0.005707	0.00285882	-0.00388678	0.00660532	-0.00493407	-0.0324638	-0.0117892	0.00494703	0.0308626	0.000547056	-0.0181518
AC009506.1	-0.0112286	0.00475086	0.003575	0.00424025	-0.0148886	0.0118209	0.00337805	0.00234169	0.00315648	0.00138987	0.00446153	-0.0105862	0.00733579	0.00505952	-0.00673984	-0.010112	-0.000411876	0.0130235	0.00888619	-0.0111459
AC009784.3	0.00417087	-0.0168855	0.00247791	-0.00065297	0.00281615	0.00652107	0.00364386	-0.00112785	0.00270707	-0.00398453	-0.00715663	-0.00810191	-0.00600487	0.0103814	-0.0191432	0.0165926	-0.00272342	-0.0112024	-0.017307	-0.00252776
AC009948.5	-0.0123696	5.22023e-05	0.00218585	-0.00482795	-0.00105553	0.00191382	-0.00631407	0.00424232	-0.0146517	0.00435849	-0.00567661	-0.00105582	0.000491632	-0.00343088	-0.00139321	-0.00295985	-0.00938052	0.00242467	0.000244416	-0.0047717
AC009961.3	-0.00127513	-0.012914	0.000387163	0.0148837	-0.00150773	-0.0111879	-0.00494729	-0.00279856	-0.0129474	-0.00405549	-0.00108664	-0.00631026	-0.0226131	0.00237384	-0.00152189	0.00356933	0.000356974	0.0184269	0.00468534	-0.00446767
AC010127.3	-0.00033187	-0.0128803	0.0183902	-0.00245369	-0.00600642	0.00203814	0.00170262	0.00448863	-0.000493501	-0.00136337	0.00361342	-0.0102064	-0.00487284	0.00263022	0.00052368	0.00248099	0.00086413	-0.00494371	-0.00546276	-0.000749783
AC010226.4	-0.00792843	-0.00432051	0.00897588	-0.00692855	-0.00843783	0.00444556	0.00323269	0.00119504	-0.00334203	0.0115197	-0.000400262	-0.00886979	-0.00287732	2.97577e-05	-0.0106717	-0.00129688	-0.00197719	-0.00820721	-0.00529115	-0.0163465
AC010883.5	-0.00281766	-0.00216461	-0.00347667	0.00614244	-0.00785781	0.00991525	-0.00388992	0.000696381	0.000562614	-0.00642298	0.0143812	0.00584107	0.00280686	-0.00103171	-0.00553564	-0.00596657	-0.00249759	-0.00573496	0.0333641	-0.00230989
AC010983.1	-0.00137582	-0.0103968	0.00918222	-0.00737555	0.00894846	0.0101728	-0.00720036	-0.0100391	0.0238657	0.00396176	-0.00778435	-0.0171085	0.00178897	0.00344874	0.000804313	-0.00586803	0.00757175	0.00956915	0.00196037	0.00539076
AC011288.2	-0.000626013	-0.0134712	0.0180474	-0.00302051	-0.00496583	0.00146414	0.000953372	0.00202667	0.00295657	-0.00175259	-0.00122152	-0.00524699	-0.00488937	0.00241775	-0.00314736	0.000881305	-0.00235936	-0.00584799	0.00127876	0.000393567
AC011513.4	0.00103656	-0.0115035	0.0102778	0.00734084	-0.00463064	0.00873348	-0.00414773	0.0022911	0.000128558	-0.00559321	-0.00280214	-0.0262381	0.00714478	0.00170602	0.0324698	-0.00786167	-0.0021817	0.00861533	-0.01238	-0.0100784
AC011899.9	-0.00259458	-0.00534409	0.00207328	0.015769	-0.00558729	-0.00919595	0.00651476	-0.0043501	0.00803939	0.00504516	-0.0180448	-0.00181946	-0.0145321	-0.00840505	-0.00693404	-5.36553e-07	0.000751447	-0.00458606	0.0147607	0.00586668
AC011997.1	-0.00800921	-0.0100011	0.00470895	8.44292e-05	0.00455434	-0.0051845	0.0114285	0.014071	0.0202755	-0.00926255	0.00987653	0.0109612	-0.00144928	0.00599479	-0.0130359	-0.011969	0.00446552	-0.00447643	-0.00824783	-0.011724
AC012074.2	-0.00952769	-0.00376945	0.00503819	-0.00204156	0.0117265	0.00948479	-0.00937946	-0.00338862	-0.00828728	-0.000563368	0.0194284	-0.0105656	0.0109387	0.000539298	0.0292825	-0.00669566	0.00986871	-0.000473838	-0.0069243	-0.00338905
AC012146.7	-0.00963613	0.00438622	0.000456215	-0.0102693	0.000232292	-0.00468015	-0.00203866	-0.00213326	0.00186422	-0.000953661	-0.00289387	-0.007111	0.00991736	0.00302304	0.00299207	-0.000399937	0.00299503	-0.0115552	0.00502865	-0.00923904
AC012358.8	-0.00309687	-0.0144075	-0.00228779	-0.00322078	0.00125071	0.0037657	-0.00568367	-0.000510933	-0.000775816	-0.01002	-0.000464919	-0.0097862	-0.00586799	0.0057796	-0.01812	-0.00383308	0.00321054	-0.0248127	0.0208817	-0.00357033
AC012360.6	0.000208093	-0.0126396	0.0106346	-0.00529996	-0.00296056	-0.00172415	0.00111515	0.000821023	0.0295773	-0.00649467	-0.0163599	-0.000527512	-0.000290972	0.00865309	-0.0126631	-0.00447032	-0.00410176	-0.000365761	0.0110473	-0.0024958
AC012363.4	0.00113293	-0.00983467	-0.00151789	0.00265413	0.0031548	0.00242531	-0.0031307	0.0251991	-0.0147495	0.0313361	-0.019782	-0.0157128	0.02655	0.0175332	-0.0119541	-0.00906867	0.01465	-0.00690497	0.00499234	-0.00414744
AC012442.5	-0.00191058	-0.0122061	0.00348945	0.000810908	0.00204835	0.00147757	-0.000832601	0.00199974	-0.00259921	0.010076	-0.00548245	8.94111e-05	0.0130133	-0.00321577	-0.00649355	-0.0107996	0.00765312	0.0107382	0.00699791	-0.0235157
AC012668.2	-0.00195257	-0.0124603	0.0183385	-0.00235127	-0.00513073	0.00156116	0.00130139	0.000543231	-0.00338213	0.000901934	0.0046307	-0.00730322	0.000194398	0.000256442	0.00555963	0.00565364	0.00555118	-0.00328308	-0.0103937	-0.00480622
AC013264.2	-0.00839415	0.00113345	-0.00156217	-0.0130219	-0.000457181	-0.00835504	-0.0021771	-0.00817409	-0.00123813	0.00121659	-0.00407955	0.00318915	-0.00088995	-0.00535742	-0.00489624	-0.0166981	-0.0056411	-0.0122536	-0.0101032	-0.00857588
AC013461.1	-0.00576343	-0.0118485	0.00871661	0.0173612	-0.00253942	-0.00209686	0.000717501	-0.0106455	-0.00136153	0.012079	-0.00741493	-0.00837338	-0.0154883	-0.00144096	-0.00368694	-0.0164898	-0.00647993	-0.00205945	0.000247939	0.0212387
AC013463.2	-8.5053e-05	-0.0136632	0.0166619	-0.00156664	-0.0015916	0.00135661	-0.00117158	0.00496202	0.00961112	0.00106085	-0.00662957	-0.0118943	0.000561876	-0.00155729	0.00544642	0.0162041	-0.00125461	0.00378477	-0.0158339	-0.00326441
AC015971.2	-0.00155216	-0.0138274	0.0164686	-0.00361332	-0.00428818	-0.0014374	0.000824085	0.000631086	-0.00484506	0.00655243	-0.00117787	0.00511139	0.00595346	-0.00749592	0.00369446	0.000521418	0.00505819	0.000446392	-0.00247178	0.00306112
AC016700.2	0.00270265	-0.0115853	-0.00205787	-0.00460895	-0.00350325	-0.00218698	0.0103461	-0.00631128	0.0113079	-0.00331303	-0.0115267	0.0152427	0.0122284	0.0199037	0.00978136	0.0149204	0.00457981	-0.00113356	0.0100558	0.00459946
AC016735.2	-0.00143402	-0.010482	0.00923003	0.00813225	0.000885278	-0.00861972	0.00108341	-0.00491582	-0.0218152	0.00125004	0.00184389	0.00314375	0.00273443	-0.0130168	0.0110186	0.00134961	0.00939841	0.0227919	0.00566091	-0.0190345
AC016739.2	-0.00949197	0.00399509	-0.00336535	-0.00683204	-0.00657795	0.00780072	-0.00290565	-0.0068983	0.00707335	0.0135326	-0.0111455	-0.00545818	0.00455168	0.00792886	-0.00137129	0.00897758	0.0128888	0.00581529	0.0154543	0.00493579
AC016747.3	-0.0110698	-0.000881813	0.00727165	0.00564243	0.0102143	-0.0106436	0.000262819	-0.00649789	-0.0135578	0.00583567	-0.0118306	0.0074293	0.00324425	-0.00219976	-0.0103088	-0.000486049	-0.000976043	0.000222147	0.00833644	0.0021546
AC016831.7	-0.00103776	-0.0133411	0.0168861	-0.000674962	-0.00203725	-0.00684718	-0.00108605	0.00246081	0.00691901	-0.00267615	-0.00493917	-0.00370019	-0.0154847	0.00933017	0.00718335	-0.00271595	0.000299202	0.0106412	0.00785366	-0.000977467
AC016995.3	-0.000505392	-0.0136987	0.0178757	-0.00289458	-0.00439667	0.000152251	0.00187217	-0.000677654	0.00134627	0.000561306	-0.00351008	0.0030148	-0.002515	0.00229799	-0.00657079	-0.000540379	0.000540732	-0.00447799	0.00283406	-0.000183356
AC017060.1	-0.00114626	-0.0127502	0.0169563	-0.002062	-0.00281077	0.000990144	-0.00489426	-0.00742661	-0.01871	0.00636813	0.0138337	0.0107195	0.00568336	-0.00832655	-0.00906416	0.000406021	0.00299234	-0.0090165	0.00614628	0.0050657
AC017074.2	-0.000261604	-0.0111781	0.00542585	-0.00693941	-0.00644957	0.000784031	-0.00336209	0.00610299	0.00399914	-0.0115634	0.00231415	-0.0212852	-0.00353246	0.014254	0.0217058	0.010133	0.0054823	0.0119114	-0.0239158	-0.00221735
AC018359.1	0.00231547	-0.0142498	0.0107381	-0.00378492	0.000465003	0.00737143	0.00163334	-0.00341351	0.014374	0.0116842	-0.0128916	0.00590192	-0.00694598	0.00401152	-0.0132506	0.0233924	-0.00981258	-0.0107299	-0.0267181	-0.0021092
AC018462.2	-0.00432731	-0.0104464	0.017149	-0.00589097	-0.00772077	-0.00151038	0.00824628	0.00995212	0.00855971	-0.00654407	-0.00294853	-0.00855528	-0.0159164	0.00524644	-0.0107227	-0.00423423	-0.0113685	-0.0138461	-0.00383722	-0.00444864
AC018816.3	-0.00332906	-0.0150169	0.000834696	-0.00123609	-7.44806e-05	-0.00123987	-0.00515129	-0.00535681	0.0059698	0.00488395	-0.00871787	-0.00551574	-0.00244747	0.00558339	0.009487	-0.013008	0.0238667	0.00202166	0.012063	0.00476026
AC018890.6	-0.0114365	-0.000223014	0.0119172	-0.00192762	-0.0108563	0.0030638	0.00998599	0.0101696	0.00479265	0.00257545	0.00615512	0.00517093	0.000549898	-0.00420715	-0.0245562	-0.00747087	-0.00175166	0.00607956	-0.00290381	-0.00624163
AC019118.3	0.00431853	-0.0127173	0.000690495	-0.00385073	0.00291775	0.00591848	-0.00913856	0.00354902	-0.00924668	0.00295943	0.00227198	0.00634695	0.00302925	-0.00683188	0.0055494	-0.00526838	0.023864	0.00429091	0.00409589	-0.0024274
AC020571.3	-0.00590593	0.000410435	-0.00395731	-0.0114374	-0.0100807	-0.00840347	0.00808309	-0.00645703	-0.00545634	0.000244575	-0.00949207	-0.00726874	-0.000498294	0.012471	0.00620882	0.000299327	-0.0109963	-0.0126841	0.00545079	0.0208459
AC021188.4	-0.0079838	-0.00525584	0.00226111	0.00190717	0.014291	-0.00965349	0.00144751	0.00603257	-0.0253798	-0.0219121	-0.00995227	-0.00773387	0.00241962	0.00849512	-0.0158309	0.0136749	-0.00588253	0.00523521	0.0109496	-0.00232536
AC022182.1	0.0016945	-0.0114197	-0.00721056	0.00110652	0.0138343	0.0147734	-0.0108241	-0.00542716	0.00239904	0.0115499	0.0159867	0.00149096	0.00639044	-0.00736839	-0.0133107	0.0287049	-0.00715066	-0.0139403	-0.00794686	-0.0020745
AC022182.3	-0.00535958	-0.00255254	0.00136761	-0.0113165	0.00128151	-0.00411222	-0.00552956	-0.0123342	0.0042261	0.00569104	0.0214985	-0.025372	0.0123942	-0.00692197	0.0100761	-0.0141785	-0.00417821	0.0212135	-0.00323686	-0.0228926
AC023590.1	0.00473777	-0.0124078	-0.00488282	0.00233099	0.00300085	-0.00295758	0.00495972	0.00486414	0.00718639	-0.00770941	-0.0143789	0.00424891	-0.0144057	-0.00765681	0.00295542	0.00330308	-0.00554333	-0.01116	-0.00237459	-0.00679718
AC024084.1	0.00858822	-0.0100877	-0.0108455	0.00134231	0.00475252	0.00646774	0.00157471	0.00764944	-0.0105601	-0.0044547	7.04493e-05	-0.000324971	0.00109549	0.00752972	0.00205364	0.000124802	0.00140087	-0.00178617	-0.0110855	0.00218266
AC024560.3	-0.0114381	-0.00095003	-0.00697229	-0.00398681	0.00407936	0.00681363	-0.0124262	0.00239556	0.00575742	0.00900237	-0.00378802	0.00685743	0.00652018	0.00620131	-0.00442427	-0.00297409	0.0111024	0.00320903	0.0111483	-0.0163685
AC025171.1	-0.00707477	0.00054907	-0.00405585	0.00588476	0.00913239	-0.0104227	-0.00738596	-0.00791045	-0.00318361	-0.00529052	-0.0146286	-0.00183832	-0.0103008	0.00516857	-0.007743	0.00292157	-0.00735804	-0.00501638	0.00796354	0.000275986
AC026188.1	-0.00157334	-0.014429	0.0154414	-0.00137122	-0.00256468	0.00688223	0.00454774	0.00507071	-0.00136521	0.000219912	0.00180741	0.00934876	-0.00658752	-0.00330214	-0.0125569	-0.00301384	-0.00147571	0.0034653	0.000829887	-0.00429441
AC034220.3	-0.00330136	-0.0141387	0.00562735	-0.00388418	0.00640599	0.0014886	-0.00453174	-0.00545648	-0.00719535	0.00148858	0.0123749	-0.00497266	0.000587332	-0.00921375	-0.0137146	-0.0122763	-0.00400542	-0.0229197	0.00765108	-0.00521933
AC062017.1	-0.00597164	-0.00145264	-0.000713925	-0.0127474	-0.00432204	-0.00137118	-0.00206876	0.0124421	-0.00117426	-0.0149643	0.0110469	0.0109479	-0.0132413	-0.00494568	-0.00562395	0.00199619	-0.00116078	0.00633711	-0.00783341	0.0309651
AC067959.1	-0.000719328	-0.0136601	0.017544	-0.00240748	-0.00302288	0.00238887	0.00140101	-0.00280181	-0.00777541	0.00265937	0.00185249	0.00485996	0.00192451	0.00205101	-0.00665413	0.00522675	0.00336421	-0.0095838	-0.00564892	-0.00137297
AC068282.3	-0.008613	-0.00493178	0.00552395	-0.00341473	-0.00282986	0.00994977	-0.0104652	-0.0116506	-0.00311107	0.000521249	-0.00337461	-0.00630324	0.015122	-0.000765858	0.0104096	-0.0038956	0.00922313	0.0193137	0.0211557	0.00370338
AC068533.7	-0.00536031	-0.0122667	0.00870036	0.00823361	0.0128524	0.00123086	0.00410473	-0.00971687	-0.00814808	-0.00978352	-0.00493945	0.00274979	-0.00810305	0.00250192	0.00260496	-0.0132568	-0.00409837	-0.00682449	0.0210156	0.00539733
AC069277.2	-0.000332218	-0.0132476	0.0176366	-0.00242009	-0.00461717	2.22112e-05	-0.000493977	0.00342388	-0.000361856	0.000265666	-0.00151243	-0.00446731	0.00245712	-0.000271941	0.00277646	0.00657752	0.00924428	-0.0037939	-0.00842091	-0.000276448
AC069368.3	-0.00560526	-0.00864685	0.00650114	0.0170902	0.0138938	-0.0156748	-0.0115917	0.00363759	-0.0117387	0.01201	-0.00873883	-0.0220717	-0.020795	0.0105247	-0.00221043	0.0116376	0.00703715	0.0171544	0.000400773	-0.00135059
AC072062.1	-0.00124987	-0.0121237	0.0138685	-0.00486904	-0.000201671	-0.0134438	-0.000655279	0.0167581	0.00548271	0.00855532	0.0163819	-0.00518558	0.0103103	-0.0112717	-0.0181775	0.00031823	0.00400236	0.000303504	-0.00947018	0.0144334
AC073115.7	0.00308052	-0.00743552	-0.00402198	-0.0115124	-0.000132179	-0.00832018	0.00434561	-0.00758671	0.016526	-0.0137989	-0.0136861	-5.71796e-05	-0.00194513	-0.00526319	-0.00771511	-0.00345843	0.00137785	0.0141048	-0.0137081	0.00640688
AC073283.4	-0.000811965	-0.0136627	0.017527	-0.00282379	-0.00572894	0.0010485	0.00362579	0.00131636	0.00123279	-0.000372155	-0.0033949	-0.000721424	-0.00284409	0.00193736	-0.00117383	0.000957534	-0.000702765	-0.00896351	-0.00219066	-0.00293931
AC073343.13	-0.00158806	-0.0132301	0.0160925	0.00161712	-0.00247709	-0.00255965	-0.00229844	0.00149778	-0.00104339	-0.00664386	0.000254277	-0.0160023	-0.0123121	0.00153428	-0.00104085	-0.00352118	-0.000977957	-0.00820352	0.00785965	-0.00305946
AC074117.10	-5.23904e-05	-0.00770023	-0.00578887	-0.00672173	-0.00618634	-0.0113221	0.00628083	0.00355415	-0.00535679	-0.00252855	-0.00197168	-0.0151551	-0.000718784	-0.00318938	-0.0197754	0.00312285	-0.00694786	-0.013776	0.0138453	0.00261253
AC074289.1	0.00677502	-0.0121507	-0.00536183	0.0150975	-0.0155913	-0.0101327	0.000429206	-0.0027485	0.00213409	-0.000196371	0.00422797	0.00513361	-0.000358289	0.000770365	-0.00377242	-0.00795894	-0.00569667	-0.00234664	-0.00462613	-0.0137299
AC074391.1	-0.00084733	-0.013371	0.0182889	-0.00277162	-0.00358996	6.28047e-05	-0.000201192	9.64607e-05	-0.00357997	0.000665371	0.00245192	0.00141906	0.00155064	-0.000553627	0.0020635	-0.00160504	0.0025647	0.00461304	0.00230653	0.00130931
AC079305.8	-0.00511679	-0.00854044	0.0144963	0.00135546	-0.00237943	0.00929051	0.00873239	-0.0041391	-0.00535369	0.0100407	-0.00220138	-0.00138315	0.00767185	0.00585843	-0.0181473	-0.00184714	0.00896169	-0.0328743	-0.00235885	-0.00137019
AC079610.1	0.0049598	-0.0158161	-0.00240872	-0.00269615	0.00727701	0.00598757	0.0117901	0.00865727	-0.00662062	-0.0119607	-0.00275985	0.00273118	0.00162533	-0.00880419	-0.0041222	0.00034923	-0.00741313	-0.00922933	-0.00160754	0.00096471
AC079630.4	-0.000906573	-0.00836628	-0.00507049	0.0139088	-0.0168349	-0.0137962	-0.00225573	0.0121502	-0.0174286	0.0137006	-0.0155069	-0.0118278	-0.0037935	0.025979	-0.013317	-0.0177383	0.0172867	-0.015691	-0.00644402	-0.000949787
AC079779.4	-0.00904287	-0.002509	0.00712269	-0.00214817	0.00208907	0.000821671	-0.00421211	-0.015667	-0.0214695	-0.00138758	-0.000420504	0.019919	0.00837306	-0.00403419	0.0111436	-0.00383159	0.0104606	0.00705602	0.00478606	0.0189049
AC079807.4	-0.00171348	-0.0135813	0.0173403	-0.00119666	-0.00371799	-0.000730195	0.00276614	0.00232259	0.00257975	0.000313651	-0.00483021	-0.00102162	-0.00151627	0.00437721	-0.000395694	0.00595072	-0.000558059	-0.0120331	-0.00175964	8.02956e-05
AC079922.3	-0.00830448	0.00218945	-0.00412909	-0.00722414	0.00602344	-0.00120536	-0.00164879	-0.00126201	0.00640372	-0.00619388	-0.00883739	0.00160119	0.00522306	-0.00366046	0.00947766	-0.00513399	-0.0088932	-0.00841142	-0.000608837	0.0016262
AC083843.1	-0.00705502	0.000472186	-0.00482074	-0.00838915	-0.00478292	0.00447739	0.0114163	0.00695401	-0.0111391	0.00210156	0.00324442	-0.000317644	-0.011242	-0.00221641	-0.0211695	0.00886892	-0.00175766	-0.00987692	-0.0333155	-0.00263698
AC083949.1	0.00233745	-0.0141032	0.0069663	0.00128875	-0.000992539	-0.00409469	0.00342792	0.00456158	0.0221725	0.00293726	0.00916613	-0.0212028	-0.0152133	0.0051868	0.0124793	0.0147372	-0.00613924	0.0150619	-0.0104342	0.00653403
AC084219.2	-0.00270009	-0.0133612	0.0151004	-0.00434536	-0.00560655	0.00327268	0.000658453	-0.00387658	-0.000288491	0.00383416	0.000120217	0.0178382	-0.00344094	0.00109141	-0.00244905	5.8252e-05	0.00883761	0.00747228	0.00694525	0.0013056
AC087294.2	0.00544121	-0.00841468	-0.0109776	0.0067467	0.00132286	-0.0144793	0.0030208	-0.00645345	0.00556109	0.00792384	-0.007987	-0.0018605	-0.00129175	-0.022131	-0.000198848	0.00962003	0.00346893	-0.00887915	-1.48629e-05	-0.0165645
AC091133.1	-0.000166832	-0.00450245	-0.00835441	0.004275	0.0054729	-0.0174044	0.00623322	0.0137288	-0.00315202	0.013902	-0.00134476	-0.00544015	0.0190448	0.0146051	0.0138206	2.79722e-05	-0.00222306	-0.0190742	-0.0100231	0.00979738
AC091729.9	-0.00760231	-0.000741285	0.00186955	-0.00237542	0.000437032	0.00435412	0.00382457	-0.0145686	0.0106907	-0.00913745	-0.00438563	-0.00733726	0.0140347	0.0137444	0.0125456	-0.011338	-0.0139091	0.00283373	-0.00358463	-0.00192699
AC091878.1	-0.000453422	-0.0115464	0.00788635	0.0158005	-0.00529726	-0.0151397	-0.015389	-0.00167987	0.00239493	0.00930076	0.00455344	-0.0350218	-0.00653378	0.0265837	-0.00524903	0.00912575	-0.00353076	0.00204368	-0.00327324	0.000754252
AC092580.4	-0.00874968	-0.000531373	-0.00491005	-0.00930962	0.00675632	-0.0237507	0.0121413	-0.00814945	-0.0211815	-0.025703	-0.0091118	-0.0066309	0.012375	0.017617	-0.00584098	0.0096613	-0.00224368	-0.00406755	0.00246867	-0.00343857
AC092620.2	-0.012264	0.00315526	0.00653188	0.0127692	0.00341995	0.0121486	-0.00635572	-0.00298296	-0.00213627	-0.00200694	0.0024423	-0.00382459	0.0105907	0.0025637	-0.00988175	0.00208314	-0.000691144	-0.000642942	0.00272183	-0.00152242
AC092620.3	0.00437455	-0.00741308	-0.00735222	0.0177611	-0.0100794	-0.00495372	-0.0120484	-0.00186803	0.00297868	-0.00992451	9.37838e-05	-0.00263444	-0.00939495	-0.00938242	-0.0195922	-0.00240799	-0.00446689	0.0208192	0.00448883	-0.0115166
AC092835.2	0.00329135	-0.012222	-0.00661866	-0.00636507	0.00595886	0.000490292	0.013588	0.0143076	0.0126134	-0.00929443	0.00545405	-0.00467071	-0.0133192	-0.00343901	0.00323496	0.000895109	-0.0113064	0.000902895	0.0122243	-1.60271e-05
AC093323.3	-0.0127888	0.00559106	0.00034407	-0.00802211	0.00337592	0.00155469	-0.000945935	-0.00310546	0.00585401	-0.00015025	-0.000361505	0.00484407	0.0054825	0.00321607	-0.00237743	-0.00919495	-0.00628132	-0.00375586	-0.00491236	-0.00198708
AC093375.1	0.000696837	-0.0141806	0.00717834	-0.00381952	0.00250101	0.00915799	-0.00549557	0.00204859	0.0109154	0.00260568	0.00265715	-0.00837626	-0.00107704	0.00847631	-0.00688426	0.00692551	0.00846276	-0.0043644	-0.0151842	0.00709154
AC093388.3	-0.00106411	-0.0111298	-0.000464053	-0.00736586	0.00298128	0.00384843	0.00456412	0.00132789	0.00101935	-0.0108211	0.00209687	-0.00887677	0.00962676	-0.00211058	-0.00941301	-0.00107769	0.00235681	-0.00555556	0.000164036	0.00171758
AC093495.4	0.000474411	-0.00491639	-0.00836545	0.0114558	-0.023972	0.000846458	0.00672541	-0.00760515	0.0187362	-0.0107117	0.013734	0.013732	0.0128126	-0.00267175	0.00176465	0.000333208	-0.00729271	-0.00322584	-0.00196393	-0.0164897
AC093642.5	0.00266587	-0.00927187	-0.0132376	0.00371371	-0.00472766	0.00712105	0.00019798	-0.00365566	0.000301617	-0.00492906	0.0101147	0.00316744	-0.00193119	-0.00707085	0.0010891	-0.00137499	0.00537709	-0.00321498	0.00380358	0.00725856
AC093673.5	-0.0132985	0.00485232	0.00283691	0.000315084	-0.00379898	0.0013061	0.0026406	-0.00208725	-0.00426002	-0.00670667	0.00191927	-0.00101825	0.00213808	-0.00198122	0.00460343	-0.00559204	-0.00901791	-0.0051558	-0.00446785	-0.00335835
AC093818.1	0.00402377	-0.0104098	-0.0157236	-0.00056149	0.000407155	0.00971691	-0.00673193	-0.0117206	0.00530597	0.010959	0.00969263	-0.00845187	0.00327165	-0.00374759	0.00280969	-0.00119744	0.00613814	-0.00525512	0.00289308	-0.0116049
AC093838.4	-0.0118764	-0.00310553	-0.0012107	-0.00337129	0.00471728	-0.00367868	-0.00158456	0.0078558	0.00282445	0.000593928	3.65272e-05	0.0125473	0.00103248	-0.00359639	0.00893519	-0.000245493	0.000959991	0.010658	-0.00401116	0.00222748
AC096574.4	-0.0120228	0.00505812	0.00320696	-0.0045018	0.000931411	0.00531888	0.00998833	0.0227712	0.00674252	-0.00378642	-0.00513649	0.00964609	-0.0135209	-0.00221535	-0.00534717	-0.00654294	-0.000618267	0.00781748	-0.0130668	-0.0149898
AC096579.15	0.00360675	-0.0109081	-0.00333617	-0.00735928	0.00124067	0.00823875	-0.0101647	-0.0226686	0.00542351	0.00379618	0.00553817	0.00508965	0.00435405	-0.0112154	-0.0156884	0.00788218	0.00574134	-0.00789531	0.000355706	0.00576375
AC097495.2	-0.00528325	-0.00713905	0.0114362	0.00711136	-0.00611703	0.00703411	-0.00661825	-0.0111231	-0.0227922	-0.00711956	0.0198896	-0.0116307	0.0125889	-0.00625221	0.0162693	-0.00537295	-0.00376829	0.0105823	0.0157302	0.00795116
AC097662.2	0.000253207	-0.0149575	0.0144873	-0.00415284	-0.00442785	0.000371858	0.000843182	-0.00295727	0.00996515	0.00225732	-0.0121674	0.0130848	0.00381067	0.00429176	0.00438852	0.00659283	0.00674773	0.010141	-0.00755935	-0.0108168
AC097713.4	-0.0126713	0.00141064	0.00180106	-0.00979477	0.0105157	-0.00211928	-0.012053	-0.007867	0.00928791	0.012653	0.00380414	0.00391132	-0.000188312	0.000795552	0.00511924	-0.0209664	0.0031403	-0.00640726	-0.00334218	-0.00210532
AC097721.2	0.00160138	-0.0123537	0.00146212	0.0228418	0.00316947	0.0157675	0.00493231	0.00458853	-0.0118115	0.00703775	-0.00402553	-0.0146933	0.0026195	0.0108281	-0.0104812	0.0042465	-0.00207883	0.00846057	-0.0216665	-0.007078
AC097724.3	-0.0028009	-0.0122888	0.0134458	0.00115209	-0.00858328	0.00289754	0.00927811	0.00362838	0.0119379	0.0030022	-0.0138252	-0.000235337	0.00611046	0.00226984	-0.00617551	-0.00572798	-0.00819596	-0.0140229	0.000801729	-0.0117352
AC098820.3	-0.00410537	-0.00896378	0.000836868	-0.00891702	-0.000164668	0.00321069	0.00635784	-0.00873711	0.0248173	-0.0108192	-0.0116752	0.00396846	-0.0166335	0.00296468	0.0153909	0.00973744	0.0087749	0.00381423	0.0200414	0.00814774
AC100830.3	-0.00701224	-0.0043926	0.00774789	0.00468129	-0.00157743	0.0136149	0.0169357	0.00879438	0.0104406	0.00404363	0.00300609	0.00173823	0.0103907	-0.00110732	-0.0200748	-0.0100534	0.00333445	0.0342678	-0.00174777	-0.0310516
AC104135.2	-0.00439837	-0.00257844	-6.35274e-05	0.000720212	0.0104891	-0.0103407	-0.00350838	-0.00735041	-0.00436608	0.00609002	-0.00516493	0.0147434	0.00549009	0.0141808	0.0061611	-0.00495996	-0.00306321	0.00387579	-0.00127578	-0.0187813
AC104653.1	-0.00367052	-0.0105614	0.00912072	0.0046336	0.00447532	0.00040493	0.000770773	-0.00812448	-0.0151104	0.00936892	0.01093	0.0049287	0.00891713	0.00752862	-0.00907835	0.0129627	-0.00110814	-0.0275529	-0.016311	0.0040463
AC104809.4	-0.00933287	0.00492266	-0.000776943	0.0021608	0.000958286	0.0089231	-0.00107343	0.00690674	-0.00726348	0.00187976	-0.0204645	0.00596731	0.0103894	0.000112697	0.00285159	0.00151637	-0.00471957	-0.00517494	-0.00871417	0.00229676
AC104820.2	0.00134272	-0.0133561	-0.012865	0.000185559	0.0173072	0.00685342	-0.00718972	0.00125706	-0.00587414	-0.0145592	0.00386814	-0.00704455	0.00733709	0.00967679	-0.0103265	-0.0115443	0.00654819	0.00565193	-0.016339	0.000180948
AC105402.4	-0.00438261	-6.04958e-05	0.00462892	-0.00981348	-0.00423649	-0.0054361	0.0148823	-0.0101053	0.00190211	0.000277678	0.00272166	-0.0127217	-0.00917298	0.00317025	0.0117013	0.000727057	0.0108184	-0.00678318	-0.0130825	0.0185211
AC105760.2	0.00163957	-0.0109417	-0.00539128	-0.00686748	0.000405288	-0.00327526	-0.00491627	0.00932655	0.0126016	-0.016343	-0.00820513	-0.00675678	0.00676151	-0.00421273	0.0075417	-0.0112692	-0.000666459	-0.00351018	0.00413956	-0.013116
AC106900.6	0.000707672	-0.0130713	0.00621426	0.00310889	-0.00650642	0.00192935	0.00837557	-9.24874e-05	0.00229404	0.00274792	0.00011896	0.0191749	0.00439655	0.00816108	-0.00010007	0.0149014	0.00028385	0.0062072	0.0125834	-0.0208179
AC107218.3	0.000289668	-0.0158574	0.0126519	-0.00587328	0.000549234	0.00229798	0.0025203	-0.00249786	0.00593181	-0.00957622	-0.00315934	0.00163394	0.00219741	0.00850719	0.000229202	-0.000603307	0.00767475	0.00273089	-0.00373479	0.00198674
AC108004.3	0.00670965	-0.00698559	-0.0100766	-0.00126722	-0.00341521	0.00370112	-0.00602048	0.00121033	0.00280236	0.00213736	-0.00519058	0.000690142	-0.00706288	-0.0075315	0.00489827	-0.00208753	0.0122056	-0.00995969	-0.00246382	0.00584652
AC109826.1	-0.00600538	-0.00572962	-0.000138951	-0.00613512	0.00732603	0.000738923	0.00594001	-0.0100974	0.00390279	-0.00618754	-0.00644173	0.0136333	0.00959185	0.0177092	-0.00325808	-0.00619156	0.0222722	0.00251306	-0.0184467	0.0211854
AC116366.5	-0.00556847	-0.00428092	0.000196563	0.016618	-0.0230376	-0.000473386	-0.00716976	-0.0154742	0.0252328	-0.0194483	0.0119374	0.00261018	0.0183964	-0.0112842	-0.00893167	0.00811476	0.00869291	0.00540297	0.0253567	-0.010564
AC116366.6	-0.00639794	0.00262648	-0.00297374	0.00679617	-0.0125148	0.0120614	-0.0085316	0.00197019	0.00917477	0.00740489	-0.00925961	0.0069385	-0.00608558	-0.000650936	-0.00818909	-0.00463804	8.4499e-05	-0.000347376	-0.00232432	-0.0186857
AC124944.3	-0.00700393	0.000882738	0.00632697	0.0133107	0.0193104	-0.0113761	0.0129305	-0.0064715	-0.0115428	0.0122956	-0.00617712	0.00227815	-0.0280104	0.000905111	-0.0147191	0.00334329	0.0041322	0.0110956	0.0181196	-0.00386694
AC125232.1	0.00489904	-0.0111813	-0.00711088	0.00150185	-0.00217407	-0.00827872	0.00659924	9.85887e-05	0.00135147	-4.62975e-05	0.0159986	0.00330467	0.00180363	0.0162195	0.00171414	0.000484465	-0.00526512	0.0114497	0.0153868	0.00366994
AC136289.1	-0.00169255	-0.0122665	0.0116057	-0.00238581	-0.00730693	-0.000301599	0.0101149	-0.00275245	-0.00500802	0.00110346	-0.00856392	0.00285564	-0.000217157	-0.00547375	-0.0207541	0.00825478	0.00845615	-0.0330777	-0.021883	-0.0122
AC137932.6	-0.0089458	0.00336254	0.00487685	0.0117751	0.00573825	0.0224356	0.00683862	-0.00131388	0.008664	-0.00765579	0.00821415	-0.0064125	0.0149265	0.00130368	0.0149197	0.00508842	-0.0091294	0.0273872	-0.000154241	0.00807166
AC141586.5	0.00198699	-0.00503852	-0.00635565	0.0016905	0.00132406	0.00967353	-0.00128409	0.000620269	0.00126478	-0.000437421	-0.0119353	-0.00100925	0.00578207	-0.00864236	-0.00606005	0.00409345	0.00197896	-0.0201915	-0.00787528	0.00827349
AC142472.6	0.00225276	-0.00881848	-0.0100675	0.00267981	-0.00779388	0.000844507	0.018167	0.00244096	0.0142994	-0.0147272	-0.00692006	-0.00778164	0.00526815	-0.00484522	0.0067591	-0.00652006	-0.0138871	-0.0005137	0.00943244	0.0157843
AC142528.1	-0.00437778	-0.0114062	0.0066305	-0.00258435	0.00727464	-0.00492476	-0.00914803	-0.0188988	-0.0199955	0.0137834	0.0132975	0.0272986	0.00830019	-0.0165217	0.00807307	0.0176306	0.00385882	0.000679702	0.00398464	0.000101925
AC144449.1	0.00123316	-0.0145323	0.0156929	-0.00382869	-0.0045838	0.000702261	0.00302572	0.000521722	0.00710282	-0.00120468	-0.00524099	0.00833556	-0.0042855	-6.67631e-05	-0.0189679	-0.000138846	-0.00273766	-0.0136334	0.0050459	0.00189428
AC144652.1	-0.00890693	0.0024363	0.0024573	-0.00365828	0.00296856	0.00939033	0.00837612	-0.0109587	0.00392797	-0.00255736	0.0206063	0.00141969	0.00227201	0.00901686	0.0241082	-0.00480765	0.00869606	0.0196037	0.0101044	0.0136336
AC147651.4	-0.00756615	0.00199132	-0.0029686	0.00013426	0.00215288	0.0105255	-0.00262125	-0.00583426	-0.000687374	-0.00126034	0.00321756	0.0048884	-0.0029286	0.00892201	0.00862214	0.0184208	0.0069983	-0.0254283	0.0133338	0.00719358
ACAA1	-0.0126853	0.00336197	-2.41411e-05	0.00530936	-0.010448	-0.00540136	0.0087977	-0.00129177	0.013598	-0.0015177	-0.0130916	-0.00605032	0.0142028	-0.0135338	-0.006065	-0.000750778	-0.000274578	-0.00498571	0.00215881	0.00553898
ACAA2	-0.0133631	0.00567299	-0.000154507	-0.00497803	-0.000432847	0.000893236	0.00101402	0.00301582	-0.00527513	-0.00493911	-0.00532794	-0.00151656	0.00723409	0.0046746	-0.00161904	0.00310768	-0.00264137	0.0128347	-0.0045317	-0.00880311
ACACA	-0.000201106	-0.0133062	0.0108673	0.000460724	0.00840307	-0.012133	-0.00590161	-0.00562459	-0.0196321	0.0145779	0.00627254	0.0271565	-0.00877608	-0.0058547	-0.0129536	-0.0100772	-0.00896327	0.00459984	0.0176673	0.0107387
ACACB	-0.00299209	-0.0156218	0.0098809	0.00287408	-0.0011424	0.000851024	0.00134997	0.00753724	0.0132106	0.00124205	0.00288789	-0.0104913	-0.0174187	0.00128024	0.00844481	-0.00190242	-0.00893397	-0.0127875	0.00875853	0.00787106
ACAD10	-0.00255147	-0.0161192	0.00830616	0.00122411	-0.00373861	0.00747545	-0.00539944	0.000783698	-0.000274002	0.000332734	0.00455795	8.57187e-05	0.00431212	0.00513515	0.011996	-0.000166915	-0.00110588	-0.0163182	-0.0154215	-0.00586948
ACAD8	-0.0132552	0.00495261	0.000703567	-0.00503157	-0.00353878	0.00404804	-0.00188731	0.0018259	0.000489362	-0.00323743	0.00104252	0.00277328	-0.00633925	0.00339895	-0.000886149	0.00455052	-0.00297878	0.00340792	0.00319577	-0.00336071
ACAD9	-0.00602473	-0.00629479	-0.00764733	0.00217709	0.011159	-0.00884868	-0.0109667	0.00898467	0.0117916	-0.014014	-0.0119382	-0.00159681	-0.0159739	-0.0208681	-0.00904936	0.0133834	0.0187796	0.0181711	-0.00021157	-0.00928389
ACADM	-0.00554828	-0.0145811	-0.00394339	-0.00651169	0.000575782	-0.00915415	0.00630577	-0.00675744	-0.00439975	0.00688835	-0.00343702	-0.00508309	0.00175653	-0.0083313	0.00852498	0.000241797	-0.00773736	-0.00444395	0.00348679	0.00555707
ACADS	-0.000764027	-0.00535374	-0.00765822	0.00569986	0.00912962	-0.0257461	0.0221422	0.0167226	0.00877567	0.00956735	0.0152223	0.0181592	0.0139887	0.0191194	0.00420386	0.00385134	0.00624523	0.00416638	0.0183311	0.0210536
ACADSB	-0.00375469	-0.0103293	-0.0131828	-0.0146924	-0.000581116	3.21991e-05	0.000440929	-0.00805557	0.00166204	0.00684917	0.0119764	0.00262446	0.00139234	-0.000666322	-0.00323346	-0.0127258	-0.0050624	-0.00777139	-0.00585061	0.00710195
ACADVL	-0.0134	0.0066855	0.00334529	0.00528738	0.000194409	0.00125899	0.00198225	0.00261443	0.00132817	0.000208013	-0.00226207	0.00112341	0.00516822	-0.00530156	-0.00406545	0.00247343	-0.000243746	0.00196757	-0.00322637	-0.00152778
ACAP1	-0.0135886	0.0022086	0.000404434	0.00598715	0.00526403	-0.00691933	-0.00881624	0.00668913	0.00558291	0.000944164	0.0104331	-0.00229213	0.0124771	0.000707541	0.00341699	0.00702624	0.00674472	-0.00499198	0.00140084	0.00568389
ACAP2	-0.00783726	-0.00581538	-0.0110794	0.0279836	-0.00470132	0.00182625	-0.00725389	-0.00755162	-0.0079661	0.0062391	-0.00359971	0.000174224	-0.00322906	0.0129595	-0.00322662	-0.00345729	-0.00435018	-0.0027718	0.00126817	-0.00752418
ACAP3	-0.0104653	0.000463278	0.00282281	0.0142929	0.0137375	-0.0287308	-0.00787344	-0.000483686	0.00756479	-0.00344975	-0.00353042	0.00116671	-0.00797491	-0.00344508	-0.00712404	0.00818858	0.004041	-0.000642699	-0.00456439	-0.0128963
ACAT1	-0.0105084	-0.0037883	0.00279295	-0.017159	-0.0091734	-0.00172822	0.00211271	-0.0032821	-0.00780869	0.00858628	-0.00474308	0.00262796	-0.00185047	0.00399545	0.00574939	0.00440129	0.00472369	0.0124183	0.00775219	0.00473763
ACAT2	-0.0113443	-0.00289854	-0.00172646	-0.014008	0.000463907	-0.019143	-0.00123346	-0.0178834	0.00304269	-0.00222221	-0.00974845	-0.00167142	0.0127763	0.00316073	0.00951364	-0.00288136	-0.00704526	-0.00967569	-0.00431306	0.00412331
ACBD3	-0.011814	-0.00538018	-0.00735298	0.000502086	-0.00208899	-0.00514518	5.25003e-05	-0.00643262	-0.00225222	0.00184578	-0.00976876	0.00692463	0.0102719	-0.00706486	0.00539306	0.00456652	-0.00347989	-0.00316625	-0.000369708	0.000684534
ACBD4	-0.0103592	-0.00151455	-0.00262082	0.00869388	0.0198713	-0.0121922	-0.00936342	0.00437631	0.012564	0.00352939	-0.00194267	0.00493724	0.0109545	0.0155691	-0.0102952	-0.0101653	0.00392673	0.0021306	-0.000212567	0.00032278
ACBD5	-0.0123598	-0.00487641	-0.00532398	-0.002376	0.000675151	0.00400454	0.00556674	-0.00414488	-0.0142784	-0.000368608	-0.00937057	-0.00385699	-0.00350456	0.000968206	0.000965063	0.00881227	0.00773467	-0.000630455	-0.00229615	0.00276146
ACBD6	-0.0106662	-0.00934341	-0.00493644	0.00172653	0.0146831	-0.00338232	-0.0171847	-0.0118016	-0.000417547	-0.00260131	-0.00357914	-0.000179	-0.00213242	-8.31518e-05	-0.00922276	-0.00451004	-0.00484677	-0.000802783	-0.00938506	-0.00552589
ACCS	-0.00892765	0.0038011	6.62635e-05	-0.00185636	0.00543796	-0.0141492	0.00253402	-0.0169991	0.00562371	0.00954419	-0.00714777	-0.00387764	-0.00287497	-0.00916022	-0.00736537	-0.0092136	-0.00944932	-0.00222263	-0.00717061	-0.00226342
ACD	-0.0133451	0.00591045	0.00269153	0.00309791	0.00702698	0.00308437	-0.00361689	0.0013497	0.0021458	-0.00218375	-0.000730775	-0.00292031	0.0040377	0.00198825	-0.00468063	0.000974649	-0.00286749	0.0127097	0.00352674	-0.00805714
ACER1	0.00497351	-0.0158793	0.00214458	-0.00467134	-0.000527	0.00114662	-0.000620196	0.00664856	0.0248524	-0.0038362	0.00229318	-0.00634073	-0.00839068	-0.00248135	0.0045593	-0.0148683	0.00605598	-0.00186387	-0.00239945	-0.00778965
ACER2	-8.59298e-05	-0.016169	0.00779401	-0.00569087	0.00211107	-0.0021149	-0.000864525	-0.00900254	0.0144906	-0.000423782	-0.0123289	0.00218523	0.0122196	0.00561961	0.0102868	-0.00542389	0.0198989	0.0120972	-0.0115264	-0.00915148
ACER3	-0.00844953	-0.00795753	-0.00418657	0.0138877	0.00218556	0.00234635	0.00537927	0.00503098	-0.0149456	0.0135885	-0.0295498	0.00117247	-0.015985	-0.0111351	0.00717421	-0.00405831	-0.00480465	0.0141521	-0.0013982	0.00792515
ACIN1	-0.0109955	-0.00530608	-0.0116625	0.00353368	-0.00037221	0.00503552	-0.000977012	0.00393528	0.000231503	-0.00197089	0.0111956	0.00224886	-0.00190265	0.00916609	0.0138075	-0.00595384	-0.00310519	-0.00802006	0.00520885	-0.00535665
ACKR1	-0.00580154	0.00733094	0.00497713	0.014499	0.0216017	0.0058496	0.0264175	-0.023447	0.00543957	0.00303278	0.00359383	0.000481253	-0.010556	0.00262935	-0.00096692	-0.00377148	0.01991	0.00644781	-0.00165847	0.00716801
ACKR3	-0.0115429	-0.00263635	0.000971741	-0.00426895	0.00796034	-0.00791364	0.00232258	-0.00408776	-0.00540601	-0.00682693	0.0083601	-0.00544053	0.0022197	-0.00425137	0.000468772	-0.0234217	-0.00897761	0.00424326	0.00604982	-0.0163817
ACLY	-0.0137609	0.00137335	0.000433783	-0.00148463	-0.00191102	0.011117	0.0028066	0.00457762	-0.000764835	-0.00367922	-0.00772607	0.0066197	0.000254191	0.00443814	0.00723596	0.00160624	0.00435544	0.00325168	0.00775132	0.00115697
ACO1	-0.00910933	-0.010096	0.00253602	0.00565664	0.00867665	0.0063307	-0.00186172	0.0144743	-0.00412689	-0.00766433	0.00866079	0.00228281	-0.0092912	-0.00400942	0.0082736	-0.00683755	-0.00413211	0.00361137	-0.0137261	0.0028065
ACO2	-0.0139336	0.00269783	0.00208841	0.00410019	0.00705634	0.00721292	-0.000106024	0.00387629	0.0029308	-0.00193593	-0.00174932	0.00240331	-0.00653042	-0.00565871	0.00731068	0.00178131	0.00537716	-0.00233065	0.000311867	0.00326451
ACOT11	-0.00199459	-0.0149032	0.0137801	-0.00137158	-0.00101999	-0.00296751	0.00220762	0.000970052	-0.00299695	0.00695961	-0.0117312	-0.00172429	-0.00799221	-0.00995641	0.00806713	0.0030782	0.000134898	0.00437159	0.00364713	-0.00418667
ACOT13	-0.00122792	-0.0116478	-0.00971429	0.00105322	0.00135411	-0.000954744	-0.00671213	-0.00927748	0.0132178	-0.00583405	-0.00577918	-0.00369046	0.00996547	0.00425577	-0.000242632	-0.0141292	0.00337947	-0.00627721	0.0102512	-0.000749453
ACOT2	-0.0119293	0.00195625	0.00291757	-0.00757234	-0.000144602	0.000330905	-0.00421309	-0.00583631	-0.00723762	-0.00927317	0.00456451	0.0244941	0.00705501	0.00434888	-0.00442959	-0.00222216	0.000319999	0.00600786	0.00262748	-0.0195514
ACOT7	-0.00267627	-0.0141373	0.0106657	-0.00373578	-0.000379566	0.00136891	0.0076232	0.0122355	0.0133141	-0.0126534	-0.0107713	-0.00752225	0.000916012	0.0121692	0.00739477	-0.00278587	-0.00838993	0.0118882	0.0141063	0.00283319
ACOT8	-0.00248433	-0.0102462	-0.0106276	0.0038199	-0.00346748	-0.0209299	0.00654277	0.00105022	0.00562431	0.00167319	0.00270518	-0.022819	0.0028943	0.000364446	0.0209082	0.0022838	0.0130978	-0.00215205	0.00544832	-0.0177126
ACOT9	-0.00671756	-0.00721636	-0.00234519	-0.00037606	-0.0188542	0.00404934	0.0103803	0.0197296	-0.00605792	0.0105464	-0.0226763	-0.0268351	0.0142874	-0.00810273	0.00426933	-0.00110538	0.000958726	0.00693242	0.0043388	0.0183499
ACOX1	-0.0121084	0.00274778	0.00182118	0.0146998	-0.0161251	0.00852571	0.000454339	-0.00552444	0.00459496	-0.00455143	0.0031732	0.00885455	0.00846859	0.00558067	-0.00353845	-0.00293846	0.00308644	-0.00945111	0.00107485	-0.00448403
ACOX3	-0.00502225	-0.0131642	-0.0063811	0.00260758	0.00206305	-0.0010616	0.00267225	0.00293952	-0.00689131	-0.000830893	0.0133031	0.00165163	0.00667654	-0.00318097	0.0237313	-0.00315222	0.0173917	-0.0120897	0.0104209	-0.00330684
ACOXL	-0.000606501	-0.013961	0.0163455	-0.00124928	-0.0055877	0.00162012	0.000875638	-0.000600825	0.00406406	0.00108539	-0.00901812	0.0139391	0.000650926	0.00139288	0.00119349	-0.00111324	0.00638935	0.00160674	-0.000778834	0.00121969
ACP1	-0.0115477	0.00580008	-0.00067472	-0.00360237	0.00876547	0.00664486	0.0308078	-0.0156489	0.00263599	0.00767242	0.00799862	-0.00197191	-0.007365	-0.00432791	0.00479029	-0.00637058	0.00443672	0.00304023	-0.00296804	0.00782337
ACP2	-0.0116879	0.00221009	-3.95189e-05	0.0100516	-0.00168092	-0.00523982	-0.00780238	0.0118779	-0.00328147	0.00449693	-0.0186579	-0.00753551	-0.00750375	-0.00427317	-0.000482494	0.000812972	0.0113344	0.00479812	0.00760685	0.0184718
ACP5	-0.0111076	0.0059679	0.00354129	0.00855864	0.0087954	-0.0019707	0.018521	-0.000928645	0.00768998	0.00940531	0.0117231	0.000329777	-0.00835733	-0.00721776	0.00222498	-0.00989935	-0.0033736	0.00239667	-0.0130847	-0.00828804
ACP6	-0.00437245	-0.0094017	-0.00757335	0.0146579	-0.000584613	-0.0069211	0.00414064	0.000961574	0.00970948	0.00305313	0.00457323	-0.00210066	0.00777888	0.0125903	-0.000509876	0.00198845	0.00675581	0.00192142	-0.00608283	-0.0112567
ACPP	0.000944607	-0.00919791	-0.00785291	0.0180178	-0.0181587	-0.00394264	0.00927909	-0.00221493	-0.00273591	-0.00512209	0.00239191	0.0109769	0.000230904	-0.0079919	0.0131978	0.00163142	-0.0120259	-0.00261112	0.00275136	-0.00163752
ACRBP	-0.0106867	0.00666762	0.00450604	0.0130605	0.0118385	0.011308	0.0122869	-0.00504322	0.00898885	-0.00552718	0.0048148	-0.00362806	0.0139693	-0.00701129	0.00584862	0.00874707	0.00116125	0.00500246	-0.000111914	0.00776087
ACRC	-0.00224253	-0.0114075	-0.0027891	0.00330046	0.0124197	0.0055541	-0.00315864	0.000220061	0.00873813	-0.00508256	-0.000731468	-0.0004844	0.00285491	0.00482903	-0.00267253	-0.0237462	-0.0191066	-0.000260075	0.00104766	-0.0135943
ACSBG2	-0.0115643	0.00238109	0.00795499	-0.00288941	-0.00735456	0.00658167	0.0105803	0.0170066	-0.00151929	0.000494528	0.01107	0.00249146	-0.00553174	-0.00799389	-0.0302996	-0.00921965	-0.0103621	0.0185746	4.24432e-05	-0.0130726
ACSF2	-0.0028978	-0.0123057	-0.00647506	0.00672671	0.00947837	-0.00871367	0.00151888	0.0055708	-0.00387555	0.0058726	-0.0129028	-0.0110933	-0.0112156	-0.00205932	0.0100956	0.00963636	0.000888057	-0.00151985	0.0110845	0.0078559
ACSF3	0.00489929	-0.0113411	-0.0154008	0.00449213	0.00417351	-0.00762235	0.0049569	0.000862229	0.00254688	0.00308431	0.00345976	-0.00481202	-0.0004939	-0.00992822	-0.00212732	0.0102808	0.00763199	-0.00610714	0.00976042	-0.00842957
ACSL1	-0.0106247	0.00141463	0.00236675	0.0124064	-0.022735	0.00691152	-0.0137674	-0.00867069	-0.00373401	0.00834455	0.00319263	-0.021862	0.0125394	0.0176105	-0.0125299	0.012325	0.01748	-0.00914004	-0.000326786	0.00697692
ACSL3	-0.00799772	-0.00837358	-0.00971841	-0.0032068	-0.0184259	0.00264445	0.0033743	-4.98456e-06	-0.0130765	0.00806827	0.0129536	0.00466362	-0.00554491	0.00922108	0.00359705	-0.00448833	0.000922522	-0.0160488	-0.00818458	0.00464975
ACSL4	-0.0085222	-0.00288955	-0.0107731	0.000500486	-0.0290514	0.00519411	-0.00313921	-0.0066985	-0.0103574	0.0149316	-0.00605264	-0.0044042	-0.0108196	0.0140577	0.000590002	0.0134151	0.00221096	-0.00101427	-0.00926646	0.00818941
ACSL5	-0.0113292	-0.00556596	-0.00222811	-0.00201146	0.00203803	0.0111974	0.00540655	0.0129307	-0.0204519	0.000277491	-0.00286764	0.00335784	0.0124021	0.00592969	0.000255079	-0.0023324	0.0131997	0.004096	0.00499455	0.00752105
ACSM1	0.000119904	-0.0133227	0.0157038	-0.00156533	-0.00427007	0.00407496	0.00582038	0.0010685	0.00465756	0.00713035	-0.00796778	-0.0071507	-0.00745158	-0.000426547	-0.00107263	0.0029069	0.0010168	-0.0147754	-0.00857787	0.000932427
ACSM3	-0.00255317	-0.0120397	0.00214965	0.00562177	-0.000240542	-0.00379551	0.00891152	-0.00215612	-0.00070947	0.0321516	-0.0120995	0.000894822	-0.00706199	-0.0298523	0.0121643	0.0133233	-0.0196018	-0.00371851	0.00842968	0.0109081
ACSS1	-0.0117751	-0.00324783	-0.00835064	-0.000211483	0.0106672	-0.00193649	0.00648984	0.0166026	-0.000762412	-0.00386391	-0.00277399	0.00458294	-0.00637104	-0.0147104	0.00225936	0.00363718	0.000713304	0.00255695	-0.00122963	-0.00189091
ACSS2	-0.0124384	0.00049693	0.00269254	0.0163492	0.00869373	-0.00188484	-0.00671442	-0.00622018	0.00374061	0.00500038	-0.00665885	0.010617	-0.000205642	-0.00593857	-0.00704802	0.00488186	0.00433183	0.00323284	-0.00175264	-0.00738028
ACSS3	-0.0061724	-0.0107021	0.0104519	0.012861	-0.0163719	3.46707e-05	-0.0117025	-0.0133388	-0.00520859	0.00184426	0.00828267	-0.00750778	0.00243486	0.00831476	-0.0010102	-0.0090602	0.0075795	-0.00142937	-0.00375098	-0.00672007
ACTA2	-0.00897411	-0.000732732	0.00214567	0.00536551	0.00786444	-0.00418373	0.000457089	-0.00129493	-0.00579012	0.0074034	-0.00787847	-0.0168996	-0.0160438	0.00549163	0.00325397	0.00672682	-0.000600747	0.00490337	-0.00955538	0.0202846
ACTB	-0.0133563	0.00630721	0.00337993	0.00145325	-0.00470469	0.0129536	-0.00497584	0.00423094	-0.000107932	0.00115346	-0.00180237	0.000230999	-0.00100021	0.00953019	0.00279418	0.00821201	0.00634468	0.00279113	0.00639621	0.00859443
ACTG1	-0.0136909	0.00597941	0.00177823	-0.00308224	-0.00306072	0.00974515	-0.00690596	-0.00115541	0.00107199	-0.00280929	-0.00327363	0.00371095	-0.00446312	0.00703392	0.00952243	0.00327107	0.0064025	0.000417669	0.00458356	0.00588057
ACTG1P17	-0.00885905	-0.00145276	0.00263313	-0.00198704	0.00634124	-0.00248004	-0.0158954	-0.00269221	0.0170668	0.000194839	-0.00428665	-3.75324e-05	0.016659	-0.0124646	0.00480412	0.00816392	0.00289412	0.0234075	-0.00970444	-0.0124089
ACTL6A	-0.0131416	-0.0010298	-0.00177589	-0.00562291	0.000971296	-0.00524381	0.00940007	-7.71667e-05	0.00606671	0.0118034	0.000166861	0.00940091	0.0109941	0.00274766	-0.000521415	0.00292255	0.000362064	0.0102191	0.00532173	-0.000679811
ACTN1	-0.0127555	0.00168392	0.00462681	0.0115363	-0.0140225	0.0147026	-0.00465515	0.000835476	0.00629079	-0.0082494	0.00914488	0.00177937	-0.0037206	-5.739e-05	-0.00163072	-0.00103818	0.00720042	-0.0119614	-0.00195784	-0.000669847
ACTN1-AS1	-0.00401569	-0.00902486	-0.000565087	-0.00885496	0.00533279	-0.00785514	-0.00625083	-0.00536114	0.019368	-0.0140928	0.00218524	0.00806277	-0.00496961	0.00787645	-0.0079113	-0.0261133	-0.00286989	-0.0311493	0.00621273	-0.010414
ACTN4	-0.0128844	0.00195866	0.0039605	0.0134293	-0.00407016	0.00928749	-0.00402386	0.00434685	-0.00388806	-0.013463	0.00291066	-0.00642738	0.00313277	-0.000728168	-0.00851926	0.00536947	0.00154109	-0.00591637	0.00148268	0.0102429
ACTR10	-0.0127774	-0.00249111	-0.00270849	-0.00842506	-0.00891216	-0.00517904	0.00307758	-0.0104581	0.0037503	0.0025632	0.00258465	0.00047244	0.00712532	-0.00371019	-0.00522583	-0.00489182	-0.00578086	0.00474611	0.0075319	-0.00706077
ACTR1A	-0.0133703	0.000594096	0.00509556	0.010758	0.00454216	-0.00401959	0.000192014	-0.000646998	-0.0071812	-0.00106863	0.00582904	0.000960176	-0.00065544	-0.00392501	0.00203276	0.00091597	-0.00147191	0.00487996	0.00104602	0.00142877
ACTR1B	-0.0124055	0.000850517	-0.00386696	-0.0103638	-0.00549042	0.00423281	-0.000887256	0.0024363	0.00834688	-0.0131025	-0.00877984	-0.00183668	0.00304402	-0.0221864	0.00681203	-0.00357279	-0.0014447	0.00490333	0.00120425	-0.000700928
ACTR2	-0.0117714	-0.00195552	-0.00973571	0.00378728	-0.0203178	-0.0050762	0.00505928	-0.0057566	-0.0060989	0.0109742	0.00504041	0.00854359	-0.0026603	0.00994158	0.00398433	0.0054426	-0.00289343	0.000525489	0.00455098	0.00364712
ACTR3	-0.013747	0.00222025	-0.0058856	0.0011491	-0.0120539	0.00365611	-0.000203662	-0.00518774	-0.00421945	0.00660504	0.000174409	0.00236347	-0.00291037	0.00733873	0.000299868	0.00126481	-0.00253931	0.00140959	0.00170175	-0.00206879
ACTR3B	-0.00739777	-0.0113493	-0.00115108	-0.00427039	0.00849529	0.0100717	0.0103717	-0.00116619	0.0109853	0.00225961	-0.00633627	0.0100304	0.0131932	0.0112698	0.00269089	-0.000737898	-0.00150696	-0.0109102	-0.0125777	-0.00623887
ACTR3C	-0.00121903	-0.0171707	0.000254133	-0.00134944	0.00238133	0.00439598	0.000427337	-0.00480585	-0.0195151	-0.00141914	-0.00161684	0.0118948	0.0105593	0.00566421	-0.012121	0.00570152	0.00543833	-0.0117055	0.00013196	0.00629673
ACTR5	-0.011056	-0.00145514	-0.00373789	-0.0104419	0.00132083	0.00106245	-0.00353593	-0.000811926	0.000379763	-0.00296727	-0.0109811	-0.000185071	-0.00741907	0.00560343	-0.00699238	0.00475843	0.00936796	0.00419011	0.000304225	-0.00651734
ACTR6	-0.0105397	-0.00916557	0.00185132	-0.0098659	0.00555001	-0.00272003	0.00101193	-0.00641515	-0.015018	-0.000745291	-0.0027226	-0.00832237	0.0148977	0.00284767	0.0128552	-0.00433917	0.00431871	-0.00707969	0.00970228	0.0026377
ACTR8	-0.00185137	-0.00720268	-0.0159452	0.000492465	0.0025619	0.00158456	0.00689582	0.00597897	-0.00387767	-0.00737153	-0.00633793	0.00119243	0.00950674	-0.011283	-0.0075713	0.00276504	-0.00695256	0.00896288	0.00839382	-0.00773145
ACVR1	-0.0029614	-0.012192	-0.00978306	-0.00477932	-0.00079079	0.0204599	-0.00246929	1.39724e-05	0.0102592	0.0112941	0.0160157	-0.00561864	-0.0082425	0.0126938	0.00422598	-0.00109986	0.0127342	-0.00145672	-0.0123557	0.00865575
ACVR1B	-0.0111238	-0.00514508	-0.00184173	0.00948609	-0.00938428	-0.00198274	-0.00385604	-0.00191446	-0.00489303	0.013872	-0.0100184	0.0148654	-0.0028804	-0.0108079	0.0178242	-0.00537882	-0.00359288	0.00215852	-0.0127153	0.00231873
ACVR1C	-0.00383717	-0.0130364	0.0105091	-0.0113451	-0.00459205	0.000723957	-0.00644426	-0.00453902	0.0113253	0.00930908	0.00296902	-0.0108488	-0.0164724	0.00511749	-0.00459616	-0.0180179	0.00616066	-0.0151233	-0.00674135	0.00822956
ACVR2A	-0.000643928	-0.0136234	-0.00989152	0.000587559	0.00786984	0.0179074	-0.00796228	0.00356903	-0.000848163	-0.00126499	-0.00497965	0.00144617	-0.0049666	-0.00265549	0.00223186	-0.0051188	-0.00221863	0.00527192	-0.0109178	0.0151877
ACVR2B	-0.00171138	-0.010904	-0.00697545	-0.0087086	0.00742117	-0.000243631	-0.00237751	-0.00303447	0.00946006	-0.00411188	0.0174125	0.00754864	-0.0110361	-0.00945416	-0.00628182	-0.00631983	0.00597674	-0.00479021	0.00883731	0.00285153
ACYP1	-0.0108762	-0.000253382	-0.00436074	-0.0120387	-0.000432971	0.00335356	-0.0112537	-0.00547219	0.00927307	-0.00912172	-0.0122849	0.00380388	0.0060796	0.00889351	0.00477931	0.00312722	0.00258622	0.00898149	-0.00841411	0.00795735
ACYP2	0.00156656	-0.0180222	-0.00623385	0.000714713	0.0115068	0.0109371	-0.000501262	0.00315759	-0.00378258	0.000278865	0.00096119	0.00232281	-0.00251594	-0.00419341	0.000758797	0.00163018	0.000956796	-0.00455281	-0.00863877	-0.00378383
ADA	-0.0130225	0.001747	0.00171026	-0.00202312	0.0128528	-0.0061188	0.000686009	0.0019496	-0.00280023	-0.00871264	-0.00643442	0.010064	0.0104178	-0.00392602	-0.0067503	-0.00925261	-0.00405408	-0.00551331	0.000696173	-0.00582416
ADAL	-0.00418283	-0.01358	0.0102139	-0.00419748	0.00426811	-0.00300371	-0.00202561	-0.00799711	-0.00952264	0.011803	0.00483492	0.0196937	0.004106	-0.00625519	-0.0133812	-0.00933322	0.00853036	-0.00565049	0.00724114	0.0148116
ADAM10	-0.00575721	-0.00767943	-0.0170457	0.00326473	-0.0169657	0.0111269	-0.000372095	-0.00571547	-0.00455163	-0.00646825	-0.00193484	0.00286857	-0.000798743	0.00014996	-0.0053362	0.00136348	0.00189632	0.00452248	-0.00349084	0.00907403
ADAM12	-0.000604715	-0.015091	0.0143046	0.000277241	-0.00347413	0.00154325	0.00188008	-0.000675518	-0.00519097	-0.000389762	0.000822738	0.0188351	0.00330208	-0.00039118	-0.00284413	-0.00211139	0.00273883	-0.00494362	0.0036091	-0.000208575
ADAM15	-0.0108619	-0.00021113	-0.000373352	0.0152316	0.00315894	-0.0226847	0.00923911	0.0157945	-0.0103174	0.00294824	0.00683393	0.000143277	-0.0205267	-0.0027802	0.00854077	-0.0123195	-0.0190772	0.00238844	-0.00477838	-0.00362569
ADAM17	-0.0130062	-0.00238926	-0.00304643	0.011539	-0.000897843	0.00531811	-0.00518398	-0.0112798	0.00297414	-0.00465074	-0.00420079	0.00023609	0.00447645	-0.00225034	0.00295155	0.00636225	-0.0027935	0.00598612	0.00148323	-0.0013249
ADAM19	-0.00608722	-0.00727617	-0.0095142	0.0158522	-0.0195801	0.00150458	0.00253013	-0.00858428	0.0148712	0.0138975	0.0162496	0.00960156	0.00948222	-0.00179308	0.0112505	0.0241438	-0.00359482	-0.0014563	-0.00652369	-0.000621428
ADAM22	0.000114876	-0.0169611	0.0090133	-0.00462595	-0.000933762	-0.000689317	-0.000570071	0.00732224	-0.00647178	-0.0168685	0.00182961	-0.0140816	-0.00217392	0.00949437	-0.011267	-0.00266218	-0.00324128	-0.00460207	0.0116913	0.0075112
ADAM23	1.74541e-05	-0.0155561	0.00837141	0.00382634	-0.00510104	-0.00297397	-0.00246554	-0.0023075	-0.00144301	-0.00112969	0.00975943	-0.0071996	0.00196541	-0.00356805	-0.000840261	0.00415923	0.0107743	0.00421579	-0.0127524	-0.000974932
ADAM28	-0.00019409	-0.00863241	-0.0119971	0.00044199	0.0144569	0.00558208	-0.0122102	-0.00449555	0.0123394	0.0355993	0.00397239	-0.00312864	0.00187429	-0.00789307	-0.00593426	0.0377286	-0.0222916	0.0158114	-0.0124	0.00478347
ADAM8	-0.0133593	0.005392	0.00316299	0.00093369	-0.0110142	0.0123807	-0.00412412	0.00574747	0.000486268	-0.00605913	0.00363549	-0.00222873	-0.00446244	0.000143139	0.00649021	0.00262978	0.000633823	-0.00907515	0.00357945	-0.00305291
ADAM9	-0.00357322	-0.0127153	0.0135589	0.00841375	0.000846314	-0.00692765	-0.00457732	-0.0118926	-0.0230223	0.00431272	-0.000438639	0.0117464	-0.00375071	-0.0121812	-0.00631424	-0.00337995	0.00203987	-0.0108593	0.00409799	0.00311322
ADAMTS1	-0.00267978	-6.24186e-05	-0.00575029	-0.00497971	0.0060367	0.0107724	0.0106472	0.0162593	-0.0162234	-0.015075	-0.00497024	0.00381193	-0.0113443	-0.0200076	-0.00800217	0.00191757	0.00161696	0.0088884	0.00876716	-0.0311743
ADAMTS10	-0.00606736	-0.0106017	0.00531336	-0.00198522	0.0146522	-0.012029	0.00778697	0.0101335	0.00401646	-0.0166744	-0.00425801	-0.0157451	-0.00321982	0.00402672	-0.0102526	0.00524322	0.0059382	-0.0212525	-0.00806571	-0.00217434
ADAMTS17	0.003243	-0.0175632	0.0057033	-0.00555373	0.00314034	0.00631374	-0.00847034	-0.00377151	0.010793	0.00491033	0.00569397	0.00159965	0.00300332	-0.00658707	0.00300755	-0.00597409	0.00850905	0.00989704	-0.00634453	0.00113107
ADAMTS5	-0.00594666	-0.00858889	0.00923351	-0.00027643	-0.0107082	0.00194304	-0.00209252	-0.0179764	-0.0109683	-0.000455435	0.0145433	0.00296341	0.00477094	-0.015881	0.0097793	-0.000943018	-0.015905	-0.0138024	-0.00677052	0.000688134
ADAMTS6	0.000968833	-0.0158063	0.0109496	-0.00701534	0.00119569	-0.000757491	0.00464192	0.00458711	0.0168475	-0.00434642	-0.0172387	-0.00341821	-0.00637488	0.00954686	-0.0127087	0.00183048	-0.00767432	-0.00908207	-0.00343925	-0.00124458
ADAMTS7P4	-5.86904e-05	-0.0147125	0.0132532	-0.00454543	-0.00360876	0.00433503	0.0022281	0.00362534	0.00972115	-0.0021301	-0.0087138	-0.00155508	-0.00207352	0.00660951	-0.0150193	0.01128	0.00233679	-0.00806418	-0.00685746	-1.19104e-05
ADAMTSL1	-0.000890216	-0.0132726	0.0183019	-0.00270915	-0.00432082	-0.000173319	0.00187183	0.00179267	0.00256863	-0.00205085	-0.00136099	-0.00140294	-0.00518513	0.00340141	-0.00470419	0.00128765	-0.00012037	-0.00460521	0.000713631	-9.9832e-05
ADAMTSL4	-0.00753542	-0.00147422	0.00168552	0.00610606	0.00385682	0.00997201	0.0126225	0.0223404	-0.00797002	-0.000461177	0.0189507	0.0143234	0.00907055	-0.00075025	-0.0148859	-0.00628097	-0.0231942	-0.00536265	-0.000314839	0.00747132
ADAMTSL4-AS1	-0.00400066	-0.00418797	-0.0072223	0.0311436	0.00755207	-0.0167486	-0.0101212	-0.0176866	0.00868601	-0.00214371	-0.0185132	-0.00627421	0.00133959	0.0116783	-0.00102478	-0.00229987	0.00447409	0.00459148	0.0150582	-0.0210504
ADAP1	-0.00992378	0.000113025	0.000731555	0.0166899	-0.00124319	-0.027325	0.00588031	0.0216557	-0.00506488	0.000951026	0.0125978	-0.00988823	-0.00579794	-0.00599261	0.00728057	-0.000522782	-0.000808549	0.00145366	0.00170068	0.00571904
ADAP2	-0.00882346	-0.00856644	0.00496743	0.0128906	0.00255097	-0.0152999	0.00365884	0.00289184	-0.00324887	0.0182501	-0.0111133	-0.00084849	-0.00677576	0.00991543	0.00673048	-0.00917401	-0.00982313	0.00463547	-0.00345492	0.0133836
ADAR	-0.0130015	0.0037268	0.000638865	0.00493886	-0.0082506	0.0172053	-0.00196557	0.0135861	-0.00803959	0.00716286	-0.01397	-0.00809347	0.00281228	0.0100762	-0.00389078	-0.00061663	0.0147357	-0.004361	0.00288309	-6.93677e-05
ADARB1	0.00537423	-0.0110374	-0.0146823	-0.00624437	0.0053946	0.00519844	-0.00569428	0.00289492	0.00877771	0.0164658	0.00583001	-0.00354623	0.00328174	-0.00932888	-0.00185888	0.0153197	-0.00140383	0.00512512	0.0020822	0.00272389
ADARB2	-0.00222626	-0.00917449	0.0158366	-9.16341e-05	-0.00346711	0.00464465	0.00525217	-0.0066129	0.00475862	0.00241055	0.00455714	0.0115834	0.00423053	-0.00298158	-0.0139003	-0.00620386	-0.00495402	-0.00183406	0.00893697	0.00307142
ADAT1	0.00457792	-0.0120636	-0.0082284	-0.000244185	-0.00516038	-0.00195967	0.00203522	0.00909589	0.00662499	0.001771	-0.00838342	0.0014356	0.00915726	-0.00507952	0.0110827	-0.00267953	-0.00482579	-0.00432732	0.00273379	-0.0162465
ADAT2	-0.0102091	0.000146549	-0.00805607	-0.0171793	0.00328871	0.000703787	-0.00719009	-0.00200075	-0.000233468	-0.00705357	0.00152597	0.00967594	-0.00277947	-0.00326974	0.00302895	0.00314689	0.00516613	-0.00492986	0.000467893	-0.0132585
ADCK1	-0.0032496	-0.0150322	0.00743492	-0.00659149	-0.00132126	-0.00259475	-0.000284797	-0.000518327	-0.00546661	-0.000258317	0.00734543	0.0197246	0.0165205	-0.0091722	-0.00336481	0.0140169	0.00573832	-0.00503462	0.0130165	0.00277912
ADCK2	0.00124392	-0.0149533	0.00989863	-0.000757662	-0.000140893	-0.00130766	0.00546177	0.0101165	0.00505207	0.00153537	0.00659135	-0.0211409	-0.0176852	0.00589236	-0.00815983	0.000479875	-0.0166627	-0.01664	0.0108431	0.000637218
ADCK5	-0.00991277	-0.00313037	0.00622808	0.00114311	0.00653013	-0.015343	-0.00983925	0.00520046	-0.006296	0.0114551	0.00110909	0.00183408	-0.00416322	0.00274	0.0150884	0.012269	0.0116053	-0.000922789	-0.00557687	0.0119306
ADCY10	-0.000135213	-0.0144383	0.015938	-0.00284678	-0.00290918	-0.0033396	0.00247326	0.00233552	0.010052	-0.00258298	-0.00983127	0.000848514	-0.0030636	0.00346967	-0.00566666	-0.0014845	0.0064145	0.00297336	-0.00508606	-0.00273773
ADCY10P1	0.0044984	-0.0112154	-0.0118897	8.4729e-07	-0.00852753	0.00350423	-0.00581208	0.0038991	-0.00294735	-0.00360772	0.009539	-0.0161202	-0.000605971	-0.00404123	-0.00463452	-0.00353955	0.0116053	0.0026971	-0.00835615	0.0073531
ADCY3	-0.0076718	-0.0107474	0.013707	-0.0013834	0.00289002	4.93458e-05	-0.00610903	-0.00752865	-0.00256654	0.00690131	0.00573639	0.0107529	1.2714e-05	0.00761059	-0.00387616	-0.00461519	0.00910091	0.0100743	-0.0034146	0.00287928
ADCY4	-0.00681106	-0.004562	0.0111562	0.0127119	0.00937754	-0.0192373	-0.00948089	-0.0175397	-0.020408	0.0128987	0.00492393	0.0116387	-0.0144241	-0.0111006	-0.00292773	0.010005	0.0167077	0.0221991	-0.000165485	0.00342208
ADCY7	-0.013731	0.00503052	-0.000843343	-0.00604143	-0.00622216	0.00886257	0.00193935	0.0049424	-0.00531801	-0.00315883	-0.00752103	0.00219293	-0.0036838	-0.00186428	0.00224854	-0.00406471	0.00187171	0.00576623	-0.000329572	-0.00354676
ADCY9	-0.00531121	-0.0153895	0.00425612	-0.00213238	0.0107094	0.00179966	0.00356383	-0.00218617	-0.0123941	-0.0182931	0.000407003	0.0104122	0.00770595	0.00723588	-0.00898626	0.00122609	0.000658785	-0.00254382	0.0104955	-0.000121833
ADD1	-0.0134266	0.00451134	0.000840256	0.00748916	0.00948571	0.0153942	0.00989438	-0.0038989	0.000153854	0.00442951	-4.91702e-05	0.00296357	-0.000262473	0.00169181	0.000978666	0.00791604	0.00676497	-0.00618627	-0.00136635	0.0020484
ADD2	-0.000225997	-0.0134549	0.00830207	0.00236152	0.0139021	-0.00947531	-0.00461117	0.0032343	0.0252958	0.0204993	-0.00546476	-0.0164896	-0.0256728	0.00606598	-0.0100289	0.0128078	-0.00346601	0.000502287	-0.00565732	-0.00217456
ADD3	-0.0103639	-0.003885	-0.0136574	-0.0103641	-0.00463958	0.00850718	-0.00446527	-0.00716312	-0.00211156	-0.000418623	0.00554292	-0.00126843	-0.000286201	0.000358673	-0.00977294	0.00147572	0.000973637	0.00873318	-0.00349603	-0.000169695
ADD3-AS1	0.000701837	-0.0134338	0.0127988	-0.000555484	-0.00453337	0.00536989	-0.000607487	-0.00497319	-0.0152948	-0.00112324	0.00553582	0.0116434	0.0126582	-0.00390355	-0.00473293	0.00325712	0.0147683	-0.00411455	-0.00959024	-0.00497782
ADGB	-0.00379897	-0.0114227	0.0180173	-0.000560403	-0.0036417	0.00052807	0.0030942	0.000196004	0.00675194	-0.00065179	-0.00711579	6.23352e-05	-0.00840197	0.00357164	-0.00932659	-0.00100656	-0.00718472	-0.00911174	0.0068874	0.000455558
ADGRA2	-0.00491568	-0.0101018	0.0146663	-0.00025956	-0.00555974	0.00485932	0.00608038	0.00308682	-0.00084277	0.00256669	-0.0148838	0.0156295	0.00519781	-0.00766733	-0.00778182	-0.00466946	-0.00162827	0.0063662	-0.00318433	0.00960942
ADGRA3	-0.00080545	-0.0140245	0.0136575	-0.00366348	-0.00257287	0.00467532	-0.0064439	-3.6047e-05	-0.0156767	0.00490297	0.0116788	-0.011558	-0.00244154	-0.0134001	0.00746305	-0.00873671	-0.00217269	0.00512854	-0.0062666	-0.00551909
ADGRB3	-0.000624929	-0.0137362	0.0169151	0.000689001	-0.00493629	0.00395801	0.00163321	0.00107302	0.00542538	-0.00125407	-0.00639936	-0.00512566	-0.00422956	0.00513447	-0.00329912	0.000258605	-0.00277351	-0.0121208	-0.0110974	-0.0039342
ADGRD1	0.00400946	-0.0120099	0.000199068	0.00434799	-0.00788761	-0.00501963	0.00968824	0.000531976	0.024825	0.00134731	-0.00873195	0.0123485	-0.0123768	0.00130469	0.0125094	-0.00998101	-0.00219459	-0.00774976	0.00982501	0.00452491
ADGRE1	-0.00976574	0.000181979	-0.00148198	0.0111782	0.00443275	-0.00912896	0.00340261	0.00132978	0.00182371	0.0268267	-0.0155496	-0.00808187	-0.0101621	0.000328303	0.0146905	0.0175263	-0.0194642	-0.00153029	0.00571721	0.00929204
ADGRE2	-0.00557543	-0.00239596	-0.00208392	0.0239552	-0.00575901	-0.00974982	0.00801763	0.0105244	-0.00205089	0.0171811	-0.00525622	0.0145453	-0.00765798	0.0180851	0.015934	0.00767122	-0.004962	-0.00133683	-0.00531895	0.000275147
ADGRE3	-0.00897604	-0.00513702	-0.000174423	0.0245419	-0.0200625	0.00105541	0.000180955	-0.0140988	0.00540177	-0.00778784	0.00396243	0.00980727	0.0111681	0.0105195	0.00576204	-0.002769	-0.00369171	0.00368306	-0.00233181	-0.00553284
ADGRE4P	-0.000560484	-0.0110205	0.00071808	0.00595649	0.00608151	0.000262699	-0.00112376	-0.00578558	0.0033137	0.029939	-0.0111215	0.0010635	0.0163389	-0.0193473	0.0208733	0.00707035	-0.00694006	-0.00955138	-0.0108286	-0.00331282
ADGRE5	-0.0126849	0.00228937	0.00387415	0.0159195	-0.00141955	0.00699771	-0.0015833	0.00692377	0.00238592	-0.00505006	0.00143436	-0.00269131	0.00857587	-0.00232948	-0.00209335	0.00663083	0.00621057	-0.0017649	0.0119976	0.00333097
ADGRF3	0.00404384	-0.0140749	0.000817817	-0.00707278	-0.00283507	-0.00854747	0.00944649	0.0027627	0.0307616	-0.00445221	-0.0158755	-0.015405	-0.0232656	0.0045313	-0.00968449	0.00335863	-0.0130937	-0.00574841	0.0122621	-0.00306966
ADGRG1	-0.0102603	0.00390798	-0.00158315	-0.0037277	0.0147408	0.0096682	0.0160475	0.00875564	-0.0173005	-0.0361827	-0.0157271	-0.00324253	0.015306	0.00155615	-0.00703702	0.0124844	-0.0104932	0.00583593	0.00338369	-0.00821118
ADGRG3	-0.00783619	-0.00245695	0.0055416	0.0230563	-0.0155007	-0.0120218	-0.00953939	-0.00275169	0.0116833	-0.0076939	0.00432102	-0.0101293	0.0159156	0.00887648	-0.0213409	0.0156831	0.00823405	-0.00276824	0.0158102	0.0127426
ADGRG5	-0.00511809	-0.00675136	-0.00974234	-0.00267251	0.0184924	0.00210995	0.0222622	0.00995046	-0.0194481	-0.0290764	-0.0125186	-0.000444135	0.0265318	0.014801	-0.00712828	0.0157967	-0.0117754	-0.000948296	0.0067313	-0.00264227
ADGRL1	-0.0102395	-0.00624373	0.00736339	-0.00575617	0.0100408	0.00776229	-0.00866883	0.00334248	0.00453407	-0.0131406	0.000158495	0.00772449	0.000501872	0.00887589	-0.00803078	-0.0065802	0.00807975	-0.0193995	0.00475606	-0.0079585
ADGRL2	-0.000751796	-0.0133843	0.0182146	-0.0017324	-0.00329214	-0.00121558	-0.00169075	-0.00205206	-0.00815772	0.00217103	0.00372696	0.00216559	0.000900554	-0.00224416	-0.0017976	0.0019454	0.00471022	-0.000338243	0.000401087	0.000701085
ADGRL3	-0.00508668	-0.0062602	0.0186769	0.00112114	0.00457595	0.0126709	0.022141	-0.00123106	0.00205592	0.00573871	0.00238075	-0.00141206	-0.000937338	-0.000766181	-0.0131866	-0.00440323	0.0118119	0.00464461	-0.00854771	-0.0117378
ADH5	-0.0112929	0.00174762	-0.00692681	-0.0161449	-0.00449827	-0.00417258	0.00482959	-0.00282578	-0.00155019	0.00797994	0.00284127	-0.00393972	-0.00470552	0.00438438	0.00641951	0.0116269	-0.00252518	0.00215747	0.00782885	-0.00486002
ADHFE1	0.00535262	-0.01223	-0.0103416	-0.00238871	0.00278885	-0.00325444	0.0136579	0.0121257	-0.00553791	-0.00919969	0.00834193	0.0162925	0.000224539	-0.00304063	0.00707491	-0.00657666	-0.00587477	-0.00223053	0.00136226	-0.00759025
ADI1	0.00994231	-0.00752183	-0.0114499	0.00138859	-0.00549612	-0.00181195	0.00446681	-0.000423848	-0.00112857	0.00370895	0.00752619	5.9114e-05	-0.00134984	-0.00523103	-0.00589485	0.00462166	-0.000570364	0.00577437	-0.00309264	0.00100794
ADIPOR1	-0.0084114	0.00787215	0.0054507	0.0102647	0.0153037	0.0194518	0.0393205	-0.01564	0.00465913	0.0065146	0.00564328	-0.0111979	-0.0045869	-0.0028001	-0.00843649	-0.00168029	0.0116318	0.00343293	0.00293289	0.00143627
ADIPOR2	-0.00674468	-0.0114551	-0.00999045	0.002673	-0.00738786	0.00912247	0.00825568	0.00682763	-0.00954449	-0.00657292	0.00291767	0.00875973	-0.00766631	-0.0111085	0.0105256	0.00117141	0.0143515	0.00540692	0.00596925	0.00911735
ADK	-0.00178854	-0.0124215	-0.00942226	0.00711883	0.0223573	0.0206649	-0.0181014	-0.00736861	0.0136102	0.00664013	-0.00684361	1.55717e-05	0.00989696	-0.0038842	-0.00104761	0.0161197	-0.0142229	0.00511626	-0.00474371	0.0014498
ADM	-0.0110597	0.00249405	0.00444354	0.0108231	-0.000416049	-0.0158347	-0.0186082	-0.00412325	-0.0019293	0.00419241	-0.00816818	-0.0206932	-0.00721847	0.0160207	-0.0150187	-0.00125629	0.0153393	0.00632031	0.00578646	0.00216933
ADNP	-0.0111031	-0.00592024	-0.0106667	0.00118723	0.00249417	0.00911685	-0.00778686	-0.00938385	9.79034e-05	-0.00586396	-0.00802593	-0.000896759	-0.00216205	-0.00595937	0.000550985	0.00624331	-0.000873366	-0.00948566	0.0108189	0.00763685
ADNP-AS1	0.00180442	-0.00754022	-0.000725093	0.0039016	-0.00572575	-0.0100502	0.00244326	0.012138	0.0135323	-0.00338162	-0.0141208	0.0016181	-0.0161063	0.0138204	-0.00517636	0.0021586	0.00329662	-0.0202722	0.00520752	-0.0144165
ADNP2	-0.0133457	-0.000237523	0.00303206	-0.0017683	-0.00174392	0.00895218	-0.0124558	-0.00383408	-0.0076112	-0.00604545	0.00411187	0.00671186	0.00459237	-0.00112012	-0.00090816	-0.00830993	0.0117706	0.0137214	0.00533582	0.00671266
ADO	-0.0120756	0.00372331	-0.00341212	-0.0126339	-0.00470093	0.00484243	-0.00874713	-0.00600662	-0.0019356	-0.00133616	-0.00569997	-0.00171745	-0.00582607	-0.000497165	0.00775907	0.00422539	-0.00430452	0.00277512	-0.00123241	0.00229372
ADPGK	-0.0139989	0.0036706	-0.00226662	-0.000686785	-0.00354789	0.00220517	-0.00344378	0.00124323	-0.000597635	0.0117677	0.00199714	-0.000235564	-0.00136441	0.00117407	-0.00131236	0.00215165	0.000968709	0.00159545	0.00145903	-0.0114535
ADPRH	-0.00979194	0.00210463	-0.00265913	0.0110752	-0.00138445	0.00584979	0.0143768	0.00137437	0.0036738	0.00516246	-0.00630338	0.00488608	0.00364482	-0.00590942	0.00877526	-0.00711173	-0.0185062	-0.00269379	0.00304387	0.00960047
ADPRHL1	-0.00157903	-0.012695	0.0142079	0.0052133	-0.000789951	-0.00705918	0.00116849	-0.00381528	0.00599783	0.00107646	-0.0136963	-0.00433046	-0.00712786	-0.00242966	0.00219619	0.000102829	0.00818438	0.0117996	0.00517755	-0.000669496
ADPRHL2	-0.0133561	0.00317111	-0.00135085	0.00136685	-0.00659036	-0.0054071	-0.00292084	0.0051946	0.00765116	0.00195762	-0.0083628	0.00182637	0.0040288	-0.00897338	0.00527827	0.00478217	0.00777956	-0.00903019	0.0104593	0.00421212
ADPRM	-0.00926088	-0.00734887	-0.00139786	-0.0125975	0.00369644	0.00233762	-0.00787711	-0.00710812	-0.000871228	0.014733	0.000363763	0.00846833	0.0101848	-0.0133742	-0.00518376	-0.00823254	0.0176263	-0.00731472	-0.00211237	-0.00181915
ADRB2	-0.0122958	0.00352	-0.00289873	-0.00519487	0.00345283	-0.00150285	0.00816896	0.000760828	-0.0169477	-0.0224541	-0.0128106	0.00152081	0.00257238	0.00914498	-0.00668537	0.0086157	-0.0135631	0.00640262	-0.00072754	0.00367766
ADRM1	-0.0126471	0.00269695	0.00523798	0.00457357	-8.08935e-05	-0.000250391	-0.00109759	0.0130098	0.00761992	-0.00783198	0.00078991	-0.0137188	0.0237369	-0.0165319	0.00158964	0.00214072	0.00544241	0.00796951	-0.00597106	0.0157428
ADSL	-0.0139584	0.000575086	0.00106753	-0.00296522	0.00594598	-0.00256128	-0.00449814	0.000164259	-0.00160121	-0.000709162	0.0038156	0.00352237	0.00819893	0.00289593	0.00831329	-0.00432541	-0.00560971	-0.00335877	-0.000931748	0.0065661
ADSS	0.010349	-0.00883529	-0.0124178	-0.00125227	-0.0055695	0.00111675	0.00397301	-0.00442397	-0.00173914	-0.00349738	0.00140165	-0.00398902	-0.00318156	-0.014487	-0.00036421	0.00423969	0.0116899	-0.00228043	0.0072303	-0.00629112
ADTRP	-0.00691478	-0.006342	0.000151509	-0.0112157	0.000722098	-0.00176174	-0.0227812	-0.0163821	0.023385	0.0265958	0.00419112	-0.00460359	0.00484359	0.0012754	-0.0138934	-0.0123671	0.00992706	0.00398737	0.00608494	-5.1004e-05
AE000661.37	0.00240014	-0.00691185	-0.00770211	0.00253449	-0.00835755	-0.00727874	0.0113189	0.0106295	-0.000504446	0.00873246	-0.0228522	-0.00497033	-0.00363517	-0.00882517	-0.0152956	0.00591463	0.00579536	-0.00584286	0.00916919	-0.00602108
AEBP1	-0.00683688	-0.0017169	0.00187198	0.00393674	0.0177622	-0.014416	-0.0189165	-0.0034032	0.00287814	0.0166079	-0.0045401	0.0165345	0.00688201	-0.0100083	-0.00922488	-0.00665671	0.00623774	0.0117522	-0.00317958	-0.00723407
AEBP2	-0.00303658	-0.0183234	-0.00403002	-0.000126477	0.0104627	0.0023942	-0.00754611	-0.000754362	-0.00434446	0.0010144	0.00326481	0.00274259	-0.0130545	-0.0041072	-0.0113525	0.00112723	0.000248285	-0.0035193	0.00568559	0.00383407
AEN	-0.0121812	-0.00110352	-0.00171944	-0.000808821	0.00860964	-0.0138619	-0.0046417	-0.0138716	-0.00496039	-0.0102907	-0.00489709	-0.00306708	-0.00928648	-0.00267989	0.00133545	-0.00628141	0.00994146	0.000871639	-0.00533375	0.00602704
AES	-0.0138282	0.0030837	-0.00061885	-0.00118867	0.0137962	-0.00759724	-0.00394063	0.00629429	0.00614736	-0.00223642	0.00675091	-0.00562387	0.0030248	0.000381964	-0.00839288	-0.00201157	-0.00528208	0.00846449	-0.00400387	-0.00188175
AF127936.9	-0.00270471	-0.0113241	0.0132055	-0.0030176	-0.00447072	0.00706992	-0.00114554	0.00930858	0.0122834	-0.00510785	-0.00604957	-0.0290441	-0.0073911	0.0155651	0.0119033	-0.00102867	-0.0016034	0.00106901	-0.000198573	0.00230029
AF131217.1	-0.000424343	-0.0152852	-0.000256487	-0.00225954	0.0111733	0.00638667	-0.00239107	0.0126939	-0.0227038	-0.0259687	-0.00580016	-0.0103232	-0.00334001	0.00514712	-0.00710197	-0.00454392	0.00783843	0.0124573	0.00143281	0.00113433
AF196970.3	0.00160324	-0.0137017	-0.00508568	-0.000508194	0.00454872	0.00518397	0.00194176	-0.00265304	0.0079496	0.00399593	0.00663175	-0.00936763	0.0213651	0.0114397	0.0239498	0.0041961	-0.000845172	0.00441074	-0.000577707	-0.0122477
AFAP1	-0.000349944	-0.0122597	0.00245419	-0.00507658	0.00371303	0.000157692	0.0109216	-0.0039825	0.003274	0.00250879	0.00036239	0.0138904	-0.00253854	-0.0110228	0.00620741	0.00698897	0.00849958	-0.000533867	-0.00423989	-0.00902312
AFAP1L2	-0.00584676	-0.00913209	0.0145875	-0.00236138	-0.00233089	0.00252393	-0.00151192	0.0110844	0.00540512	0.00023597	0.0104754	0.00245908	0.000280162	0.00352116	-0.00361735	0.0011848	-0.00109543	-0.0133464	0.0146921	0.0112986
AFDN	0.00112311	-0.010471	-0.000553492	0.00120617	-0.0156683	0.00395705	0.0140098	-0.0072905	-0.00751626	-0.0136284	-0.00767983	0.00772976	-0.000505479	-0.00545473	0.00181683	0.0081156	-0.0177235	0.0166806	-0.00856563	-0.00686448
AFF1	0.00227526	-0.0125949	-0.0147773	0.00838218	0.00468789	0.00923578	-0.00993709	0.00407966	-0.0042368	0.0132045	-0.00176004	-0.0147405	0.00318051	0.0143704	-0.0162991	0.000932808	0.00631794	0.00240383	-0.00464912	-0.00497806
AFF2	0.000539741	-0.0137804	0.0113843	0.000559802	-0.00593875	0.00368397	0.00245293	0.00454913	0.0218198	0.00236793	-0.0200178	-0.00196063	-0.0110307	0.0113524	0.00534914	-0.00521092	-0.017615	0.00232979	0.00780211	0.00965092
AFF3	0.00269776	-0.00962888	-0.00742901	-0.000557711	0.0176821	0.0144647	-0.0113367	-0.00897324	0.016953	0.0299868	0.0118923	-0.00672787	0.00185104	-0.0145461	-0.00882163	0.041054	-0.0275356	0.00755207	-0.0062538	-5.66047e-05
AFF4	-0.0110098	-0.00665963	-0.00823824	0.00677016	0.00298183	0.0103911	-0.00893794	-0.000320476	-0.003466	-0.000267136	-0.0119048	-0.000304094	-0.0059774	0.0127066	-0.00512774	0.0104238	-0.00129997	-0.00694772	0.00115935	-0.000393387
AFG3L1P	-0.0126531	-0.00117149	-0.00391512	-0.00790183	0.00804558	-0.00498047	0.00307091	-0.00180599	-0.00109981	-0.00283701	0.00316185	0.00675764	0.0004511	0.000914294	0.0095077	0.00370439	-0.010901	-0.0023311	-0.0138785	-0.0101132
AFG3L2	-0.00893264	-0.00574881	-0.00996976	-0.0110282	-0.00190121	0.00174856	0.00596906	0.00450099	0.00032793	0.00248781	-0.00287922	0.0130299	-0.0158968	-0.0142518	0.00503564	0.00396076	0.00804664	-0.00312467	0.00493332	0.00848602
AFMID	-0.00443928	-0.0107751	0.0149941	-0.00213338	-0.00663098	0.000218479	-0.000674835	0.00247744	-0.0233141	0.00775731	0.0105407	-0.0141111	0.000212103	-0.00869717	0.0147037	0.00280701	0.00773544	-0.00833465	-0.0164316	-0.00292984
AFTPH	-0.0139703	-0.000455102	-0.00374223	0.00519649	-0.00356189	0.00690987	-0.00209982	-0.00619084	-0.00479621	-0.00120461	-0.000189939	5.44756e-05	-0.00266757	0.00302411	-0.00154963	0.00392663	-0.00744994	-0.00322799	0.00633803	0.00169751
AGA	-0.0116027	0.00105309	-0.00322501	-0.0133191	-0.00875558	-0.00186535	0.00588456	-0.00228413	-0.00816077	-0.00570944	-0.0086787	0.00157043	-0.00820431	-0.00814037	0.0118527	-0.000111654	-0.0103651	-0.0120125	0.000467885	-0.000134683
AGAP1	-0.00119949	-0.0154727	0.00825448	-0.00124717	0.00354391	0.00156481	0.0167611	0.00760744	-0.019104	-0.0259384	0.00407829	-0.00620305	0.00203335	-0.000577539	0.000212647	0.00634684	-0.00397769	-0.0138703	0.0089173	-0.00707003
AGAP2	-0.00840517	-0.00416534	-0.00724103	0.0160838	0.0105518	-0.0217826	0.000587122	0.0162056	-0.00263095	-0.00105031	0.0177893	0.00380758	-0.0126389	0.00706934	-0.0140236	0.0151945	-0.000907316	0.0034889	-0.00294772	0.00267457
AGAP3	-0.0125367	-0.000526398	0.000312748	0.00862724	0.00883257	-0.0192221	0.00470274	0.00652131	-0.00740072	0.00362322	0.00213092	0.0133643	-0.0148548	0.00564874	0.00532545	-0.010238	-0.00749945	0.00539772	-0.00321917	-0.00307161
AGAP4	-0.00227334	-0.00548943	-0.0065539	0.00712099	-0.000266086	0.00805707	0.00207949	-4.13178e-05	-0.00483514	0.00642172	0.00346586	0.015187	0.0218333	0.0238336	0.000118533	0.00816501	0.00124023	-0.0036721	-0.00583069	0.00514048
AGAP6	-0.00788955	-0.00183506	-0.0043213	-0.00625185	0.00148946	-0.00282223	0.0032501	0.000892615	-0.00256745	0.0151204	-0.00720239	0.00230916	0.00911946	-0.0118022	-0.0161012	0.000819323	-0.0119643	-0.0196914	0.00207626	-0.0173684
AGBL1	-0.00116768	-0.0130575	0.0182068	-0.00350563	-0.00251098	0.000845164	0.00316498	-0.00148413	0.000325297	0.00193269	-0.00392424	0.0121987	0.00130441	0.000302584	-0.00620525	-0.00223736	0.00268215	0.00637691	0.00196421	-0.000681287
AGBL2	-0.00211987	-0.0123991	0.0165341	-0.00163188	-0.00460313	0.00205488	-0.00197949	0.00922519	0.00131545	-0.00458509	0.00363154	-0.0277084	-0.00995369	0.00483099	0.0165935	0.00293665	-0.00885548	-0.000807217	-0.0080738	-0.00346877
AGBL3	-0.00109109	-0.014227	0.0113507	-0.0101875	-0.00184194	-0.00077962	0.00278673	-0.00398357	0.0210524	-0.0138584	-0.00966191	0.00428918	-0.0115442	-0.00289484	-0.00688826	-0.0051387	0.0106915	0.00214201	-0.000726317	0.00252317
AGBL4	-8.16808e-05	-0.0141367	0.0170741	-0.00362844	-0.00433426	-0.000270957	0.0018941	0.000927947	0.00828207	-0.0032236	-0.00898069	0.00380402	-0.0031721	0.0064894	-0.000526475	0.00069275	0.00216564	0.00379496	-0.00278014	-5.92588e-05
AGBL5	-0.00871772	-0.00485789	0.0104038	0.00268681	0.0100238	0.0047465	0.00486153	-0.0124618	-0.0143546	0.00284021	0.00274592	0.0185965	0.00825963	-0.007893	-0.00188096	0.00394265	0.021247	0.0003684	-0.0167575	0.00379864
AGFG1	-0.0140202	0.000164268	0.000834478	0.00958172	0.000930452	0.00555817	-0.00673112	-0.00407693	-0.00443014	0.00249076	-0.00212966	0.00143266	-0.00532356	-0.00184597	0.00237996	-0.00130881	-0.00377321	-0.00223443	-0.00197153	0.000284867
AGFG2	-0.0049209	-0.0136269	-0.00609138	-0.00344052	0.00814043	-0.0097132	-0.0123454	-2.29461e-05	-0.00355465	-0.0104275	0.00148446	0.000252942	-0.00536169	0.016524	-0.014126	-0.000963224	0.00110612	0.00121925	0.00207729	0.00545506
AGGF1	-0.00688151	-0.00927286	-0.0121784	-0.00983029	-0.0128357	-0.000309544	0.0101627	0.000151888	0.0079893	0.00469701	-0.00159701	0.00156407	0.00319377	-0.00716072	-0.00222584	0.00635139	0.00463447	-0.0074855	0.000779501	6.01189e-05
AGK	-0.00103552	-0.0150924	-0.00777639	-0.00302421	0.0152973	0.000565023	-0.00144013	0.00244018	-0.0160099	-0.00701813	0.00446321	-0.0040614	0.0132797	0.00201826	0.00349846	-0.00234034	0.0010591	0.0229088	0.0120283	-0.000129636
AGL	-0.0115158	-0.00171109	-0.00181763	-0.01149	-0.00588687	0.000459845	0.00102577	-0.00599771	-0.0118709	-0.00308885	0.00539093	0.00534077	-0.00345434	-0.00185424	-0.00208031	0.00355976	0.00962675	-0.0164448	-0.0116295	0.00213693
AGMAT	-0.00696944	-0.0090917	0.0080588	-0.0070143	0.00402877	0.000630735	-0.00963211	0.00349758	0.0082288	0.0102498	0.018754	-0.0256166	-0.00277169	0.00225054	0.00738249	-0.006423	-0.0116559	0.0056917	-0.00676591	-0.0115055
AGMO	0.00540626	-0.00494831	0.0157686	-0.00469093	0.00256129	0.0132453	0.00676993	-0.00192414	-0.0155827	0.0104123	0.00462611	-0.00388791	-0.0013629	-0.000687528	-0.0165369	-0.00753089	0.000425011	-0.00467939	-0.0219717	-0.0123502
AGO1	-0.00542236	-0.00765823	-0.013134	0.0150595	-0.00668951	0.0132994	0.00572629	0.00762625	0.00512777	-0.00111269	6.28884e-05	0.0204786	-0.00526841	0.000527418	0.00777889	0.00136531	-0.0121822	-0.00188716	-0.00928571	-0.00229365
AGO2	-0.0112926	-0.000401957	-0.00374468	0.0145325	-0.000426656	0.0186039	0.0138005	-0.0124341	0.000941143	0.00170758	0.0126706	-0.00716169	-0.0121267	0.00271723	-0.00525232	0.010475	-0.00637403	0.00372478	0.0221349	-0.0127772
AGO3	-0.00248956	-0.0155784	-0.0118618	0.00804466	0.00538504	0.000601592	-0.00106705	-0.00585895	-0.00332316	-0.00587617	-0.00145833	0.00572836	-0.00171145	-0.00580465	-0.00137238	-0.00486994	0.00129383	0.00584771	-0.00857128	-0.00992353
AGO4	-0.0121999	0.000379149	-0.0023184	0.0220887	-0.00921656	0.00780248	-0.0020089	-0.0116695	0.000152959	-0.00984926	-0.001262	0.0037843	0.00403976	0.00800742	0.000709619	-0.00388122	-0.00804873	-0.00234302	0.00195742	0.00135952
AGPAT2	-0.0109806	0.00277122	0.00557099	0.0155721	-0.000470371	-0.0266699	0.000411368	0.00467501	-0.00428798	0.00816812	0.0113002	-0.00712198	-0.0138935	-0.0126445	-0.00115613	0.013482	0.00783652	-0.00279327	-0.00516665	-0.00410788
AGPAT3	-0.00828217	-0.00490174	-0.00933821	0.0147016	0.0141524	0.00265796	0.0196627	-0.00438564	-0.000436723	0.0118679	-0.00161392	-0.00542985	-0.0053643	-0.0202443	0.00339972	-0.00527922	0.0139033	-0.00192607	-0.003645	0.0097954
AGPAT4	0.00485379	-0.0101378	-0.0129146	-0.000816161	0.000670654	-0.00461932	0.0181417	0.00223213	-0.0121344	-0.0231172	0.001842	-0.00927444	0.00845223	-0.00791227	0.0045531	0.0115437	0.00102402	-0.00217927	0.00887742	-0.00809118
AGPAT5	0.000279654	-0.00897354	-0.0158771	-0.0101329	0.00482234	-0.00520055	-0.00406237	-0.0015334	0.00921368	0.0261537	-0.00126148	0.00535506	-0.0144467	-0.0136901	-0.00664819	0.0124485	-0.00391686	0.00930145	-0.00909152	0.00696873
AGPS	0.00246298	-0.011421	-0.0161985	-0.00775127	-0.0022134	-0.000858533	0.00827206	0.00562608	-0.00515477	0.0127166	-0.0102848	0.0012692	-0.0146329	-0.00697634	0.00106244	-0.00234074	0.00941601	-0.00326811	0.000819903	0.00546939
AGTPBP1	-0.0110981	-0.00324179	-0.00256427	0.0178005	-0.0129318	0.0168069	-0.00905778	-0.00945966	-0.0127545	-0.00898905	0.00714223	-0.016564	-0.000549709	0.00856059	-0.00286067	0.0084966	-0.00472615	-0.0132965	-0.00499534	-0.00404467
AGTRAP	-0.0124786	0.00297569	0.00361547	0.0131521	-0.00419563	-0.0127123	5.96473e-05	0.00412971	0.00464137	0.00761252	-0.00630986	-0.00312695	-0.000570511	-0.00773031	-0.00512203	0.00825071	0.0142812	-0.00504362	0.00140413	0.00432389
AHCTF1	-0.00392312	-0.0082036	-0.0105427	0.0115964	-0.0221658	0.0184468	-0.00295018	-0.0169144	0.00353675	-0.0120906	0.0108708	0.0155806	-0.0048494	0.0109551	-0.00941196	0.00667275	-0.00139144	0.000609377	-0.0100176	-0.0020521
AHCY	-0.000302021	-0.0145688	0.0148577	-0.0021597	-0.00147146	0.00183851	-0.00282655	-0.00745827	-0.0129056	0.00388426	0.00510051	0.0150928	0.00393469	-0.00958953	-0.00665119	-0.00751702	0.00293668	-0.00303106	0.0156733	-0.000374503
AHCYL1	-0.0136479	0.0010902	0.000391604	0.00772887	-0.00554668	0.00967107	-0.00791342	-0.00422339	-0.000321448	-0.00515453	-0.00890538	-0.00270623	-0.00210921	-0.00217499	0.00945982	0.000850408	-0.000597578	-0.00461841	0.00622951	0.0120965
AHCYL2	0.000177088	-0.0175625	0.00306799	0.0108438	0.0138544	0.0118501	-0.00852392	0.00199679	-0.00830906	-0.000271617	0.000654132	-0.00716077	-0.0030857	0.0011781	0.00456135	-0.00190309	-0.000246535	0.00135738	-0.0131508	-0.00519126
AHDC1	-0.0115549	-0.00656848	0.000625277	-0.000889718	0.0140633	0.000926292	-0.0100146	0.00746041	-0.0104777	-0.00333533	0.00631141	0.00173197	0.0073291	0.010886	-0.00723652	-0.000315983	-0.000303603	-0.00258414	-0.0133506	-0.00991182
AHI1	-0.00106276	-0.0151552	0.00142665	-0.0133744	0.000627955	-0.000641982	0.00134022	0.00216304	-0.00633735	-0.0089889	0.00872988	-0.0182721	-0.0147045	-0.00694837	-0.00880091	0.00628027	-0.00221862	0.00175091	-0.0031632	0.00868586
AHNAK	-0.0102633	-0.00121391	-0.00985677	-0.00192971	-0.00151814	0.0116423	0.0102518	0.00481403	-0.0162884	-0.0062258	0.00664632	0.0119812	-0.00350327	0.0176395	0.00745724	0.0205142	-0.000915632	0.000520395	-0.000265518	0.0129688
AHRR	0.000998678	-0.00933085	0.00607417	-9.6465e-05	-0.00949621	0.00461833	-0.00395505	0.00462053	0.0219419	0.00303096	-0.00140968	-0.000456554	-0.00812205	0.0244189	-0.00951671	-0.0176317	0.0116389	0.00459993	0.00510855	-0.00137778
AHSA1	-0.0112244	-0.000568652	-0.00520945	-0.00976169	-0.00202403	0.00278464	-0.00204775	0.0212203	0.00968558	-0.00560496	0.014991	-0.00061772	0.00918323	-0.0148041	-0.0131116	0.0120465	0.0170255	-0.00313968	-0.000833804	0.00623267
AHSA2	-0.0132949	0.00211598	-0.00444816	-0.00914558	-6.46884e-06	0.000791544	0.00497328	-0.00381496	-0.00174663	0.000618992	0.00126381	-0.000601335	0.00357671	0.00321438	0.00348731	-0.00356875	-0.00737412	-0.00650349	-0.0110744	-0.00428541
AHSP	-0.00543928	0.00791552	0.00553994	0.00783256	0.0194569	0.00433134	0.0423832	-0.0251322	0.00178201	0.0171555	0.00319828	-0.0177067	-0.0161757	-0.00494057	-0.00542874	-0.0056708	0.0173805	0.00305734	0.00375471	0.0035952
AIDA	0.00504197	-0.0116395	-0.0126105	-0.00494489	0.0046753	0.000387491	0.00102801	-0.010008	-0.000781887	0.0101155	0.00980039	-0.0136312	-0.00643153	-0.0141489	-0.00628989	0.0165444	0.00492198	0.00905604	0.000819184	0.00117183
AIF1	-0.0105434	0.00566396	-0.000940047	-0.00420921	-0.0127282	-0.00690277	0.00501492	-0.00937591	0.00905012	0.0104507	-0.0140292	-0.00454221	0.0104833	-0.00460087	-0.00785623	-0.00330251	0.00588715	0.0181109	0.0101692	0.0052387
AIFM1	-0.0126559	0.000634907	-0.00424669	-0.00513414	-0.000867356	0.00801414	-0.00444247	0.0117448	-0.0031954	-0.000467579	-0.00159189	0.0146925	-0.0132888	-0.000674117	0.00685342	-0.0054852	-0.00403492	0.000188861	-0.00093437	0.00433664
AIFM2	-0.00206506	-0.0150523	0.00210673	0.000288159	0.00529481	0.00656624	-0.0098338	-0.010496	-0.0100712	0.00302845	0.00768475	0.0173282	0.0142317	-0.00615675	-0.00213735	0.0122237	0.00875525	0.0173831	0.0037012	0.0012063
AIG1	-0.00396782	-0.0161469	0.00381412	0.000587819	9.31755e-05	0.0057273	-0.00532659	-0.0013108	-0.00192039	0.000187456	-0.0163619	-0.00453561	-0.00265679	0.00282091	0.00399292	-0.0038308	0.00637999	0.0106243	-0.0165133	0.00144659
AIM1	-0.0128828	-0.00416821	-0.0048985	-4.08566e-05	0.00103326	-0.000736398	-0.0113727	-0.00571654	-0.00543551	-0.00229	-0.00490142	0.00475332	-0.0109437	0.00445768	-0.0115012	0.00264845	0.0100374	-0.0112565	-0.00778558	0.013197
AIM1L	-0.003606	-0.0116188	0.0140512	-0.0034713	-0.00211491	-0.00696435	-0.00112302	-0.000297708	0.0115558	-0.00650104	-0.0218079	-0.000902549	-0.0148578	0.00771608	-0.00209497	0.0127437	0.00360225	-0.00951536	-0.00213639	-0.00124229
AIM2	0.00196256	-0.00761502	-0.00945683	0.00321976	-0.00182939	-0.0143467	0.00743342	0.0110831	-0.000507135	0.0244017	-0.00535472	-0.0091038	0.00806213	0.0335076	-0.0132744	-0.0215484	0.00333528	0.00431215	-0.0158621	0.00417646
AIMP1	-0.0092284	-0.00388945	-0.0110381	-0.0106201	-0.0032922	0.0056214	-0.00113194	-0.013359	0.00505428	-0.00502703	-0.00245671	-0.00573375	0.0180118	-0.00931087	-0.00654651	-0.00409909	0.00670707	0.000982388	0.00414678	0.0135052
AIMP2	-0.0136809	0.00191133	0.00316784	-0.00279342	0.00317126	0.000259766	-0.00532557	0.00729552	0.00120236	0.00287258	-0.00372709	0.00604539	0.00607141	-0.00417668	0.00275313	-0.00553341	-0.00213354	0.000847812	-0.00137446	-0.000900684
AIP	-0.0139022	0.00519889	0.00080146	-0.00320182	0.00191268	-0.00532862	-0.00515999	0.0058958	0.00290756	-0.00373887	0.00490365	8.00697e-05	0.000708982	0.00140407	0.000437859	0.0058991	0.00136111	-0.00208961	-0.00189262	-0.000329675
AJ006998.2	-0.00127772	-0.0137638	0.0164184	-0.00178659	-0.000292306	-0.00151468	-0.00202919	-0.0085581	-0.010701	-0.00116928	-0.000598148	0.00680254	0.00678184	-0.00296943	0.00875394	0.00145883	0.0104829	0.0211021	0.00514575	0.00180375
AJAP1	0.000276196	-0.0141061	0.0119746	-0.00410731	-0.00346534	0.00123531	0.000801022	0.00121109	-0.00624047	0.0130679	0.0039688	0.0148514	0.00122549	-0.0282128	0.00345393	-0.0084862	-0.00358272	0.0016289	0.0197429	0.010716
AK1	-0.00535183	0.00322659	-0.00355749	-0.00903207	0.0130471	0.0117824	0.010678	-0.00993559	0.0146611	0.00479094	-0.000905935	-0.0157681	0.00908042	0.0102205	0.00917852	-0.0179787	0.015501	-0.000940402	0.0108892	-0.00994937
AK2	-0.0139829	0.00133416	-0.00010996	0.000577255	0.00269349	-0.00702781	0.000610092	0.000464161	-0.00289675	0.00599885	-0.00834555	0.0144549	-0.00846355	-0.00177142	0.000266909	-0.00270739	-0.00419204	0.00832545	-0.0031225	-0.00166518
AK3	-0.0114482	-0.00701734	-0.00425688	-0.00578091	0.00576649	-0.0108415	-0.00685995	-0.00695777	-0.00927568	-0.00346734	0.00145568	-0.00103894	0.0112307	0.00745713	-0.00911614	0.00367123	-0.00329042	0.00368846	0.0041068	-0.00119166
AK5	-0.00688344	-0.0114801	-0.000950437	-0.012218	0.01063	0.0075617	-0.00719042	-0.00423949	0.00958666	0.00180353	0.00466312	-0.00429689	0.00615445	-0.00410591	-0.0170139	-0.0137601	0.00934297	0.00876615	0.00148485	-0.00262442
AK8	-0.000495639	-0.0139063	0.0175457	-0.00136425	-0.00385428	-0.000352119	-0.00120673	0.000490633	-0.00257324	0.00181721	0.00375675	-0.00232725	-0.0028239	0.00234049	-0.00020463	-0.00169977	-0.00293499	-0.00348244	0.00181037	0.00126118
AK9	-0.0038652	-0.0156379	-0.00284394	-0.00835718	0.00147509	0.00364599	-0.00383548	-0.0149476	0.00476824	-0.00157836	-0.00603651	0.00466063	0.0123032	-0.0189608	-0.00877066	-0.00537159	-0.00994386	0.00310302	-0.00425647	-0.00577002
AKAP1	-0.0128763	0.000463793	-0.00244962	-0.00306838	0.00578838	0.00414599	-0.00661261	-0.000707977	0.000668801	0.00605596	0.0033609	0.00539702	-0.00499971	0.000455662	0.0116279	-0.0129361	-0.000413714	-0.00948468	-0.00344819	0.0122359
AKAP10	-0.0104465	-0.00826472	-0.00844034	0.0124306	-0.000642313	-0.00250631	-0.0099053	-0.00843445	-0.00834423	-0.000346339	0.00354312	-0.00822225	-0.00869936	0.00166028	0.00332824	-0.00684601	-0.00692524	-0.00115455	-0.000628894	-0.00304419
AKAP11	-1.87799e-06	-0.00822719	-0.018871	-0.0103319	-0.00741879	0.00137617	0.00331942	0.00317863	-0.0046029	0.0126791	0.00672922	0.000652227	-0.0131535	-0.00392636	-0.00318687	0.00619889	0.00932615	0.00262688	0.00908841	-0.00122502
AKAP12	-0.000714052	-0.0141239	0.00924822	-0.00141625	-0.00364931	-0.00615616	0.010132	0.00259901	-0.000788594	0.00311168	0.00861104	0.00828858	0.0051928	-0.00641824	0.0169817	-0.00181787	-0.0113228	0.00492266	0.0119049	0.00568572
AKAP13	-0.0078378	-0.00742802	-0.0141169	0.0174635	0.00173527	0.00882758	-0.00197503	-0.0015018	-0.00818196	0.0014623	-0.0102532	0.00204634	0.00133118	0.0069559	0.000172549	0.00175327	0.00148551	-0.0095099	-0.00212455	0.0041957
AKAP17A	0.00931783	-0.00903254	-0.0112489	0.000303976	-0.00223234	-0.00228616	0.00930377	0.00325939	0.00703727	-0.00231339	0.00914926	-0.00141353	0.00593362	-0.000265656	-0.00948093	-0.00573569	-0.00118235	0.00678674	-0.00959624	0.0109647
AKAP3	-0.0102932	-0.00439524	0.0103732	0.00315273	-0.00230976	-0.02211	-0.00268838	-0.00169795	-0.0173435	0.00899369	0.006575	0.0192645	-0.00931388	-0.00344309	-0.00863772	-0.0033668	0.000263084	0.0135606	-0.0118556	-0.0092434
AKAP5	-0.00319396	-0.00424737	-0.00325207	-0.0156526	-0.00460566	-0.0105729	0.00625403	-0.00274593	-0.0182801	-0.0289286	0.00103335	-0.00990647	0.00197628	-0.0064452	-0.0135017	0.0164455	-0.00470059	0.00409455	0.00314921	-0.00767305
AKAP6	-0.00131523	-0.0144813	0.0153352	-0.00381177	-0.000426288	3.43097e-06	-0.0062198	-0.00473967	0.00280996	0.0136258	0.00205156	0.00420689	0.00438035	-0.00795229	-0.00549047	0.0119915	0.00133512	-0.00317255	-0.00919227	-0.00219156
AKAP7	0.00141532	-0.0138773	-0.00788691	-0.0116687	0.00219165	0.0101523	0.00877269	0.00542831	-0.00793225	0.0135542	-0.0016988	-0.0125247	0.00131453	0.00601043	-0.00409337	-0.00173957	0.00726289	-0.0111863	-0.0183413	0.000783613
AKAP8	-0.00770909	-0.00886022	-0.00895993	0.0133395	0.0102413	-0.016639	0.0118728	0.00272167	0.00622109	-0.00134903	-0.0064335	-0.000374958	0.000169869	0.00568768	-0.00726477	-0.00713799	-0.00465844	-0.00407838	0.000455291	0.00286074
AKAP8L	0.00203239	-0.0112853	-0.00980387	0.0171829	0.0107078	-0.0186604	-0.00697151	0.0076579	0.0165098	-0.010121	-0.00763271	-0.00087554	-0.00794762	-0.0106378	0.00458383	0.004245	0.0101219	-0.0198635	0.00563593	0.00894828
AKAP9	-0.00182404	-0.0126964	-0.0152916	0.0036326	0.00731347	0.010725	0.00210973	-0.000291468	-0.0083017	-0.00630658	-0.00929863	0.00113186	0.000623319	-0.00732472	-0.00882782	-0.0090966	0.00302296	0.0106053	-0.0185103	0.0190967
AKIP1	-0.00926951	-0.006352	0.00922347	0.000509919	-0.000929759	-0.00787277	-0.00236667	0.0019575	-0.0227433	-0.00800996	0.00827785	0.00571213	-0.00366087	-0.00396518	-0.00472931	0.00881712	0.0125599	0.0034211	-0.0030578	0.0093945
AKIRIN1	-0.0120005	0.000800447	-0.00758073	-0.00145356	-0.0159869	-0.00437635	0.0101026	-0.00441176	0.00577653	0.00784774	0.0036877	-0.000676878	0.00135746	0.00626122	-0.00746976	-0.00144861	0.00442371	0.00468765	0.00184332	-0.0163732
AKIRIN2	-0.0110662	0.00103195	-0.00634276	0.00148532	-0.0218551	0.00514387	-0.000394862	-0.00635479	-0.00811588	0.00114161	0.00998228	-0.0030734	-0.00899154	0.000354067	-0.010527	-0.00505331	0.0044723	0.0032285	0.00523404	-0.0094551
AKNA	-0.0139545	0.00304047	-0.00253782	0.00500436	-0.00221391	0.0107484	-0.00262542	0.00894805	-0.000906942	-0.0104961	0.00325625	0.00841333	0.00301973	0.0028826	0.000355074	8.9077e-05	0.000189413	0.0017285	-0.00348362	-0.00471503
AKR1A1	-0.0135975	0.00349791	0.000538632	0.00170272	0.00379678	-0.00553841	-0.00338828	0.00768795	0.00185665	0.00300383	-0.0112969	-0.00504432	-0.00352877	-0.00317212	0.00533934	-0.00695589	-0.00381947	0.00669938	-0.00091714	0.00415267
AKR1B1	-0.0138561	0.00559164	0.00202041	0.00117009	0.00640151	-0.00526276	-0.0046956	-0.0024106	-0.00382817	-0.00307587	0.00056161	0.000313323	-0.0068504	0.00375201	0.00123426	-0.000115838	-0.00350167	0.0030448	-0.00582694	-0.0076824
AKR1C3	-0.00835412	-0.00441862	0.00540806	-0.0141137	0.000408278	-0.00712255	0.0153959	-0.00550188	-0.0213217	-0.016529	-0.00380561	-0.00966358	0.00890501	-0.0107173	0.00427051	0.00951416	-0.0133345	0.000145936	0.00185703	-0.0267845
AKR1C7P	-0.00166835	-0.00431588	0.00115577	-0.0014889	0.00289278	0.0161867	0.0148028	-0.00863247	-0.00124304	-0.00292855	-0.00459866	-0.00602157	-0.00804789	0.000817552	0.0132454	0.0152498	0.00545429	-0.0103551	-0.00145334	-0.00216997
AKR1E2	-0.00340476	-0.0118573	0.0150853	-0.00317196	-0.00227615	0.00399143	-0.00835143	-0.00285241	-0.00706014	0.00900423	0.0155051	-0.00721339	-0.00123439	-0.000313261	0.00376032	-0.00649468	0.00915904	-0.00345092	-0.00128459	-0.000811431
AKR7A2	-0.0133953	0.0052421	0.00179281	0.00305079	0.00654421	-0.00696316	-7.12152e-05	-0.00511929	-0.00275971	0.00335475	-0.00460348	0.00382515	-0.0136242	-0.000254338	0.0109772	0.00255001	0.003617	-0.00412201	-0.00227416	0.00766191
AKT1	-0.0129423	0.00575327	0.00323406	-0.00174084	-0.0116593	0.00915302	-0.00225975	0.0120995	-0.000292686	0.00165895	0.0112632	-0.00469106	-0.004219	0.00291804	-0.00494822	0.0128765	0.00314207	0.000261723	0.00319333	0.00134829
AKT2	-0.0135155	0.00481265	0.00264748	0.00774524	0.00829515	-0.00307637	0.00553617	-0.00338096	0.000805475	-0.00202019	0.00117331	0.00039556	-0.016104	-0.00632904	0.00755519	-0.00302489	0.00482257	-0.0124115	-0.000241406	-0.00280928
AKT3	0.00674912	-0.0110139	-0.00924541	-0.00436291	0.00211107	-0.0016865	0.00684577	-0.00410226	-0.00529848	-0.00562259	-0.000746759	0.00827586	0.00136889	-0.0101156	0.00320748	0.0100862	0.0232071	-0.00151622	0.0269682	0.000253185
AKTIP	-0.00966869	-0.000922137	-0.00477654	-0.00423018	-0.00243767	0.00380289	-0.00334083	-0.0108313	0.00733075	0.00155113	0.000657551	0.0025416	0.0056956	0.00857797	-0.00472634	0.00402904	0.0234879	-0.0160254	0.000651649	-0.00535433
AL078584.1	0.00347474	-0.0126991	-0.0100204	0.00870949	0.0115439	0.00445815	0.00223433	0.00671024	-0.0129563	-0.00531059	0.00649915	-0.00336525	0.00419726	0.0230595	-0.00280389	0.00215243	-0.000384833	0.0107523	-0.0109227	0.0146889
AL133245.2	-0.00740374	-0.00265591	0.0067953	0.0134919	0.00540742	0.00350524	-0.00574519	0.00214401	-0.00606739	-0.00445879	-0.00142785	-0.0325348	0.0251973	-0.00567909	0.0234859	0.00569398	-0.00306028	0.00874788	-0.00732182	-0.0106147
AL163953.3	0.00238569	-0.0184822	0.00706079	-0.000616695	0.00364524	0.00809981	0.00270406	0.00151123	-0.00343357	-0.00605711	0.000639876	0.00425841	-0.0027623	0.00165035	-0.0111578	-0.000599646	-0.000730895	-0.00277927	0.00344223	0.00471823
AL356053.1	-0.00276993	-0.0157429	0.00149985	-0.00714645	0.0143496	0.00761516	-0.00920882	-0.00314581	0.0107973	-0.00591785	-0.000177276	-0.00273133	-0.00359404	0.000334478	-0.0025271	0.00155095	-0.00337315	0.0178383	-0.0112664	0.00784033
AL450992.2	0.00546989	-0.0131807	-0.00154917	-0.00154985	-0.00639768	-0.00390659	0.00573114	0.000972061	-0.00654225	-0.00530926	0.00214266	-0.00196295	0.00704617	0.0118395	0.00794242	-0.00200921	0.00930302	0.00991155	-0.00578399	-0.0104639
ALAD	-0.0114243	0.00518616	0.00039936	-0.000639417	0.00547504	0.0170135	0.0113149	-0.00285655	0.00453524	0.00183549	-0.00202076	0.00373744	0.000608947	-0.00182049	-0.00743832	0.00423764	-0.000472118	0.00504377	0.00202545	-0.0136136
ALAS1	-0.0102564	0.00258068	-0.000781481	0.0032942	-0.0155834	0.0065174	0.0121597	0.0182417	0.0125145	0.0140947	-0.00406774	0.00981894	0.00201475	-0.00505	0.0140681	-0.00252912	0.00539214	-0.00251365	0.00651023	0.012014
ALAS2	-0.00479247	0.00624224	0.00557133	0.0138808	0.0221806	0.00643706	0.0313202	-0.0242849	0.00834332	0.00801465	0.0119221	-0.0169803	-0.0197252	-0.0124779	-0.00459947	0.000789669	0.00113304	0.0017321	0.00919688	0.0119239
ALCAM	0.00046214	-0.0114946	-0.0124389	0.00711334	-0.00934309	0.0106284	-0.00831458	-0.0101013	0.00371784	-0.000976038	-0.0108851	-0.00381692	-0.00346284	-0.000988955	-0.00364976	0.0078028	-0.0153314	0.00395688	-0.0193297	0.00113123
ALDH18A1	-0.0120753	-0.00422281	0.00469127	-0.00667483	0.005606	0.00998241	-0.00357431	0.00524893	-0.00267024	0.00102624	-0.000341324	0.0157551	0.00054676	0.00665639	-0.00802343	0.011562	0.0112684	-0.00207583	-0.0034534	-0.00756669
ALDH1A1	-0.0115761	-0.00264227	0.00774593	0.0013684	-0.0118953	-0.000983157	-0.00196442	0.0162847	-0.00147848	0.00651301	-0.00570169	0.00757957	-0.00455083	-0.00602364	-0.0105924	-0.00778958	-0.00442375	0.00290465	-0.00578715	-0.00299871
ALDH1A2	0.00157134	-0.0146948	0.010279	0.0122832	-0.0024005	-0.000890772	-0.00741158	0.00346679	-0.000228339	-0.00962294	0.00191138	-0.0123145	-8.67192e-05	0.00942111	0.00381883	-0.00627906	0.00161907	-0.00194317	-0.00999087	-0.00716799
ALDH2	-0.0127471	0.00410162	0.00286598	0.00728617	-0.0100855	0.00375037	0.0068919	0.00489176	-0.00182586	0.0120474	-0.00846336	0.00368318	-0.00409889	-0.013111	0.0088577	-0.0072301	-0.00478911	0.00296543	0.00329694	0.00233123
ALDH3A2	-0.00760998	-0.00481396	-0.0109086	-0.00729128	-0.00332119	0.00617508	0.00969027	-0.00131349	-0.00426058	0.00932198	-0.0132334	0.0114589	0.00619814	-0.0163522	0.00361968	0.0111693	-0.00467233	0.00691258	0.0111329	-0.0102875
ALDH3B1	-0.0118302	0.0041436	0.00337914	0.0178074	0.0032586	-0.0149634	-0.000592511	-0.00247554	-0.0065502	0.00264167	-0.00812944	-0.000247645	-0.013016	-0.0131868	0.00596648	-0.00350186	-0.0039262	-0.00251335	-0.00362907	0.0092062
ALDH5A1	-0.00828473	0.00628846	0.00351897	-0.000807956	0.0154683	0.0181947	0.0317095	-0.0164192	0.00599507	0.00877751	0.00720838	-0.00147626	-0.0201945	-0.00438412	-0.011394	-0.0117931	0.00652342	0.00612193	0.00814198	-0.00417601
ALDH6A1	-0.0113676	-0.00567253	0.00480478	-0.00838012	-0.00121914	0.0112147	0.00269749	0.00743714	-0.00206553	0.00446096	-0.00353032	0.00497293	-0.00422953	-0.00928049	-0.00294339	-0.00347116	-0.00529197	-0.0023452	0.00170997	0.00289135
ALDH7A1	-0.00108008	-0.0123062	0.0163743	-0.00265089	-0.00444255	0.00357432	0.00430746	0.011944	0.00890474	-0.00432893	0.00393836	-0.0261871	-0.0146888	0.00739142	0.0100053	-0.00655828	-0.00790262	-0.00815652	0.00239284	-0.00139399
ALDH8A1	0.00200122	-0.0106554	0.00233101	-0.00452542	-0.00239876	0.00867437	0.00144103	-0.0024463	-0.00248052	0.0101369	-0.0125513	-0.00603544	-0.0106479	0.00542305	0.0236332	0.00586003	0.0111457	0.00349345	0.00575434	0.0122264
ALDH9A1	-0.0121895	0.00265668	-0.000266337	-0.00121234	-0.00875256	0.015227	-0.0118304	-0.00247997	0.00952689	-0.00652811	-0.00440086	-0.00488853	0.00612986	0.00416531	0.00961115	0.00500593	0.00879947	-0.00219366	0.0122698	0.0105308
ALDOA	-0.0127309	0.00351637	0.00535565	0.0136953	-0.00516041	-0.00654314	-6.72007e-05	0.0148849	0.000697893	5.7533e-05	0.0146172	-0.00320508	-0.00164053	-0.00129843	-0.00903874	0.00255896	0.00113156	0.0078124	-0.00760988	0.00644682
ALG1	-0.0124341	-0.00157116	0.00390362	0.000589113	0.00810178	-0.00127683	-0.00629987	0.00278445	0.00156633	0.00757646	-0.00923978	0.00544724	-0.00294088	-0.00781471	-0.00372946	0.00568176	-0.00581262	0.00679345	0.00828996	-0.00929573
ALG10	-0.00201214	-0.00566384	-0.00722525	-0.0080168	-0.00545311	-0.00462973	0.00146889	0.00392299	-0.00114446	0.00580751	0.00065119	0.00939149	0.017137	0.00371653	-0.00759472	-0.00295152	0.00360488	0.014251	-4.59188e-05	-0.0012915
ALG10B	-0.00990625	0.00354033	-0.00459652	-0.0208852	-0.00166494	-0.0038245	0.000180467	-0.00859063	0.00316604	0.0011814	0.00323512	8.79234e-05	-0.0114043	0.00237306	0.00326312	0.0106519	0.00187543	-0.0004778	-0.0081138	-0.00708293
ALG11	0.00855892	-0.0118099	-0.0117293	-0.00387808	-0.00357944	-0.00573772	0.0066173	0.000589225	0.00156528	0.0040577	0.00140144	0.00370861	0.00254905	-0.00655427	0.00117418	0.00150295	0.00976846	-0.00690783	0.00849504	0.000557359
ALG12	-0.00905072	8.90021e-05	0.00106727	0.00133534	-0.00753915	0.00248914	-0.00130651	0.00223533	0.0187413	-0.0093577	0.00144558	0.00786496	0.00920914	-0.000840728	0.000622186	-0.00895319	0.0137638	-0.00292878	0.0106104	0.0258082
ALG13	-0.00819825	-0.00425355	-0.0134498	-0.00768236	0.00944036	0.0106097	-0.0146677	-0.00388263	0.00670818	0.00475714	-0.00222951	-0.00562576	0.00205737	0.000397823	-0.00362427	0.00121511	0.00122835	-0.00736315	-0.00809765	-0.00315506
ALG14	-0.00364629	-0.0155595	0.0104734	-0.00151746	-0.000851858	0.00560363	0.0019527	-0.00098205	-0.0135322	0.00553839	0.00454151	0.00693978	0.00884901	0.00028708	-0.00121507	-0.00287343	0.00957123	-0.00332382	-0.000174863	0.00151565
ALG1L13P	-0.00361825	-0.00318004	-0.00210902	0.0146192	-0.00998228	-0.0211899	0.00560703	-0.0233783	0.010773	-0.0113954	-0.0115177	-0.00214477	-0.0124509	-0.00258129	-0.005421	0.000249788	0.00826704	-0.00637538	0.0122518	-0.0276954
ALG2	-0.0135687	0.00497587	0.00116206	-0.0106235	-0.00443209	0.000482195	-0.00490542	0.000562931	-0.00534544	-0.00148144	7.25662e-05	-0.00193449	-0.00471462	0.00403608	0.004458	0.000647466	-0.00785594	-0.0054814	-0.00106704	-0.00268918
ALG3	-0.0126091	0.00343421	0.000253312	0.00292195	0.00674333	-0.00479077	-0.011004	0.0150269	0.00283588	0.00556989	-0.00507502	0.00398089	-0.00181691	0.00359496	-0.010114	0.000728573	0.00685017	-0.0101078	0.000895272	0.00515151
ALG5	-0.0114946	-0.00391546	-0.00555473	-0.0134466	-0.00212055	-0.00860113	0.00281497	-0.0027154	-0.00712271	0.00288411	0.00311955	0.00931517	0.00650187	-0.00786938	0.000551951	-0.00871517	-0.0129711	-0.0159015	-0.00782989	-0.00860943
ALG6	-0.000974843	-0.00997564	-0.0158323	-0.00544755	-0.00783735	0.00189626	0.00248747	0.00231876	0.00195858	0.00291233	0.00608654	-0.00045064	0.00142432	0.00106765	0.00367931	-0.000572552	0.00425937	-0.00947277	-0.00926809	0.0009821
ALG8	-0.0104519	-0.00898459	0.0017978	-0.00289547	0.00586355	0.00391835	-0.00784574	-0.00939755	0.00570013	0.00139294	-0.0117859	0.00970104	0.00300767	0.00553521	-0.00248782	-0.00359728	0.000275642	-0.0152203	0.0107961	0.0194939
ALK	-0.00152384	-0.01305	0.0183722	-0.00192938	-0.00194412	0.00220689	0.00291466	-0.00116533	-0.00378989	0.00239907	0.00345213	0.00184882	-0.00217058	-0.000149344	0.000767479	-0.00468668	0.00179475	0.00397977	0.00480786	0.00133163
ALKBH1	0.00282305	-0.013462	-0.0122824	-0.0045104	-0.00360762	-0.00286084	0.00503653	0.00773477	0.000748762	0.0102087	-0.00132099	-0.00388329	-0.0020606	-0.00320901	-0.00788874	0.00456534	0.00181789	-0.00164341	-0.0143706	-0.00721491
ALKBH2	-0.00915768	0.000139656	-0.00230879	-0.0133306	-0.00381717	0.000446061	-0.00295194	0.00142198	0.0167361	0.0131236	-0.000623577	-0.00919337	-0.00241983	-0.00297817	0.00213019	0.00747889	-3.32179e-05	-0.0215931	-0.00771904	-0.02277
ALKBH3	-0.00906961	-0.00625873	-0.00334471	-0.00180702	0.00800697	-0.00859227	-0.0011336	-0.0147341	-0.0077408	-0.00324969	-0.00373649	-0.00285785	-0.00249138	-0.0160165	0.00769189	-0.00650865	-0.00720638	-0.00852787	6.075e-06	0.00711669
ALKBH4	-0.00670216	-0.00632304	-0.00154046	0.0069787	0.0059577	-0.0104907	-0.00124203	0.00814695	0.0160002	-0.00022459	-0.019709	0.0137834	0.0055085	-0.00127001	-0.0135067	-0.00210199	0.0108344	0.00190094	0.00271467	-0.0122177
ALKBH5	-0.0139817	0.00361974	0.000742339	-0.00199503	-0.0014293	0.0116922	0.00192711	0.00644038	0.00238264	0.00101411	0.00803256	-0.00375405	-0.00309639	0.000532884	0.000549904	0.00230434	0.00344788	-0.00402815	0.00274911	-0.00568826
ALKBH7	-0.0132551	0.00546975	0.00292943	-0.00199591	0.0032194	-0.0077944	-0.00762355	-0.000623949	0.00910437	0.00370853	0.00604772	-0.000981721	-0.00331143	-0.00254718	-0.00294619	-0.00204513	0.00623334	0.00301653	0.000898077	0.000471738
ALKBH8	0.000547212	-0.0117225	-0.0131021	-0.0057047	0.00269688	-0.00238289	-0.00545425	0.00154201	0.00588167	-0.00688708	0.000504839	-0.00893886	-0.0116887	-0.00168256	-0.0023746	0.00602594	0.0148838	0.000655512	0.0074512	0.00585813
ALMS1	0.00481821	-0.0138304	-0.0132068	-0.00421964	0.00526291	0.0040709	0.00290115	0.000503691	0.00142128	-0.00252156	0.00253705	-7.49265e-05	-0.00374821	-0.0146552	-0.00347044	0.00480816	0.00776062	-0.00183194	-0.00191979	0.00595246
ALOX12	-0.00726183	0.00390835	0.00500229	0.00803782	0.00646137	0.0157135	0.0188052	-0.0122778	0.0090979	-0.00941513	-0.00320896	-0.0130536	0.0119424	0.00919032	0.00511854	-0.0042072	-0.0102938	0.00358301	0.00299775	0.00582125
ALOX12-AS1	0.0038849	-0.0139701	-0.00508743	-0.00233965	0.0037068	0.01078	0.0039677	5.59456e-05	0.0126542	-0.000226744	-0.00446784	0.00620387	0.0049434	-0.00342543	-0.0152051	-0.0027004	-0.00101638	0.00865518	-0.0238348	-0.000306867
ALOX12P2	0.0011186	-0.0159593	0.00751079	-0.00697487	-0.000739857	0.000721176	0.00317537	0.000401232	-0.00404941	-0.0069171	-0.00517097	-0.00642291	0.00813912	0.000532769	-0.0111105	0.00321947	0.00485738	-0.00548401	-0.0134317	-0.0102088
ALOX15	-0.00770252	0.000951118	-0.00237161	-0.00243824	0.00109868	0.0064781	-0.00159304	0.0143531	0.00443134	0.031285	-0.0150699	0.00318367	-0.00376255	-0.0239359	0.0150843	0.0124047	-0.0199923	-0.0214169	-0.00602293	-0.0096232
ALOX5AP	-0.0128401	0.0060263	0.00493023	0.00476191	-0.00938152	0.00294973	-0.00216262	0.000569721	0.00388196	-0.000536309	0.0108805	-0.00289559	0.00353759	0.0020571	-0.00149323	0.00814756	0.0125784	0.000323822	-0.000222988	-0.00215683
ALPK1	0.00281807	-0.00871641	-0.00910657	0.0228826	-0.0153303	0.00441665	-0.0107978	-0.000419713	-0.00946642	0.00905675	-0.00527178	-0.0202563	-0.00204558	0.0187204	-0.00592166	-0.0075445	0.00657583	0.0012399	-0.0131102	-0.00549984
ALPK3	0.00143072	-0.0124533	0.0106686	2.55282e-05	-0.00892089	-0.000988553	0.00620277	0.00509361	0.0326465	-0.0110855	-0.0209028	-0.0256545	-0.0209181	0.0119274	0.00567897	0.00651011	-0.00456344	0.00189598	-0.0112191	-0.0117687
ALPL	-0.00759616	0.00148862	0.00993489	0.0114486	-0.00774737	-0.000645943	-0.0142362	0.017374	0.0132067	-0.0067231	0.0242031	-0.0207694	0.0210424	-0.00203105	-0.0202476	0.0190685	0.0194985	-0.00774653	-0.00430067	0.0162757
ALS2	-0.00619547	-0.0125315	0.00216583	-0.00528798	-0.0098793	-0.00424932	-0.000618082	-0.00505249	-0.0128181	0.00332001	-0.00768413	0.00770559	0.00415064	-0.0105379	0.00405786	-0.00947213	-0.0171501	-0.0056099	4.06712e-05	0.00139079
ALS2CL	-0.00573377	-0.00538847	0.00347482	0.00853405	0.00356992	-0.00244879	-0.0110765	0.00458813	0.015345	-0.00164784	-0.00432563	-0.0173507	-0.00225906	0.00830014	-0.0026357	0.00674449	0.00764074	-0.0169525	-0.0263104	-0.0225817
ALS2CR12	0.0090717	-0.00687769	-0.00573247	-0.00116668	0.00616323	0.00290493	0.00598931	-0.0163057	-0.00332683	0.00355832	0.00563566	-0.0046857	-0.000933176	0.0148384	0.0010844	-0.0126505	-0.0139879	0.0150597	-0.0253603	0.00609015
ALYREF	-0.0129008	0.00292202	0.000727062	-0.00160129	-0.00100624	0.000523505	0.0051704	0.014119	-0.00534865	0.00761638	0.0150948	-0.00210635	-0.012493	-0.00473293	0.00622176	-0.00749179	-0.0105533	0.00779666	-0.00616928	-0.0042373
AMBRA1	-0.00884512	-0.0128733	-0.00339744	0.00533931	0.0133303	0.00601438	0.00323534	0.0095629	-0.000659275	-0.00306464	-0.00509647	0.00538753	0.00243462	-0.00365162	2.80547e-05	-0.0100422	-0.00167329	0.00714324	0.00397793	-0.0181006
AMD1	-0.0130423	0.00379339	-0.00113216	-0.000158983	-0.0176453	0.0040371	0.00083187	-0.0119407	-0.000695591	-0.00626029	0.00205386	-0.00132956	-0.00915702	0.00303374	0.00319518	0.000899577	0.00746685	0.00569444	0.00516387	0.00661744
AMDHD1	-0.00991743	0.00111799	0.0082952	-0.00491709	0.00403385	-0.00099356	0.00377785	0.000855857	-0.00163199	-0.00193596	0.00607829	0.00423688	-0.00468823	-0.00456722	-0.0213583	-0.00517741	-0.00438582	0.00787947	0.00032234	-0.0136159
AMDHD2	-0.0109658	-0.00210034	-0.00251296	0.00323357	-0.000631838	-0.0204622	-0.00161343	0.00289929	-0.000323493	-0.0138172	0.0150948	-0.000819919	-0.00192135	-0.0269408	0.00185829	-0.00693625	0.00387744	-0.00913799	-0.00842366	5.81166e-06
AMER1	-0.00865304	0.0015821	-0.00477664	0.00606063	0.0106889	0.00651221	0.00273533	0.0020276	0.00773333	-0.0144886	-0.00513889	0.0146125	-0.0125908	0.00116692	0.000941523	0.010635	0.00427388	0.00758223	-0.000954133	0.00236488
AMFR	-0.0106871	0.00025153	-0.00278661	0.00197555	0.00304762	0.0147072	0.0300552	-0.00196052	0.0099887	0.0165737	0.00742179	0.00222234	-0.00825935	0.00312426	-0.00355938	0.00511543	0.00270708	0.01772	0.00995564	0.00680093
AMIGO1	-0.0112029	0.00117565	-0.00177751	0.000630293	0.0140648	-0.00610687	-0.0186404	-0.00180608	0.00742695	-0.00694029	0.00975583	7.91297e-06	-0.00400339	0.00147898	-0.0121576	-0.00915536	0.0101118	-0.000565375	0.00206369	-0.00522821
AMIGO2	-0.0117209	0.00372196	-0.00255958	-0.0155421	0.00133046	-0.00315056	-3.52815e-05	-0.00584614	-0.000978036	-0.00836795	0.000397616	0.0037446	-0.00104407	0.00551733	0.00206293	0.00313746	-0.0102386	-0.00193196	-0.00745765	-0.00410413
AMMECR1	-0.00293423	-0.0116289	-0.0129075	-0.00543549	0.00876958	0.00404218	-0.00595731	-0.0015	-0.00458253	-0.0101372	-0.0025483	-0.0024524	-0.0149045	-0.00479378	-0.00351899	0.00425965	0.00580289	0.0130024	-0.00717025	0.0148898
AMMECR1L	-0.00946081	-0.00393984	-0.00777443	-0.0060663	-0.0116949	0.0020649	0.000596854	0.0059258	-0.00649238	-0.00769752	-0.00167649	-0.00276277	-0.00444483	-0.0099504	0.0136929	0.00650988	0.00705523	0.00930508	0.0149569	0.00153486
AMN1	-0.00456636	-0.0121843	-0.00925289	0.00722592	-0.0107959	-0.00675643	-0.00623241	-0.0162016	0.0187421	0.00644855	0.00401998	-0.011077	0.00709904	-0.00185208	-0.0105582	-0.0138872	-0.00685203	-0.00546534	-0.0150267	0.00495682
AMOT	-0.00425423	-0.00400928	-0.00558959	-0.00479231	0.00891494	0.00519998	0.00866871	0.00246169	-0.00639202	-0.0126185	-0.00550028	0.0104014	-0.00719734	-0.00657703	0.0187047	0.000934498	0.0108691	-0.00594708	0.00297588	0.00092601
AMOTL1	-0.00220449	-0.0133009	0.0157786	-0.00202481	-0.00206117	0.000434806	0.000530675	-0.00671582	-0.0181091	0.00733215	0.00263267	0.0175176	0.00151368	-0.00715599	-0.00834068	0.000728669	0.00216458	-0.00544648	0.00290845	0.00658751
AMPD2	-0.0130908	0.00557217	0.0052243	0.0076386	-0.00475457	0.00602826	-0.000715644	0.00934998	0.00279413	-0.00568673	0.00832495	0.00400593	0.00211685	-0.00660434	-0.00120714	0.00474597	0.000759661	0.0031591	0.00507903	0.00111224
AMPD3	-0.0124702	-0.00263355	-0.000306868	0.00717152	-0.0107356	-0.000129461	-0.00678181	-0.00587178	0.00920435	0.0084659	0.00206853	-0.00439658	-0.012951	0.000869066	0.00885373	-0.00115426	0.00122902	0.00642222	0.00215381	-0.00118069
AMY2B	-0.00957755	-0.00253712	-0.011089	0.000289036	0.0020277	0.000675918	-0.00591398	-0.00333606	0.00594658	0.00215715	0.000432759	-0.00877943	0.00338382	0.00120157	-0.00580621	-0.00172884	-0.0012903	0.00736164	0.00959047	-0.00770831
AMZ1	0.000612781	-0.0147873	0.0145018	-0.00347756	-0.00141682	0.00034053	0.00135913	0.00732123	0.0061329	-0.000549926	0.0061643	-0.0121743	-0.00558602	0.00694953	0.0088753	0.000250359	-0.00232934	0.0154607	-0.00183024	0.00232516
AMZ2	-0.0131217	0.00632151	0.000429097	-0.00213098	0.00444978	-9.8466e-05	0.000969756	-0.00241457	-0.00127259	-0.00545656	-0.00268487	0.000583278	-0.00183987	0.00953435	-0.00468562	0.0119098	0.00223992	0.00328104	0.000258384	0.00322209
AMZ2P1	-0.00952985	0.00387232	-0.00164323	-0.00604376	-0.000884399	-0.00264284	0.0121102	-0.0100354	-0.0154827	-0.0123602	-0.0085212	-0.00113043	0.00920911	-0.00619662	0.00155099	0.00490137	-0.0109935	0.00740523	-0.000658558	-0.00461856
ANAPC1	0.00323714	-0.012317	-0.0086571	-0.0119545	0.00432218	0.00387903	-0.00522009	0.0117966	0.00340771	0.0010897	-0.00410143	-0.00751981	-0.00664753	0.000229403	-0.017149	0.0138884	-0.000438929	-0.00465849	0.010252	-0.00665551
ANAPC10	0.00433399	-0.016596	-0.00740085	-0.00572371	-0.00142691	-0.00625289	0.00522926	-0.00678498	0.00231259	-0.0025604	-0.0044988	-0.012582	-0.00627559	-0.00397585	0.00764024	0.0012364	-0.000561624	-0.00347795	-0.00584411	0.000500218
ANAPC11	-0.0137646	0.00507543	0.00142036	-0.00113307	-0.00251271	-0.00727546	0.00117058	0.00657874	0.00112498	-0.00332671	0.000306218	-0.000850029	0.000451418	-0.00764107	0.00152383	0.00397527	-0.00375845	0.00202907	-0.00650716	0.00307251
ANAPC13	-0.0130755	0.00382122	-0.00144004	-0.000112188	-0.00918936	-0.00117364	0.00416	0.00120371	-0.00163175	0.010477	0.00135714	0.00313026	0.00540608	-0.0038497	-0.00134605	0.00647051	-0.00671317	0.0119155	0.0046398	-0.00673366
ANAPC15	-0.0124842	0.00396728	0.00143825	-0.00223422	0.00067316	-0.0180984	0.00278026	-0.00646491	0.000923839	0.00428371	0.00370593	-0.000826405	0.00269456	-0.00694672	0.00403415	-0.00293261	0.00049078	-0.000307485	-0.0192563	-0.012258
ANAPC16	-0.0136345	0.000493848	-0.00611761	-0.00472851	0.0100515	-0.00159234	-0.00026471	-0.00243736	0.003179	0.00734696	0.000287148	-0.00491962	0.0093115	0.00599642	0.00853201	-0.00692164	-0.0022094	-0.00458552	0.00236085	-0.00955825
ANAPC4	-0.00818893	-0.00415351	-0.0135115	-0.00933563	-0.00775335	0.00430451	-0.000322349	0.00818129	-0.00764498	-0.00540076	0.00796063	0.00168082	0.00290344	0.00550673	-0.000534478	0.00458062	-0.00294264	-0.00148875	-0.0149575	0.000231858
ANAPC5	-0.0142242	-0.000943151	0.00419664	-1.92686e-05	0.00624147	0.00337227	-0.00411707	0.000292032	-0.00536419	-0.00165143	-0.00578254	0.00524815	0.00500646	-0.00109999	0.00392553	-0.00392172	0.00077382	0.000605703	-0.000801622	0.000939197
ANAPC7	-0.0138111	0.0032864	-0.000117744	0.00212628	0.00568563	-0.00586622	-0.00803659	0.00233679	0.00180142	-0.00228119	0.0015012	-0.00362645	0.00135996	0.00156686	1.0112e-05	0.000511851	-0.00562534	0.00408913	-0.00528316	-0.00351682
ANGEL1	-0.0118839	-0.00361828	0.0053047	-0.000179725	0.0129347	0.00815018	-0.00581299	0.00106462	0.00435217	0.00246409	0.00867538	-0.00027943	0.00337419	-0.00429748	0.0192707	0.00306133	0.0117738	0.00478246	-0.00845186	0.00145365
ANGEL2	-0.00626872	-0.00608299	-0.0155413	-0.0146556	-0.00187981	-0.00793239	0.00734777	-0.00649228	-0.00651699	0.00466436	0.00542709	0.00993525	-0.0114358	-0.0109536	-0.00582373	0.00506991	0.00598227	-0.00193257	0.00195668	-0.00170614
ANGPT1	-0.000959682	-0.0115745	0.00513109	0.00902739	-0.0143932	0.00379362	-0.00352922	-0.00780624	-0.00164446	-0.0128282	0.011287	0.00574986	0.00141755	-0.00807164	0.00243063	0.0097508	-0.00849268	-0.0127314	-0.00603387	0.00139131
ANK1	-0.00592897	0.00581813	0.00874787	0.013273	0.0218984	0.022412	0.0332239	-0.0212659	0.00547196	0.00954633	0.00211564	-0.00979184	-0.00732092	-0.00186382	0.0112447	-0.00341006	0.0151014	-0.0118164	-0.00153955	-0.000492403
ANK2	-0.000624854	-0.0137706	0.0175913	-0.00279101	-0.00418752	0.00035534	-0.00031483	0.00245472	0.00205222	-0.0030547	0.000589241	-0.00580027	-0.00495715	0.00241959	0.00586099	-0.00321989	-0.00253284	0.00802151	0.00524369	0.00135512
ANK3	0.000362051	-0.0131899	-0.00586227	0.000864139	0.0146384	0.0125766	-0.0206778	-0.00449983	0.00794539	0.0107761	0.0121574	-0.004591	0.00539134	0.0217275	-0.00375765	-0.0102985	0.00660115	0.0076569	-0.00966357	0.0107956
ANKAR	-0.00903819	-0.00958408	-0.00699943	0.000246647	0.0199652	0.00337707	-0.0121164	-0.00305935	0.000590975	0.00077788	-0.00051935	-0.00664104	0.00845146	-0.0124365	0.00590773	0.0138806	-0.0140914	-0.0074048	-0.00113783	-0.00624406
ANKDD1A	-0.00181509	-0.00380277	-0.000641135	0.00159237	0.00626574	0.00123499	0.00072823	0.0278243	-0.0145749	0.0244406	-0.013515	0.00351671	-0.00488627	0.0185819	-0.00734337	0.0157708	0.00192824	0.0116127	0.00148093	0.00938149
ANKDD1B	-0.00503121	-0.0121373	0.0117856	0.00708565	0.00408018	-0.0123578	-0.00558062	-0.0104635	-0.0161642	0.00241215	0.00273875	0.00547619	-0.00283532	-0.0159571	-0.00844097	-0.0141219	0.00576459	0.01241	0.000154596	-0.00549945
ANKEF1	-0.00652519	-0.00765437	0.00630481	-0.0123829	-0.0035407	0.00191224	-0.00347216	0.00151217	0.00278617	-0.000623145	-0.00332225	-0.0207989	0.0037353	-8.40009e-05	0.014207	0.017755	0.024853	0.00484051	-0.00458451	0.0114854
ANKFN1	-0.000761596	-0.0135021	0.0181538	-0.00261916	-0.00434886	-0.000649634	0.000657145	0.00135215	-0.000905992	-0.000562419	0.00104145	-0.00229374	-0.0020887	0.000773616	0.000669535	-0.000111542	4.2041e-05	0.00287091	0.00296193	0.0020368
ANKFY1	-0.0119917	-0.00625686	-0.00189095	0.00979057	0.00678816	0.00157568	-0.00156487	0.014262	-0.0161571	0.0125926	-0.0165773	0.00553914	0.00119914	-0.00622904	0.00621408	-0.00532136	0.00506843	-0.00495095	-0.00392156	-0.00579014
ANKH	-0.0104743	0.00100854	0.00139092	0.00577711	0.0238867	0.0218099	0.0204708	-0.0154739	0.00635171	0.00902311	0.0103557	-0.00456541	-0.00713846	-0.00064268	-0.00504821	-0.010267	0.0176903	-0.00450787	8.10198e-05	-0.00210647
ANKHD1-EIF4EBP3	-0.00641944	-0.00824541	0.000492535	0.0236674	0.014271	-0.00617229	-0.00741767	-0.00881423	0.00186424	-0.00564238	0.00179079	-0.00534799	0.00503835	-0.000793637	-0.00182415	-0.00748865	-0.0037235	-0.00784476	-0.0136168	0.00669639
ANKIB1	-0.00390794	-0.0135878	-0.0139697	-0.0026242	0.00947223	0.0100906	-0.0034495	-0.00384704	-0.00614957	-0.00267766	-0.0031751	-0.00492854	0.00557097	-0.00713094	-0.00181085	-0.00508976	-0.00342521	0.0100277	-0.00533324	0.0164337
ANKLE2	-0.00633104	-0.00619774	-0.015348	-0.00579353	-0.00998203	-0.00230038	-0.00427684	-0.00653087	-0.00288362	-0.00605371	0.0105173	0.00643414	-0.00478971	-0.0192418	0.0097536	0.00798958	0.0116281	-0.0139128	-2.59746e-05	-0.000196837
ANKMY1	-0.0056334	-0.00931789	-0.0135795	-0.00505778	0.00562303	-0.00783027	0.00605824	-0.00595225	-0.000133465	-0.00868247	0.00625267	0.00362004	-0.00242632	-0.000194689	-0.00938291	-0.00642125	-0.00984842	-0.000564228	0.000607588	0.00810996
ANKMY2	-0.0102285	-0.00706953	-0.00248411	-0.0104143	0.00179302	-0.00687585	0.00112468	-0.00648937	-0.0168731	-0.0136537	0.00448124	0.00436309	0.00212902	-0.00931169	-0.000340729	0.00763652	0.00312086	0.00426881	-0.0185583	-0.01243
ANKRA2	-0.0102711	-0.00188658	-0.0081469	-0.0101479	-0.0137335	-0.00955924	0.00606207	7.15218e-05	0.00852062	-0.00679533	-0.0104009	-0.00187003	-1.58543e-05	-0.00117751	-0.015477	-0.000529638	-0.0126999	0.00485537	0.00385324	-0.00066799
ANKRD10	-0.0136163	0.00420758	-0.00420631	-0.00887372	-0.00331298	0.00195627	-0.00508026	-0.000855771	0.000847906	0.00400401	-0.00336667	0.00178954	-0.0036787	0.000904079	0.00225533	0.00618726	-0.00663801	0.00206192	0.0021104	-0.00504517
ANKRD11	0.00539254	-0.0123623	-0.0157473	0.00894145	-0.00042336	0.00248966	0.0066016	0.00388082	0.00554598	-0.00416785	0.0048926	0.00195839	0.00667737	0.000476644	-0.00299603	-0.00755367	-0.00524911	0.000582257	-0.00343226	0.00258037
ANKRD12	-0.0114474	-0.000794255	-0.00717606	-0.00524063	-0.0115335	-0.00660767	0.000865053	-0.0196021	0.00527844	-0.0104443	-0.006448	-0.000350194	0.0113675	-0.00346237	-0.0134175	-0.0230908	-0.00953047	0.0092015	-0.00944666	0.0208201
ANKRD13A	-0.0137058	0.00303971	0.00219934	0.0128156	-0.00273891	-0.00197477	-0.0015935	-0.00335417	-0.00502715	0.00292497	-0.00187588	-0.00408654	-0.00490399	0.0066792	0.00324074	0.00219151	0.00379931	0.00541023	0.00541461	0.0029054
ANKRD13C	-0.00389422	-0.0150529	-0.00861239	-0.00284313	0.0148038	0.00405283	-0.00250236	0.00301421	-0.00162922	0.00760718	0.00091999	-0.000583453	-0.00141993	0.00613389	-0.00497734	0.000652765	0.00110688	-0.0147514	-0.000162423	0.000828975
ANKRD13D	-0.0126093	0.00241034	0.000613229	0.00823395	-0.00803895	-0.0023148	-0.00770325	0.00275859	0.01876	-0.00828405	-0.00716428	-0.0109164	0.00956039	-0.00975784	-0.000125366	0.00183178	0.018818	0.00017417	-0.000404001	0.00613429
ANKRD16	-0.00535252	-0.0121485	-0.00146489	0.00142021	0.00852384	-0.00301607	-0.0066673	0.0022108	0.00558369	0.00543347	-0.0110383	-0.0187586	-0.00560398	-0.0110814	0.00618225	-0.0018315	0.000854543	-0.00301691	0.000192764	-0.012399
ANKRD17	-0.00583074	-0.00987955	-0.0121482	0.0143545	0.0177252	0.0145672	-0.015823	-0.00562612	-0.00847781	-0.00206019	-0.0116409	-0.0020732	-0.00518063	-0.00315309	-0.00777621	-0.0029121	0.00132782	0.00400593	-0.017411	0.00184241
ANKRD18A	0.00284519	-0.0119903	0.00336652	-0.00412383	-0.00673394	0.00187718	0.000520706	0.0104465	0.0262524	-0.0155936	-0.0152095	-0.00478733	-0.00555357	-0.0149989	-0.00828139	-0.00984385	-0.0119178	0.00524771	-0.0139508	0.0174618
ANKRD20A11P	-0.00237722	-0.00561083	0.00105228	-0.00738131	0.00403985	0.0028869	-0.0017746	-0.000914119	0.000338815	-0.00175946	-0.0120676	-0.0110876	0.00332271	-0.00215504	-0.00386971	0.00240248	-0.0024368	-0.00973282	0.011426	0.0098916
ANKRD20A5P	-0.00507934	-0.00857636	0.00306634	-0.0027744	0.00581454	0.00620524	-0.00157639	0.0011764	-0.00973556	-0.0232745	0.00552577	0.00142759	-0.0059279	0.00659614	0.00802133	-0.00456477	0.0108661	0.0168863	0.0100513	0.0184242
ANKRD22	2.50349e-05	-0.00300173	0.00135443	0.00197001	-0.00942212	-0.0073758	0.011635	0.025981	-0.0162289	0.0368042	-0.00258384	-0.00153749	0.0130435	0.0335056	-0.00148914	-0.0228062	0.0126639	0.00869208	-0.010069	0.0108272
ANKRD23	-0.0074348	-0.0113354	-0.00284015	-0.00328157	0.0140188	0.00372028	0.00686218	0.00678477	0.000495891	0.00754792	0.00266724	0.00681143	0.0244991	-0.00195113	0.0038812	-0.00703039	0.00142616	0.00647101	0.00413556	0.00271662
ANKRD24	0.00207746	-0.0145371	0.0115879	-0.000763353	-0.00649784	-0.000495295	0.010535	0.0075118	0.0200557	-0.0028797	0.0026494	-0.0173755	-0.0087706	0.0089577	0.0201864	0.00160944	0.00115605	-0.00316956	-0.0136477	-0.00955279
ANKRD26	-0.000645186	-0.0172221	-0.00278598	-0.005472	0.00662605	-0.00401265	-0.00575658	-0.00774748	0.0149743	0.00202061	-0.0080609	-0.00293717	-0.0149811	-0.00649388	-0.0128609	-0.00548599	0.00249551	0.00281842	-0.0102829	0.000922759
ANKRD27	-0.0103492	-0.0109906	0.00281703	-0.00398716	-0.00555416	0.00223568	-0.0043609	-0.00437165	-0.00706941	-0.00262778	-0.0069682	0.00817218	0.0044425	-0.00401842	0.00847739	0.00894161	0.00703875	-0.0149985	0.00770437	0.00122455
ANKRD28	-0.00468316	-0.0108701	-0.0106526	-0.00580121	0.00618854	0.0101563	-0.0101841	-0.00820398	0.00473451	-0.00238977	0.0111298	-0.00785991	0.00261857	0.0114429	-0.00143228	0.00206148	0.00198377	0.00182987	-0.00296038	-0.00984943
ANKRD30BL	0.00620749	-0.00744074	-0.00423051	0.0100115	0.0103716	-0.00402441	0.0068535	-0.00436535	-0.0119184	0.033953	0.0210904	0.00207287	0.0113572	0.0371229	0.00189423	-0.00461823	-0.0110668	-0.00103497	0.00459447	0.000247131
ANKRD31	-0.0011909	-0.0147562	0.0142654	-0.00657851	-0.00100714	-0.00139949	-2.32662e-05	-0.0049829	0.00671851	-5.64315e-05	-0.00779879	0.0221628	0.000240986	0.00648313	-0.00314062	-0.00139837	-0.000636578	0.00257658	-0.00160295	0.000575442
ANKRD33B	0.000297109	-0.0151721	0.00641084	0.00510455	4.82138e-05	0.0117003	0.0044003	0.00369858	0.00996337	0.00597974	-0.0139468	0.00148918	0.00629309	0.0170719	-0.0136103	0.00394861	-0.00582308	-0.0155457	-0.00723559	0.00200095
ANKRD34B	-0.0067147	0.000379007	0.0042689	0.0106306	-0.0162219	-0.0132669	-0.000559403	-0.00819152	0.00602568	-0.00726284	-0.00409156	-0.0145847	-0.0223117	0.00545087	-0.0173382	0.00744886	-0.00587921	0.0150233	0.010098	0.00482366
ANKRD36	0.00902599	-0.0102131	-0.0128497	-0.00345305	0.00417726	-0.000451863	0.00380068	0.000524569	-0.000743728	-0.00509645	0.00287767	-0.00371894	0.00158027	-0.00912514	-0.00638763	0.00340573	0.00706174	0.003267	-0.00116994	-0.0051797
ANKRD36B	0.00806487	-0.00919063	-0.0133367	-0.000931278	0.00257212	-0.00254603	0.00170844	-0.00494069	-0.000546114	-0.0034554	0.00636224	-0.00331203	-0.00682379	-0.00852318	-0.00650397	0.00564217	0.0123186	-0.000641863	-0.0028435	-0.00223577
ANKRD36BP2	0.0047653	-0.0030099	-0.00611622	-0.0106311	-0.00312329	-0.00385545	-0.0133649	0.00766891	-0.000441729	0.0042288	0.00202591	-0.00428232	-0.00929106	0.00158048	-0.0048723	-0.0146947	0.0147505	-0.00666908	-0.00769938	0.00288523
ANKRD36C	0.00350081	-0.0119794	-0.0136768	-0.00461938	0.0111891	0.000538681	0.0070136	-0.00842205	-0.00459633	-0.0117974	0.00384763	-0.00596675	0.00669536	-0.011926	-0.0159734	-0.0124512	0.000969755	0.00240455	-0.00642908	0.0107484
ANKRD37	-0.00983178	-0.00177226	0.00922588	-0.00211674	-0.00744025	0.00178081	-0.00224703	0.00450188	-0.0137635	0.00283623	0.0132112	-0.0274956	-0.000369717	0.00815491	-0.00170442	-0.00731753	-0.00109934	0.000446513	0.00288873	-0.000373413
ANKRD40	-0.0124337	0.00111272	-0.00318127	-0.00731191	-0.00735643	0.00771085	-0.00357041	0.00387254	-0.00370322	0.00103678	-0.000972053	0.00569121	-0.00220577	-0.0032767	0.0023921	0.00628852	-0.00566135	-0.00215273	0.00548747	-0.00590177
ANKRD42	-0.00919653	-0.00592139	0.0030638	-0.00416658	-0.00675043	0.010355	0.00290619	-0.00187323	0.010634	-0.00836606	-0.0193265	0.0120638	-0.0026215	0.0123924	0.00292827	0.0104624	0.00332762	-0.00175433	-0.0207437	0.00629127
ANKRD44	-0.0138251	0.00368901	-0.00146497	-0.00386831	-0.0107638	0.00489081	-0.0032367	-0.00450353	-0.00603979	-0.0038136	-0.00132976	0.000742731	-0.00107878	0.00717495	0.000864806	0.00463679	-0.00483798	-0.00190688	-0.00736782	0.00803605
ANKRD46	-0.00182831	-0.011213	-0.0146028	-0.011215	0.00243672	-0.0115307	0.00162768	0.000687649	0.00347637	-0.00500759	-0.00484847	-0.000304783	-0.0128452	-0.0045599	-0.0101967	0.00162111	-0.00336721	-0.00167261	-0.0142174	-0.00206977
ANKRD49	-0.0104956	-0.00146956	-0.00469373	-0.0165099	-0.00753538	-0.0168905	0.00960764	-0.0217289	-2.03228e-05	-0.0127279	-0.00492697	-0.00422976	0.00879085	-0.00588819	0.00634848	-0.0010349	-0.00926893	-0.000874904	-0.0146478	0.0146566
ANKRD50	4.64779e-05	-0.00728119	-0.00932305	0.00835967	-0.0187885	0.000678328	0.00769854	-0.00396484	-0.0127345	0.010516	0.000377697	0.00203555	-0.0144931	-0.0120649	0.0248507	-0.00131604	-0.00153408	-0.00402543	-0.00466075	0.00451544
ANKRD52	-0.0132686	0.00177886	6.33864e-05	-0.00180469	0.00526352	0.00155097	-0.00268975	0.0166195	-0.002807	-0.00338772	0.00110177	0.000948261	-0.0105857	0.00235433	-0.00677872	-0.00774607	-0.0127657	0.00129196	0.000870114	-0.00542898
ANKRD54	-0.0111315	-3.30001e-05	-0.000140631	-0.00428761	0.00738912	-0.00294076	0.00620375	0.00939832	0.0137533	0.00124305	0.00660336	0.00165396	-0.00490371	-0.00710866	-0.020958	-0.00629008	-0.0209634	-0.00361309	0.00686293	0.00435682
ANKRD55	-0.0084369	-0.00822659	0.00782642	-0.00781424	0.00866701	-0.000624314	-0.0179385	-0.0153485	0.00950567	0.0255557	0.000835332	0.00774234	0.00786856	-0.000578168	0.0139016	-0.00707158	0.00858526	-0.00191835	0.00491233	-0.00453548
ANKRD6	-0.00451362	-0.0133138	0.0143714	0.00304546	-0.00296716	0.00707054	-0.000419107	-0.00402571	-0.00834644	-0.00239118	0.00071226	0.00470363	0.00940135	-0.000167347	-0.000877377	0.00904426	-0.000686199	-0.00721812	-0.00511133	-0.0019128
ANKRD9	-0.00517409	0.00541139	0.00515463	0.0124295	0.0205695	0.00883923	0.0325196	-0.0233868	0.00604064	0.00695662	0.0128062	-0.0101873	-0.0124932	-0.00659245	-0.0107224	0.00807823	-0.00220411	0.0055363	0.00716828	0.00897239
ANKS1A	0.000610805	-0.011651	-0.0139942	0.0185087	-0.00114773	0.00765688	-0.00136262	-0.0037783	-0.00377744	0.0102659	-0.00326204	0.000273018	0.00215744	-0.0100369	0.0101683	-0.00325838	-0.0133512	-0.017985	-0.00507573	-0.000313859
ANKS1B	-0.000654192	-0.013289	0.018259	-0.00239992	-0.00454256	-0.000768414	0.00167227	0.00226183	0.00490698	-0.000724135	-0.00420002	-0.000383679	0.00101688	0.00329987	0.00348642	0.00363472	0.00376746	0.00198576	-0.00524575	-0.00151131
ANKS3	-0.00387817	-0.0136098	0.0104136	-0.00545506	0.00184788	0.0079567	-0.00158684	0.00903057	-0.00134536	0.000545317	0.00929762	0.00388707	-0.00549922	-0.0224054	0.000706466	-0.00572995	-0.00268144	-0.00642764	0.00356975	-0.00160375
ANKS6	-0.00858101	-0.00990257	0.00779542	-0.0042387	0.00618364	-0.00112561	-0.00010687	-0.00365026	0.000498155	-0.00343796	0.0136859	0.000721997	-0.000999247	0.00151454	-0.0132649	0.00112044	-0.00630441	-0.0182142	-0.00188918	0.00203545
ANKUB1	-0.000860189	-0.0146344	0.0165029	-0.00223981	-0.00620023	0.00116031	0.0012625	-0.00120326	-0.0021434	-0.00301031	0.00288993	0.0056236	0.00324167	0.000457953	-0.00359164	0.000119517	0.000318264	0.000309698	0.00671	0.000196054
ANKZF1	-0.00322068	-0.00898457	-0.0132391	0.00996194	0.00772772	-0.00766947	0.0085215	0.011166	0.0107434	-0.0140071	0.020581	0.00909755	0.0136999	-0.000799494	-0.00849664	-0.00697659	-0.00324525	-0.000926604	-0.0140338	0.014357
ANO10	-8.00784e-05	-0.0170605	0.00119663	0.0144444	-0.00961183	-0.000583062	0.00112565	-0.0123008	0.0151135	-0.00221037	-0.010588	0.00606219	0.00032743	-0.00611939	0.00242206	-0.00705667	-0.00052261	0.00224393	-0.0141601	-0.00553306
ANO5	0.000547566	-0.013092	0.00827117	0.00170273	-0.00985577	0.00969928	0.00524732	0.00581133	0.0128489	0.00828083	-0.00873351	-0.0103202	-0.0123621	0.0023047	-0.00752927	0.00258126	-0.0122963	-0.0349283	-0.0159962	0.00654317
ANO6	-0.00237381	-0.00980702	-0.01434	0.00239586	-0.0064644	0.0194156	0.0100488	0.00499208	-0.00876582	-0.00270785	0.00592004	0.00353481	-0.0138799	-0.0100285	-0.00845342	0.00721632	-0.00538142	0.00994932	-0.0181511	0.0016664
ANO7L1	-0.00485206	0.00261413	0.0105859	0.00890135	0.0217178	0.00192897	0.0257487	-0.00858245	-0.00280454	0.00021	0.0169462	-0.012635	-0.0157668	-0.00968175	0.00415976	-0.000776139	0.0245575	-0.00317943	-0.00109185	0.00248043
ANO8	-0.0107923	0.00359454	-0.000229299	-0.00868929	0.00245735	-0.00074234	-0.00714917	0.0068646	0.00986998	-0.00509296	0.00530158	0.00693663	-0.0216115	-0.00818852	-5.3963e-05	0.00255936	-0.00679093	-0.0116202	-0.00488161	-0.00358706
ANO9	-0.0120786	0.00278087	0.00353394	-0.00154822	0.00880629	-0.00824851	-0.00914315	0.000534259	0.00273269	0.00142443	0.00704051	0.00114154	0.00477885	-0.00238893	0.00380426	0.000337862	0.010135	0.00473962	-0.00787032	-0.00316878
ANOS1	-0.00121899	-0.011977	0.0177416	-0.000767949	-0.00643137	0.00150216	-0.00215909	0.00861838	-0.0049802	-0.0009023	0.0111157	-0.0158292	-0.00474918	0.00137862	-7.86302e-05	-0.00928714	-0.0123328	-1.4203e-05	0.0144143	0.00794353
ANP32A	-0.013245	0.000962272	-0.00376818	0.00438062	-0.0193827	0.00591474	-0.00180384	0.00589909	0.00272656	0.0042358	0.00791423	0.00224118	-0.00866206	0.00339189	-0.00718984	-0.00163422	0.00217085	0.0025137	-0.00405006	0.0012265
ANP32B	-0.00625209	-0.00177293	-0.0123316	-0.00309109	0.00322028	0.0033478	0.0271359	0.00603436	0.00293282	0.020273	0.028939	-0.00181619	-0.00487411	0.0252625	0.0118395	-0.0208006	-0.00895244	0.00522059	-0.00775852	0.00981925
ANP32E	-0.0123912	8.75632e-05	-0.00343072	-0.0143288	-0.00740777	-0.00701005	0.00609922	0.0020366	-0.0119565	0.0105332	0.0045206	0.0121011	0.00154429	0.019319	0.00268114	-0.000117566	-0.00172487	4.78648e-06	-0.0140725	0.0143804
ANPEP	-0.0107749	0.0023943	0.00680418	0.0134694	-0.0148142	0.00566312	-0.00223044	0.00702232	0.00248453	-0.0111309	0.0209602	0.00657184	0.00415408	0.00465208	-0.00278153	-0.00533133	0.0227666	-0.00498352	-0.0139388	0.00387135
ANTXR2	0.00514901	-0.0095905	-0.0153331	0.00681713	-0.016317	0.0146651	-0.00241157	-0.0057627	0.00245326	0.00448252	0.00550386	-0.0010299	-0.00226441	0.00510601	-0.00816609	0.0108374	-0.00536405	0.00712511	-0.00143185	-0.00225626
ANTXRLP1	0.00620366	-0.00955119	-0.0116665	-0.00567237	0.000789999	-0.0063548	-0.0112299	-0.00048074	0.00700142	0.00651388	0.00367458	0.000249891	-0.0112613	0.00270277	0.00250004	-5.34729e-05	0.0144088	-0.00664146	0.00214629	0.0074466
ANXA1	-0.0128851	0.00425922	-0.0016257	-0.00892262	-0.00752942	-0.00297602	0.00424619	-0.00968651	-0.00773567	-0.00112816	-0.00523781	-0.0108502	0.0131903	0.0029804	-0.00430307	0.0038024	-0.0117423	0.00935388	-0.0012864	0.00136394
ANXA11	-0.0126548	0.00143204	-0.00310292	0.0200401	-0.0019189	-0.00890869	-0.000921347	0.00525249	0.00279215	0.00307209	0.00899327	0.00238856	-0.00203758	0.00670289	-0.00349775	0.0102765	0.00178929	0.00027347	0.00491865	-0.00191765
ANXA2	-0.0136481	0.0042554	-0.000116547	0.00504525	-0.00137837	0.00672737	0.00244982	0.000596776	-0.00215058	-0.00111722	-0.0148206	-0.00167312	0.00778204	-0.00409907	0.00791093	0.00245698	-0.00419295	-0.00201988	0.00689688	0.0154739
ANXA3	0.00171773	-0.00588612	-0.00385678	0.00706832	-0.0223474	-0.00340665	-0.01673	-0.00823667	-0.000159887	0.0135605	-0.00673302	-0.0291153	0.00699168	0.026535	-0.0204509	-0.00113219	0.0174548	0.00309655	-0.00355117	0.00519995
ANXA4	-0.0123032	-0.00674208	0.00275827	-0.00410304	0.00194852	0.00340561	0.00836642	0.00704662	-0.00912639	0.00736548	-0.0157849	0.00942498	0.00412962	0.00326375	-0.00277073	0.0184051	-0.00686644	0.000161347	0.00584738	0.00016266
ANXA5	-0.0131907	0.0064961	-7.36667e-05	0.000512025	-0.00721445	0.0113134	0.00229847	0.00727075	-0.00433008	0.00687218	-0.00689087	0.00521367	-0.0024551	-0.000426294	-0.00701203	-0.000167744	0.00182415	0.00800191	0.00194994	-0.00232351
ANXA6	-0.0136719	0.00325284	-0.00273957	-0.00154916	0.00760517	0.00180016	-0.00697451	0.00505485	-0.000426085	-0.00373971	-0.00573288	0.0031569	0.00399759	0.0137625	-0.000979424	0.0107972	0.00665081	0.000761593	0.00594998	0.00999069
ANXA7	-0.0139672	0.00434848	1.56572e-05	-0.00116256	-0.00466113	0.00876029	0.00225024	0.000856889	0.000122164	0.00238886	0.00430626	0.00324058	-0.00168318	0.00699469	0.00617558	0.00244572	-0.000727693	-0.00339426	0.00198636	-0.00315855
AOAH	-0.00852421	-0.00607877	-0.00662408	0.0202867	-0.00215105	-0.00305658	0.00669058	-0.0060128	-0.0134414	-0.0152347	-0.00805644	-0.00396473	0.00361773	-0.0111316	-0.00330014	-0.00100668	-0.0184731	-0.00785077	-0.00135019	-0.00220245
AOC2	-0.00619714	0.00192429	-0.00301278	0.00190053	-0.0172275	0.00568444	-0.00667103	0.00897961	0.000633459	-0.0120427	0.0141147	-0.00603655	0.0118266	-0.00725029	-0.00745198	-0.00334977	0.00261161	-0.000812713	-0.00465851	0.00199089
AOC3	-0.0104395	0.00377742	0.00544553	0.0120353	-0.00364003	0.000350342	-0.00129528	-0.00144547	-0.00183061	-0.0024606	0.011675	-0.00302426	0.00508935	-0.00931344	-0.00945065	0.00123743	-0.000526285	0.0048486	-0.00304358	-0.0106838
AP000282.2	0.00206108	-0.0139217	-0.00043122	0.0114569	-0.00934623	0.00933342	-0.000739505	0.00391122	0.0035457	0.0108158	-0.0113293	-0.00993543	-0.0113509	-0.0120444	0.0124077	-0.00352191	-0.00772827	-0.0108009	0.00215882	0.00433571
AP000304.12	-0.000981906	-0.0137416	0.0178991	-0.00230079	-0.00369638	9.04601e-05	-0.000234085	-7.11896e-05	-0.00437488	0.000724912	0.00186215	0.000168084	-0.00134161	0.000408361	-0.00243845	-0.00147625	-0.000257552	-0.00355069	0.00268437	0.00185785
AP000320.7	-0.00317978	-0.0133697	0.0163598	0.000413872	-0.00133689	0.00336542	-0.00193744	-0.0043656	-0.0134376	0.00103981	0.00499082	0.00733465	0.00723511	-0.00581743	0.00297705	-0.00335779	-0.00128032	0.00305459	0.00304643	0.000236582
AP000442.1	0.00400414	-0.0113996	-0.00284876	-0.00215827	-0.0112954	-0.00421793	0.0150902	0.0093347	0.0229168	-0.0147801	-0.0199658	-0.00834658	-0.011045	0.00875888	0.00995724	0.00403857	-0.00517768	0.000412871	-0.00901644	-0.0156637
AP000476.1	-0.00456486	-0.0126552	0.00254579	-0.00899819	0.00490203	0.00336418	-0.00609098	-0.0053561	-0.0115035	0.00155567	-0.0120428	0.0147551	0.0126052	-0.0172399	-0.015426	0.00177564	-0.00555825	-0.0123728	-0.0121768	-0.0162904
AP000487.6	-0.00164919	-0.012649	0.0182311	-0.00348223	-0.00412543	0.000705595	0.00398449	-0.00412964	-0.00682777	0.00368335	0.00205516	0.00801374	-0.000376558	-0.000817795	-0.0108833	-8.36105e-05	6.04592e-05	-0.00984224	0.00154636	0.000283195
AP000688.14	-0.00121094	-0.0132017	0.0175354	-0.00264819	-0.00412144	0.00117173	-0.00248551	0.00113312	-0.00436786	-0.00114985	0.00591077	-0.00677444	-0.00683658	0.000813329	-0.00325528	-0.00694164	-0.0101322	-0.00316164	0.0142032	0.00575152
AP001189.4	-0.00669664	0.00384119	0.00356681	0.0135213	0.01766	0.012408	0.0129307	-0.000617183	0.0118401	0.00128631	0.0187707	-0.0032862	0.00728234	0.00946408	-0.013136	0.00917367	0.0016139	-0.00336781	-0.00175634	0.00243829
AP001258.4	-0.0121018	0.00219989	-0.00119762	-0.00345227	0.00554509	-0.00281157	-0.00362443	0.00529812	-0.0104845	-0.00210626	-0.0101811	-0.000204022	0.00137521	0.00328853	0.00712275	0.00556499	-0.000989742	0.000383817	0.000617095	-0.00364708
AP001347.6	-0.00107426	-0.0164242	0.00721228	-0.00240717	0.00420398	-0.00238337	-0.0023626	0.00485087	0.0169816	-0.00194568	-0.00745461	-0.00658724	-0.00291329	0.0146719	-0.00983528	0.00136351	-0.0111563	-0.00378638	-0.00314954	0.0155711
AP001432.14	0.00670923	-0.00898902	-0.0135877	-0.000195544	0.00275129	-0.0101557	0.00327686	0.00549441	0.000808252	0.0034088	0.0036449	-0.00524644	0.00515438	0.00199907	-1.41814e-05	0.000491093	0.00786662	-0.00312812	0.00438353	0.00248999
AP001462.6	-0.00512522	-0.0104215	0.00864684	0.00169234	0.000138219	0.00593486	-0.00400149	-0.00146951	-0.00735505	-0.00145171	0.0135464	-0.0148542	-0.00308126	-0.0123163	-0.00528293	0.0113943	-0.00357306	-0.0173181	-0.000598739	-0.000717645
AP001505.10	-0.00448425	-0.00199316	-0.00868043	-0.00274796	-0.00484753	-0.000603338	-0.00563655	0.00162968	0.0133053	0.00376108	-0.0104758	-0.000277353	0.0143015	0.00950308	0.00132554	0.00132104	0.00369337	0.00672559	0.0155469	0.0176092
AP001628.6	-0.000119222	-0.0143018	-0.000365845	-0.00217406	0.011975	-0.00867903	0.00753134	0.00330865	0.00724541	0.0130835	0.00931067	0.013026	-0.0031005	0.0059173	-0.0151065	-0.0148357	-0.0200485	-0.0239791	0.0204261	-0.00465323
AP002884.2	0.00120341	-0.0109221	-0.00191669	-0.00238699	0.00247714	0.0051939	-0.0117302	-0.00715039	0.0166811	-0.0119566	-0.0205607	-0.00735661	-0.00705435	0.00989068	0.00370829	-0.00758214	0.0076463	-0.0114411	-0.00998045	-0.000533757
AP002954.4	-0.00512583	-0.00711187	0.0137917	0.000308861	-0.00625642	-0.00166613	-0.00631753	0.013645	0.00253586	-0.00279323	0.013538	-0.010289	0.0146236	-0.0196194	-0.0078009	0.00111687	-0.00403004	-0.0289111	0.00127549	0.0176992
AP003068.18	-0.00681671	0.00163068	-1.08164e-05	0.00364593	0.00085288	0.00908342	0.0100451	-0.00456098	0.00803591	0.00050438	0.00218054	-0.0151059	0.0131637	-0.00438287	0.0136929	-0.00150458	-0.00927162	0.0216778	-0.00146186	-0.00272705
AP003068.23	-0.00926047	0.00406689	0.00218972	0.00458234	0.00284469	0.0189889	0.00782325	-0.0103179	0.0132211	0.000146426	-1.84688e-05	-0.000889077	0.0112014	-0.00071575	-0.00156937	0.00187066	-0.000955081	0.0162952	0.00361982	0.0122595
AP003774.1	-0.00947317	-0.000591532	0.0059221	0.00316892	0.000194895	0.000902532	0.000591899	0.000575166	-0.00411586	0.000424849	0.00320013	-0.00319801	0.00157893	0.0015436	0.0059826	0.00282504	-0.0027669	-0.00316558	-0.015788	-0.00709377
AP003774.6	-0.00605434	0.002428	-0.00342475	-0.00741136	-0.0108173	0.00136048	0.0109546	0.00803355	0.0042762	0.0244776	-0.00937686	0.00413782	-0.0154932	-0.0205346	0.00567068	-0.00622565	-0.00519877	0.000493887	0.00678064	-0.01347
AP006621.5	-0.00929646	-0.00189787	-0.00797955	0.00104654	0.0121014	-0.00397136	0.00518434	-0.00296701	0.00280634	-0.00508649	-0.0053464	0.00953057	0.00116696	0.00785355	-0.00506159	-0.00823381	-0.00627356	-0.000406766	0.00826992	0.00673471
AP1AR	-0.0019611	-0.00707656	-0.0142305	-0.0206095	-0.013175	-0.0157863	0.000263914	-0.00938668	-0.00203258	0.00386281	0.000969125	-0.00263168	-0.00823276	-0.00403002	0.00943922	0.00666722	0.00465176	-0.0032347	-0.00929249	0.00744199
AP1B1	-0.0139198	0.00248798	0.00215614	0.00679211	0.00380058	0.000818762	-0.00309001	0.00111814	0.000960101	-4.03946e-05	-0.00357599	0.00687255	-0.0117745	-0.0129055	0.00524609	0.000630312	0.00312913	-0.00803775	-0.0048763	0.00211985
AP1G1	-0.0110243	-0.00672964	-0.00671768	0.00627067	-0.0105819	0.00552698	-0.00669371	0.00301744	0.00243819	-0.00935814	-0.00564176	-0.000999021	0.00691657	-0.00769584	-0.00478337	0.0067906	0.00288297	0.00166309	0.000993298	-0.00244096
AP1G2	-0.0131449	0.00565028	0.000725045	0.00263742	0.000972981	0.00574786	-0.00349696	0.00339475	0.00691733	0.000747835	0.000179195	0.00164659	0.0109796	-0.00357953	-0.000384371	0.00523956	-0.00527127	-0.000843512	-0.00361046	0.00652741
AP1M1	-0.0129298	0.00345733	0.000551078	0.0068266	0.00343996	-0.00328549	-0.00147831	0.0156187	0.00991503	-0.00384072	0.0043397	0.00491413	-0.000860468	-0.0115701	-0.00724662	0.0155656	0.00548358	-0.00982665	-0.00645606	0.0105565
AP1M2	-0.00301249	-0.0122777	0.0170832	0.000662729	-0.00130799	0.00450962	0.00299013	-0.00385685	-0.00788952	-0.00165941	-0.00441705	0.00933218	0.00684949	-0.000689995	0.00102168	0.00366536	0.00263768	-0.00830439	-0.00368492	-0.00843305
AP1S1	-0.0117347	0.00420705	-0.00226066	0.00119166	0.0106047	-0.0141159	0.00450451	0.00520238	0.00666064	0.00402537	0.00110732	-0.00633336	-0.00123025	-0.0119045	-0.01407	-0.0153805	-0.0032449	0.0118447	-0.0143932	-0.0191494
AP1S2	-0.0127505	0.00494035	-0.000732569	-0.00681526	-0.0100801	-0.0178765	0.00601279	-0.012735	-0.00628135	0.00832742	-0.00593886	-0.00446399	-0.00750066	-0.000398553	0.00102493	0.00254746	-0.00776291	-0.00247642	-0.0092252	0.00511506
AP1S3	-0.00477635	-0.0138144	0.00939639	0.00106839	0.00720169	0.00276996	0.00257761	-4.26091e-05	0.00363531	-0.00038996	-0.00644412	0.0117177	-0.00246857	0.0048781	-0.00534584	0.00751162	0.00518227	0.00482421	-0.00595213	-0.00646582
AP2A1	-0.00596909	0.00077879	0.0021855	0.0281654	0.0195367	-0.00885629	0.0312252	-0.00801862	0.00244569	0.00642288	0.00390857	-0.00977978	0.00027798	-0.00522276	-0.0234298	-0.00791158	-0.0149194	-0.00518942	-0.00193249	-0.0178398
AP2A2	-0.0104962	-0.0033555	-0.000541189	0.0084346	0.0126423	-0.00110828	-0.00725253	-0.00995042	-0.00426707	0.00497566	0.00516967	-0.00714954	0.0159553	0.0144333	0.016136	0.00425229	0.0118092	-0.00616938	-0.00504408	-0.00942793
AP2B1	-0.00734203	-0.0106707	-0.0075971	0.00921832	0.00970065	0.00875649	0.00612535	-0.0157513	0.00645715	-0.0147483	-0.0197997	-0.00858276	-0.00273585	0.00133997	0.00777997	-0.0170376	-0.00285624	-0.00107284	-0.00778035	0.00539783
AP2M1	-0.0103775	0.00764856	0.0054699	0.0166851	0.0152911	-0.00136569	0.0222012	-0.010029	0.000937088	0.00438563	0.00409803	-0.00200304	-0.0178229	-0.0027473	-0.00332644	0.00298849	0.0100264	-0.0032126	-0.00633959	0.00455363
AP2S1	-0.0118722	0.00639114	0.00588778	0.0110103	0.0122251	-0.00753582	0.0199992	-0.00169596	-0.00034627	0.00465454	0.00671814	-0.00266401	-0.00912474	-0.00767936	-0.00248052	-0.00265457	0.00572804	-0.00226449	-0.00657036	0.00259886
AP3B1	0.000792692	-0.0134311	-0.016055	0.00642594	-0.00442398	0.0119746	0.000226703	-0.000628651	-0.00590716	-0.00189458	0.000644301	-0.00121579	-0.0101145	-0.00713408	0.00824	0.000498502	0.00432685	-0.00189701	0.00226919	0.00718148
AP3D1	-0.0131812	0.00259744	0.00242787	0.0135148	0.00864521	-0.00632469	-0.00104494	0.000252994	0.000972047	-0.0023854	-0.00809669	0.00852384	-0.00047081	-0.0015238	-0.0082837	-0.00582477	0.00235984	0.00862748	-0.00635537	0.00597628
AP3M1	-0.0137464	0.000821481	0.000779274	-0.00183407	-0.000203057	0.00466676	-0.000998777	0.00432516	-0.00516405	0.0075325	-0.00313612	0.0106263	0.00403477	0.00359906	-0.0028562	0.00584465	0.000867293	0.00338019	0.00362905	0.00216355
AP3M2	-0.0106192	-0.00355744	-0.00617077	-0.00492342	0.00938406	-0.00582827	-0.0188183	-0.0154757	0.007456	-0.000119838	-0.00876719	-0.000495613	0.00635849	0.00657097	-0.00569238	-0.0117551	0.0113091	0.00206697	-0.00192158	0.0124782
AP3S1	-0.00680443	-0.00673784	-0.0137108	-0.00394495	-0.0154077	-0.00131926	0.00835465	-0.00866276	0.00546319	0.00719283	-0.00449525	-0.00246939	0.00724882	0.0154095	0.00902585	0.0221111	0.00118936	-0.00375117	0.00596647	0.00485759
AP3S2	-0.0126196	0.00254652	0.00351979	0.0106918	-0.00193977	-0.0135943	-0.0042367	-0.00131926	-0.00604152	-0.000286261	-0.00144296	-0.00442951	-0.0137121	-0.00225679	0.0164041	0.0136304	0.00569039	0.00650625	-0.00399599	0.0103446
AP4B1	-0.0125422	0.00351722	-0.0029536	-0.00388106	0.00605665	0.0104214	0.00444089	0.00303382	0.00247406	-0.0112493	-0.0023319	0.00788124	-0.0047284	-0.00435648	-0.00086956	0.00334161	0.00119338	-0.00768806	-0.00964977	0.00456257
AP4E1	-0.00647641	-0.0136889	-0.00338426	-0.00542956	-0.005506	0.00530064	0.00990713	0.00271945	-0.00659001	0.00202367	-0.00521752	0.0102321	-0.0070421	-0.000854988	0.00100726	0.00315997	-0.00259255	-0.00516615	-0.00882726	0.00223335
AP4M1	-0.00662738	-0.00884132	0.00303571	0.00753792	0.00637809	-0.0202875	0.00244766	0.00182219	0.000510846	-0.0133865	-0.0012496	0.0120405	-0.00503444	-9.98136e-05	6.59102e-05	0.0227966	0.00962713	-0.0139556	-0.00109733	0.00334732
AP4S1	-0.00926942	-0.0104314	0.00770829	0.000480991	0.0153142	-0.00327975	-0.00729729	-0.00442221	0.00985805	0.00922866	-0.00111388	-0.00494832	-0.00936148	0.00477584	-0.00185592	-0.00554952	-0.00656481	-0.0043711	0.00322888	0.00282823
AP5B1	-0.00803689	-0.00561215	0.00754395	0.0205354	-0.017275	-0.00578709	-0.0057655	0.00524851	-0.00181201	0.00208518	-0.00215632	-0.0157224	-0.00981446	-0.00671347	0.0053489	0.000323456	0.0299074	5.319e-05	-0.00603422	0.001887
AP5M1	-0.0117095	0.000377148	-0.00907316	-0.0104071	-0.00793209	0.00150097	0.00588234	-0.0042737	-0.000197502	-0.00391504	-0.00543084	0.00742172	-0.00145181	0.0017951	-0.000371016	0.00390497	-0.00341083	-0.00275967	-0.00363304	0.00554178
AP5S1	-0.0127221	0.00408803	0.000906106	0.00370334	0.00484603	0.000522544	-0.00267476	0.0014691	0.000175972	-0.0100807	-0.000846724	0.00660029	0.000215587	0.00610658	0.00182439	-0.00868323	-0.00627452	-0.00598922	-6.46402e-05	0.00621398
AP5Z1	-0.000207578	-0.0117489	-0.0104924	0.00431658	-0.0054644	-0.00922559	0.00459507	0.010744	0.00911564	-0.0142574	-0.00444572	0.00133446	0.0065357	-0.0359886	-0.00577272	-0.00858106	0.0269247	0.00148984	0.0155397	0.0110183
APAF1	-0.0063736	-0.00309966	-0.00938771	0.00794563	-0.0333101	0.0107263	0.000702644	0.00416051	-0.00174381	0.000357756	0.0123593	0.0213923	-0.0136435	0.000193303	-0.013738	0.0128334	-0.0073156	0.00191575	-0.0108188	-0.00856775
APBA1	0.000977225	-0.0153348	0.0149474	0.000879548	-0.00500073	-0.00100128	-0.000159079	0.00457358	-0.000318765	-0.00206421	0.00632892	-0.00495	-0.00313049	-0.00156329	0.00452273	-0.00243819	-0.00321186	0.00563135	0.00625003	0.00988094
APBA2	0.00534775	-0.00838366	-0.0114243	-0.0107512	0.0130563	0.000150271	0.00919246	0.00232634	0.000999942	-0.00257223	0.00774017	-0.00199447	-0.000275448	-0.0112768	-0.00594395	0.0075362	0.00866229	0.00387933	-0.00504963	-0.0041145
APBA3	-0.0130083	0.00416351	0.00264986	0.00388615	0.00459841	0.00302966	-0.00595799	0.00694128	0.00402994	-0.0017323	0.000360479	5.13167e-05	0.00689508	0.00110103	-0.0022078	-0.00747147	0.00418894	-0.00619927	-0.00606977	-0.00211845
APBB1	-0.00783271	-0.00546835	-0.00902849	-0.0100201	0.0126037	0.00255721	-0.0140987	-0.000633618	0.0313856	0.00328859	0.0172005	-0.00114294	0.00829475	0.0115243	-0.00464868	-0.0144237	0.00914444	-0.00964188	0.00625378	0.0105528
APBB1IP	-0.0108687	-0.00254929	-0.00681354	0.0233564	-0.00132995	0.00891476	-0.0146988	-0.0112764	0.000999942	-0.000475528	-0.00309212	-0.00684276	0.00349158	0.0125761	-0.00333284	0.00307165	0.00915105	0.00209881	0.00414379	-0.000143111
APBB2	-0.000448847	-0.014032	0.0174504	-0.00248208	-0.00467375	0.000812581	0.000580302	-0.000280681	-0.00242295	0.000977294	-0.000100303	0.00299733	0.00225852	-0.00184171	0.00162209	0.00399255	0.00526937	-0.00104887	-0.00515093	0.000815466
APBB3	-0.0127881	0.00408128	0.00212366	0.00308044	0.00447519	-0.00633652	-0.00782999	-0.00767345	-0.00808597	0.000908508	-0.0106378	-0.00108308	-0.00377405	0.00150021	-0.00235384	-0.00180228	0.000516746	0.00457597	0.0042024	0.00539266
APC	-0.000210241	-0.011803	-0.0126815	0.0230919	-0.00349122	0.00800786	-0.0042215	-0.0102369	-0.000912002	-0.00118047	-0.00472981	-0.00739488	0.00712736	-0.0019855	0.00589944	-0.0117755	-0.0141185	-0.00626714	-0.00131623	0.00131271
APCDD1	-0.00305677	-0.00917415	0.0112098	0.000294098	-0.00629522	-0.00106436	0.0126107	-0.00135249	0.0246565	0.00157013	-0.0103911	0.0101017	-0.00873228	0.001053	-0.0102749	-0.006623	-0.0243797	-0.0057176	-0.0119525	0.0209563
APEH	-0.0131263	0.0019696	6.85971e-05	0.00482994	0.00586125	-0.00664827	0.00925019	0.0118448	0.00568199	0.00216024	0.0126159	0.00283938	-0.0106625	0.00119317	-0.00863516	-0.00351211	-0.00660024	0.00428879	-0.000375638	0.0134782
APEX1	-0.0102986	0.00161377	-0.00941986	-0.0131803	-0.0114579	0.00208343	-0.00520074	0.0110072	0.00346311	0.00534276	0.00811862	0.00181125	-0.00266112	0.00554243	-0.00199196	0.00657228	0.00782728	0.0143607	0.00640119	-0.00814739
APEX2	-0.0131049	0.00397849	-4.5395e-05	0.000172324	0.00393151	0.00267484	-0.00205466	0.0050712	0.00115036	-0.00401408	-0.00335797	-0.00560625	0.00805497	0.00755796	0.00104804	0.000729059	-0.00533506	0.00436394	-0.00287135	0.000309477
APH1A	-0.0137362	0.00430073	0.00108875	-0.00395727	-0.00624685	0.00506725	0.00107842	0.0092274	0.000988464	-0.00507997	-0.00078274	0.00200119	-0.00770593	-0.00958025	0.00296459	-0.00941469	-0.00521263	0.000547942	-0.0087338	-0.00766865
APH1B	-0.0124066	-2.3123e-05	-0.000850856	0.00374849	-0.0115276	-0.00039295	-0.00819816	-0.008787	0.0110681	0.00120614	-0.00876901	-0.00673688	0.000399013	-9.15173e-05	0.00467484	-0.000761113	-0.00727786	-0.00889246	0.000607662	0.00587387
API5	-0.0136496	0.00350037	-0.00269343	-0.00920646	-0.00216055	0.000824525	-0.00296922	0.0049214	-0.00199373	0.00209802	0.000262982	0.00715069	-0.00490784	0.00387536	0.00261593	0.00235764	-0.00938145	0.00371234	-0.00574381	-0.00218217
APIP	0.00512113	-0.0128042	-0.00944303	-0.00318659	-0.00142445	0.00207734	0.00287528	-6.62009e-06	-0.0100175	0.00241871	0.0128974	-0.00364572	-0.000712655	-0.00694471	0.000468566	0.00492382	0.00278966	-0.00342164	0.0120256	-0.00183058
APLF	-0.00125414	-0.0181402	-0.00069831	-0.000180958	0.00658598	-0.000415133	-0.00178983	-0.00589587	0.00439455	0.00225693	-0.000145888	0.00508179	-0.00215216	-0.0037088	-0.0109958	0.00631939	0.00926418	0.00683862	-0.000618832	0.0024448
APLP2	-0.0113728	0.000759536	-0.00442765	0.0186139	-0.0176557	0.00997031	0.00155084	0.00367577	0.00249101	0.000864271	-0.00349847	0.0127767	-0.000284583	-0.00960853	0.000534461	-0.00104943	-0.00305427	0.00203673	-0.0108934	0.0168666
APMAP	-0.0131358	0.00466242	0.00445515	0.00431285	-0.0112047	0.00156295	-0.00238639	-7.52246e-05	-0.000270938	-0.00984434	0.0025656	-0.00500614	0.0110219	0.00159251	-0.00657537	0.0138201	0.0125182	-0.00800136	-0.00665395	0.00439877
APOBEC3A	-0.0119109	0.0043424	0.00418221	0.00988675	-0.00294688	-0.00755833	-0.000970418	0.0052244	-0.00914733	0.00695388	-0.0159593	-0.0119146	0.00933849	-0.000300195	-0.0112701	-0.000673094	-0.00112746	0.00144055	0.00525838	-0.00873924
APOBEC3D	-0.00157389	-0.00883315	-0.0154674	-0.00237865	0.0102037	-0.0012402	0.00521746	0.0165674	0.00434642	-0.00792309	-0.00517545	0.00583803	0.0109628	0.0053414	-0.0104655	0.00116147	-0.00536851	0.00991259	0.00299373	0.0107824
APOBEC3G	-0.0133081	0.00332515	-0.00207338	-0.00538627	0.00749243	0.00613557	0.00378261	0.0090967	-0.00621486	-0.00263497	-0.0117229	-0.0069892	0.00701285	0.00511345	-0.0105078	0.00844746	-0.00722026	0.00516939	0.00457764	-0.00371164
APOBR	-0.00424634	-0.00171215	-0.0102597	0.0248935	-0.0144005	0.0122921	0.0142751	0.0195438	0.0130159	0.000967146	-0.00624112	0.0181238	0.0219225	0.00621512	-0.00655336	-0.000753641	0.0159548	-0.000164888	0.00644576	-0.000153693
APOL1	-0.0100019	0.00355429	-0.00106731	0.00880799	0.00521753	0.00171817	-0.00224321	0.0218913	-0.0108233	0.0112376	-0.0233042	-0.0110254	0.014432	0.0087767	-0.0206169	-0.014661	0.0258642	0.00388854	-0.00557191	0.00121408
APOL2	-0.00636482	-0.000766843	-0.0109339	0.0135657	-0.00355063	0.00119362	-0.00350695	0.0220967	-0.00735885	0.0156513	-0.00433913	-0.0125987	0.0127024	0.0248484	-0.0154678	-0.00678438	0.0105143	0.0200161	-0.00368428	-0.00274937
APOL3	-0.00526769	-0.00599141	-0.0154519	0.00373514	0.0103459	-0.00954975	0.013833	0.0226334	0.00203456	0.0131882	-0.00689187	0.00194543	0.00067087	0.00945129	0.00280632	-0.00865668	0.0132585	0.00620493	5.73397e-05	0.00569873
APOL6	-0.00845771	0.00071687	-0.00796214	-0.00169855	0.00104705	0.00327493	0.00601061	0.029536	-0.0240502	0.0294774	-0.0286058	-0.0134312	0.00548561	0.0196002	-0.00745307	-0.0139574	0.0232795	0.00169258	0.00250576	-0.000741443
APOLD1	-0.00420042	-0.0103606	-0.00278485	0.0117664	0.0042772	-0.0057147	-0.0130743	-0.00830184	0.00999126	-0.00510573	-0.00898669	0.00543316	-0.00870226	0.00737448	-0.00805901	-0.0141769	0.00408434	-0.00200558	0.00869012	-0.0162277
APOO	-0.005637	-0.00951346	0.0114798	-0.00514583	-0.00427227	-0.00208381	0.0111002	-0.00568372	0.00597856	-0.00623223	-0.0062113	-0.0212628	0.0045674	-0.000410013	-0.000318232	-0.0141427	-0.00400588	-0.0108749	-0.00989244	0.00146762
APOOL	-0.010434	-0.00385108	-0.000451401	-0.00380698	0.000207554	0.0168679	-0.00846638	0.00443845	-0.00243468	0.00478385	0.00722667	-0.0174248	-0.00319491	0.0114301	0.00690538	0.00962857	-0.00547139	-0.00415846	-0.00974281	0.0093605
APP	-0.0113251	-0.00755028	-0.000426022	0.00494191	-0.00382729	0.0143779	-0.004103	0.00623535	0.00810577	0.00978134	0.00587308	0.00874511	-0.0145896	-0.00286457	0.00303438	-0.0020077	-0.00985864	0.00912253	-0.00243079	0.00139093
APPBP2	-0.00495713	-0.0117707	-0.0136265	0.00759728	0.00440399	-0.0131676	-0.000529103	-0.00701966	0.00358347	0.00213354	-0.00402747	-0.00430378	-0.0107717	0.00107444	0.000606932	-0.00987942	-0.00554755	-0.0050633	-0.00242197	0.00378194
APPL1	-0.00556794	-0.0111658	-0.0120071	-0.00840793	-0.00506883	0.000803978	-0.00487565	-0.00382595	-0.00513718	-0.00180899	-0.00492343	-0.00874225	-0.00666787	-0.014396	-0.00641721	0.00614412	-0.00990325	0.00610038	-0.00683839	0.0157357
APPL2	0.00672981	-0.0113124	-0.0139812	0.000303565	-0.0124504	0.000679687	0.00811924	-0.00433195	0.00194984	-0.00292788	0.00337025	0.00338989	0.00351015	-0.00490853	-0.00183014	0.00356579	-0.00085232	-0.00297872	0.0116714	-0.00906517
APRT	-0.013969	0.00475259	0.00241844	0.00043771	0.00606913	-0.00501388	-0.00598484	0.00129367	0.0046228	0.0018774	9.67948e-05	0.00101968	0.00467275	-0.00166332	0.000928464	-0.00600657	0.00227481	0.00388437	0.00315743	0.00120757
APTR	-0.0113314	-0.00521607	0.00530659	0.0152059	-0.002703	-0.0137219	-0.00726481	-0.00757738	0.001607	-0.00984795	-0.0048528	0.000995501	0.00218353	0.00744471	0.00563241	-0.000334303	0.00598424	0.00239818	0.00079112	-0.00491512
APTX	-0.00204914	-0.0136911	-0.0107965	-0.00289904	0.00216182	0.000255567	-9.89135e-05	-0.000483944	-0.000310951	-0.0084054	0.00335165	-0.00957202	-0.0030971	-0.020577	-0.00312717	-0.0116352	0.00453682	-0.00679443	0.00267563	0.00358027
AQP1	-0.0052789	0.00706551	0.00508441	0.0149109	0.0157076	0.0149148	0.0289328	-0.017381	-0.000951141	0.00372328	0.00801263	-0.0203778	-0.00713698	0.0013245	0.0102308	0.00335173	0.0197927	0.020593	0.0106308	-0.00804293
AQP10	-0.00632216	0.0035938	0.00477283	0.012791	0.0167853	0.0112422	0.0179861	-0.023619	0.00589163	-0.00295389	-0.00296267	-0.00268712	0.0137519	0.00336696	0.00578445	-0.00758357	0.00957747	-0.00734107	-0.00584245	0.00763984
AQP3	-0.0127737	0.00614635	0.000617402	-0.0073913	-0.00128851	0.00895118	-0.0136125	0.00810968	0.00603933	0.0025159	0.00904504	0.00518524	-0.00889997	0.0134565	-0.00371006	-0.00194686	0.00718506	0.0080982	0.00201188	-0.00722119
AQP9	-0.0115375	0.0019293	0.00280328	0.0165721	-0.0196042	0.00126761	-0.00800274	-0.00848749	0.00314986	0.0049715	0.00725967	-0.0121565	0.0105802	0.0144135	-0.0167438	0.0118396	0.00569344	-0.00551692	0.00358807	-0.005407
AQR	-0.00965955	-0.00827046	-0.0101658	-0.00319401	-0.0038087	0.00582313	-0.00560081	0.00251235	-0.011872	0.00369783	0.00393176	-0.00350598	-0.0137767	-0.0035955	0.0054217	0.00262623	-0.00463405	6.05537e-05	-0.00471078	0.00780986
ARAF	-0.0131942	0.00573313	0.00512681	0.0071165	0.00657709	0.00172644	-0.000386294	0.000323063	-0.00181923	0.00260492	0.00771737	0.001151	-0.00945461	-0.00423023	0.00499844	0.00817458	0.00485466	-0.00242568	-0.00291761	-0.00123273
ARAP1	-0.0111846	0.00175376	0.00141117	0.0082851	-0.0220583	0.0142359	-0.00223974	0.0146865	0.00814157	-0.0064253	0.0057372	-0.0133321	-0.00533294	-0.0143129	-0.000414595	0.00553648	0.0161765	-0.0104465	0.00336204	-0.0165214
ARAP2	0.00504358	-0.010941	-0.0162929	-0.00597798	0.0020008	-0.000768895	0.00783491	0.00448956	-0.0183715	-0.00943793	-0.00119832	-0.00390597	-0.00379525	-8.54239e-05	-0.00894099	0.0111843	0.00684843	0.00280825	-0.00597873	0.00395736
ARAP3	-0.0112572	0.00216669	0.00172381	0.0198992	-0.00962989	0.000142633	-0.000527792	-0.00444752	0.0119168	-0.0109154	0.0050944	0.0120782	0.00855282	-0.0099644	-0.00788408	-0.00358763	-0.0161951	-0.0110162	-0.00803201	0.00250984
ARCN1	-0.0134713	0.00433288	-0.000385862	-0.00189109	-0.00634528	0.00922712	-0.00454692	0.00660365	-0.00364886	0.00494553	0.00403399	0.00272559	-0.00539208	0.0136305	0.000428995	0.0130162	0.00480223	0.00717976	0.00750411	0.00202793
AREL1	-0.00989526	-0.00768795	-0.00135024	0.0206159	-0.0105635	0.00362045	-0.00899401	-0.00475183	-0.00558467	-0.0104666	0.00518392	0.00397594	0.00297834	-0.00903537	0.00687908	0.000360792	0.00346276	0.00541005	5.39627e-05	-0.0124412
ARF1	-0.0136868	0.00654212	0.00218876	0.00332169	-0.00238543	0.01042	0.00687405	-0.00206411	0.00129089	-0.00100351	0.000681964	-0.00154699	-0.00346142	0.00039799	0.0056885	0.00103794	0.00173355	0.001018	0.0047639	-0.00110832
ARF4	-0.0138719	0.00460983	0.0023338	-0.0039572	-0.00681772	0.00506778	-0.00257993	0.00204533	-0.00412234	0.00362795	0.000161335	0.00121629	-0.00599527	0.00574918	0.00749674	0.00165183	0.00175825	-0.00391785	0.000635081	0.00413515
ARF6	-0.0140061	0.00492593	0.000463916	-0.00441216	-0.00354621	0.00490435	-0.00493074	-0.000762853	-0.00314455	-0.00157564	-6.50096e-05	0.00177116	-0.00394998	0.00537217	0.00166757	0.00599447	0.00410491	0.00249518	0.00400342	0.00645229
ARFGAP1	-0.0105365	-0.00244726	-0.000906021	0.0111827	0.00425747	-0.0237464	0.00279809	0.0226173	0.00856566	-0.00878302	0.0043539	0.00806205	0.0067134	-0.0092825	-0.00817992	0.0110826	0.00218201	0.000169681	-0.00654898	0.0146679
ARFGAP2	-0.0111466	-0.000843086	-0.00740848	0.00138894	-0.00419345	-0.00915204	0.00183645	0.0143003	-0.00270393	-0.00443741	0.0124579	-0.00248444	-0.00473078	-0.00996343	0.00490092	0.010132	0.00263254	-0.00570473	0.00239024	0.00113442
ARFGAP3	-0.00912788	-0.00670453	-0.0114563	0.00799093	-0.00847189	-0.00121994	-0.00050892	-0.00433473	-0.00301148	-0.013572	-0.0130694	-0.00391575	-0.00441749	0.00577657	-0.0148874	0.00186462	-0.00146446	0.00924699	-0.000227872	0.00655871
ARFGEF1	-0.00203628	-0.0114762	-0.0175539	0.00504392	-1.22527e-05	0.0160642	-0.000660534	-0.000633126	-0.0033166	-2.37092e-05	0.0030044	0.00108804	0.00387736	0.00212839	0.00226676	-0.0032597	0.00102677	-0.0144321	-0.000275707	-0.00257013
ARFGEF2	0.00628177	-0.0147134	-0.0115256	-0.00314888	0.0007798	0.00457392	0.000104623	0.00149831	-0.000790724	0.0038276	0.00105805	0.0044844	-0.00370378	0.000385406	-0.00264107	0.00481649	0.00558107	0.000539563	-0.00308031	0.00508406
ARFGEF3	-0.00133244	-0.0127679	0.0179791	-0.0020348	-0.0049008	0.000952863	0.00459384	0.00462813	0.00915156	-0.00376498	-0.00440408	-0.00902219	-0.00971902	0.00875007	0.00172648	0.00444316	-0.00158753	-0.00320576	-0.00360777	-0.00305789
ARFIP1	-0.00754659	-0.00428815	-0.0105771	0.00651324	-0.0232053	0.00451505	0.00531697	-0.0111952	-0.00941531	-0.000998474	0.000493656	0.00491862	-0.00531054	0.000898842	-0.0131215	-0.00212266	-0.00267368	-0.000388393	-0.00879471	0.00210309
ARFIP2	-0.0103873	0.00214411	0.00199267	0.00510159	0.0081081	-0.00841657	-0.00677756	0.00858147	-0.00142358	0.00289469	-0.0119962	-0.00481804	0.00574855	-0.00551984	-0.00498408	0.0141655	0.0118181	0.00519574	0.0105274	0.0114172
ARFRP1	-0.0135464	0.00308963	0.00198257	0.00271943	0.00514368	-0.00745409	-0.00931855	0.00664278	-0.00381484	0.000509383	0.00558445	-0.00318698	-0.00628152	0.000884081	0.00907833	0.00903508	0.00293903	0.00194547	0.00726351	0.00554888
ARG1	-0.002907	-0.00728279	0.0114456	0.00309271	-0.0162754	-0.00356505	0.00660231	-0.0114797	-0.0119841	-0.000311273	0.00518848	-0.0170522	0.0167393	-0.00362637	0.000196976	0.0127811	0.00608648	-0.0269307	-0.0110698	-0.000909173
ARGLU1	-0.0110311	0.000133478	-0.00922279	-0.0195568	-0.0122818	-0.0118691	0.00218433	-0.0105972	-0.00193669	0.000326801	0.00274592	0.00296275	-0.00401123	0.00501992	0.00404466	0.002379	-0.00234663	-0.00345341	-0.00537026	0.00422069
ARHGAP1	-0.013881	0.00305654	0.00302174	0.00992241	0.00577801	-0.00358502	-0.00356129	0.00148645	-9.55933e-06	-0.00171024	-0.00277362	0.0011585	-0.00729813	-0.0042151	0.00199326	0.00360288	0.000791373	0.00313731	-0.00218296	0.00206159
ARHGAP10	0.00116933	-0.0186909	0.00361346	-0.00307203	0.00193845	0.00383736	0.0046231	0.00723033	-0.0148931	-0.00320764	-0.00212154	0.00163613	0.00160979	-0.00923118	0.00211097	0.00809059	0.00140502	-0.00428938	-0.00529796	0.00616652
ARHGAP12	-0.00730364	-0.0128313	-0.00472421	-0.00760879	0.00338321	0.00801573	-0.0112445	-0.0180561	-0.00747757	-0.00518221	0.00619151	0.00587865	0.0145335	0.000569663	-0.00398477	-0.00700843	0.0109968	0.0098905	-0.00115262	0.0162005
ARHGAP15	0.00224583	-0.0119828	-0.0149933	0.0132193	0.00291642	0.0110772	-0.0120956	-0.0032725	-0.00346897	-0.000884976	0.00620367	-0.0123972	-0.00177479	0.0109424	-0.00610614	0.00336897	-0.00252703	0.00800153	-0.0144885	-0.000604925
ARHGAP17	0.00196798	-0.0118199	-0.0147936	0.00190537	0.00946052	0.0134047	-0.0035287	0.00802732	0.00271226	0.0183313	-0.00290374	-0.000247938	-0.00417807	-0.012586	-0.00112378	0.0194274	0.00231735	0.00773741	-4.02624e-05	-0.00633278
ARHGAP18	-0.00904456	-0.00854783	0.00651672	-0.00511466	-0.0100691	0.00917689	0.0153154	-0.00167069	-0.0193711	0.00151901	0.0141831	-0.00087105	-0.00121926	-0.00549548	-0.00295731	-0.00194435	0.00161134	0.012743	-0.005211	-0.00465954
ARHGAP19-SLIT1	-0.00694915	-0.00789565	0.00857633	0.00932607	0.00123689	0.000914268	-0.00450545	-0.00568219	0.0113326	-0.0120181	0.000181809	-0.00255598	0.0100482	0.00256675	0.0175226	-0.00517419	-0.000904794	0.0140295	-0.00209889	-0.00201669
ARHGAP21	0.00257207	-0.0152596	-0.000911777	0.0101425	0.000335639	0.00816889	0.0146673	-0.000285813	0.000886328	-0.00134368	-0.0107757	0.00622467	-0.00704845	0.00346842	-0.0039869	-3.8817e-05	-0.00487968	0.00723446	-0.00632716	0.0220376
ARHGAP22	0.000358877	-0.0163817	0.00546193	0.00269497	-0.00346885	0.00541985	-0.00205319	0.00379973	0.001951	0.00914046	-0.00578661	0.0112895	-0.00466368	-0.00674031	0.00398074	-0.00482926	-0.00689628	0.00422456	-0.00696407	0.011276
ARHGAP24	0.00361945	-0.010741	-0.0045219	0.0199203	0.00712324	0.0153634	-0.00769126	-0.0118738	0.00159988	0.0176217	0.000269848	0.00692851	-0.0105084	-0.00635876	0.00333874	0.0133095	-0.0220574	0.00359333	-0.016629	-0.00757836
ARHGAP25	-0.00125135	-0.0103741	-0.0169827	0.0138964	-0.00595924	0.0070829	-0.00117806	0.00120237	-0.00258026	-0.00113021	-0.00583946	-0.000165369	0.0127261	0.00208846	-0.00394694	-0.0138284	0.00221737	0.00953914	-0.00860209	0.01002
ARHGAP26	-0.00100806	-0.00903793	-0.00774558	0.034247	-0.00416981	0.0154601	-0.0120601	-0.00530151	-0.0125048	-0.00795755	-0.00114847	-0.00659758	-0.000143279	0.0120523	-0.00181753	-0.00463568	-0.011462	-0.00272517	-0.00828996	-0.00751347
ARHGAP29	-0.000758469	-0.0137264	0.0172162	-0.00185375	-0.00149954	-0.00223896	0.00135795	0.00218727	0.00423452	0.00215222	-0.00807861	0.00842779	0.000405799	0.000593854	-0.00226624	0.00167439	0.00409082	-0.00185652	-0.00351701	-0.00236359
ARHGAP30	-0.0103183	-0.00349779	-0.0103486	0.0162454	-0.00626688	-0.00113953	0.007384	0.0104909	0.00739668	-0.00186651	0.00653141	0.00554727	0.0125887	0.0117968	0.00187371	-0.000990129	-0.000149179	0.0062349	-0.0110699	0.0103752
ARHGAP31	-0.00469833	-0.0130607	-0.0070012	0.0102962	0.0043411	0.00113265	0.00396123	0.00434831	-0.00937928	0.006415	-0.0144768	0.0181769	-0.00582402	-0.0234963	-0.00158571	-0.013449	-0.00284779	0.00664176	-0.000200939	-0.0105471
ARHGAP32	0.000418112	-0.0169683	0.00751126	-0.00144239	0.00366221	0.0115516	0.00011889	0.00297379	0.0141323	0.00515022	-0.00979822	0.00384669	-0.00709655	-0.00856296	0.000800823	0.0154974	-0.00599384	0.00227629	-0.00542438	0.00207994
ARHGAP35	-0.00868965	-0.00791607	-0.00985188	0.00536855	0.0180415	-0.0066322	0.00515539	0.00037046	-0.00925456	-0.0166183	-0.000640752	0.00363601	0.0021053	0.0106029	0.00370371	0.00251136	-0.00358511	-0.00936207	0.00158494	0.000155132
ARHGAP4	0.00335993	-0.00746809	-0.0136524	0.0161135	0.00965916	-0.0175294	0.00444623	-0.005863	0.00325827	0.00225153	0.00204085	-0.00106435	-0.00554487	0.0105985	0.00680196	0.0120943	-0.000677766	0.00224098	0.0130395	-0.0127242
ARHGAP42	0.00038299	-0.0153897	0.0154646	-0.0034922	-0.00159724	0.000839042	-0.00100229	-0.00415775	0.001376	0.00208529	-0.00306557	0.00485607	0.00215301	0.000861443	-5.44304e-07	0.0051268	0.00203398	0.0110597	5.31281e-05	0.00152344
ARHGAP44	-0.000753344	-0.0136766	0.017761	-0.00323921	-0.00308659	0.000191756	-0.000139964	-0.00130176	0.00259075	-0.00119255	-0.00554911	0.00832047	0.000160767	0.0024318	-0.00112612	0.000362493	0.00197008	0.000234593	-0.00158231	0.000812093
ARHGAP45	-0.0139732	0.00337527	0.00340545	0.00301096	-0.00183292	0.0046435	-0.00977905	0.0036946	0.00501236	-0.00632559	0.00259293	0.00166062	-0.00027417	-0.00800995	-0.0012553	-0.00462344	0.00732429	0.00100483	0.00273126	0.000179296
ARHGAP5	-0.00460119	-0.0127221	-0.0114189	-0.00837774	0.00571711	-0.00107732	-0.0105081	-0.00731045	0.0018557	0.00368729	0.0110608	-0.00158176	-0.00157204	0.0045482	-0.00714039	-0.0029523	-0.00357445	0.00122103	-0.0036716	0.00890444
ARHGAP6	0.00109134	-0.0129832	0.0149598	0.00188348	-0.00523076	0.00185941	0.0024893	0.00378567	-0.00842396	0.00389912	0.0108193	-0.024277	-0.00674935	-0.00227238	0.0123481	-0.00225306	-0.00998862	0.00609283	0.00711061	0.00081433
ARHGAP9	-0.0133699	0.00437001	0.00394335	0.00887617	-0.0102033	-0.000855343	-0.00504829	-0.00533121	0.00877318	-0.00928703	0.00191679	-0.00305206	0.00174795	-0.00318908	-0.0045689	0.00576556	0.00744696	0.00131411	0.000420987	0.00306865
ARHGDIA	-0.0136219	0.00325906	0.00586172	0.00595645	0.00556292	-0.00327132	-0.0057087	0.00846551	-0.00803633	-0.00526689	0.0110194	-0.00255008	-0.00749358	-0.00700712	0.000951096	-0.00180645	-0.000501637	0.00379721	-0.00202353	-0.00124757
ARHGDIB	-0.0141556	0.00447434	0.00264339	0.00487282	-0.00266982	0.00119092	-0.00558282	-0.00140792	0.000907175	-0.00051266	0.00570232	-0.00182974	0.00276617	-0.000504405	0.00191561	0.00243465	-0.00176091	0.00240569	0.00187746	-0.000287144
ARHGEF1	-0.0120595	0.00122273	-0.00477883	-0.00215027	-0.00179501	0.0151548	-0.00235383	0.0206006	0.00347596	-0.00133197	0.0218136	-0.00349618	0.00148302	0.00680852	-0.0154675	0.0109156	0.00638766	-0.00824723	0.0123421	-0.0213629
ARHGEF10L	-6.66976e-05	-0.015784	0.00420069	0.00395191	-0.0112889	0.00408201	0.0050561	0.00721814	0.0127954	-0.000818527	-0.0201763	0.011979	-0.00684834	-0.0235974	-0.00288519	-0.00558318	-0.00301398	0.0017897	-0.00156637	0.0258041
ARHGEF11	-0.0105867	-0.00275674	0.000894397	0.0106996	-0.0164989	0.0149132	0.00376353	0.0166398	0.0107092	0.00511032	-0.00778929	0.00100264	0.000831275	-0.00761144	-0.00923025	-0.00148964	0.00140421	-0.0147418	-0.00254842	-0.00498373
ARHGEF12	0.00236377	-8.16056e-05	0.00565065	0.00464058	0.0209179	0.0342339	0.0446767	-0.0144782	-0.006764	0.00560256	-0.000898182	-0.0023343	-0.00437308	0.0161372	0.00436164	0.00982241	0.00807074	0.0105467	0.00519811	0.0016101
ARHGEF19	-0.00291369	-0.00825032	-0.00446554	-0.00969124	0.00444131	-0.00111425	0.0126593	0.0167484	-0.0058478	-0.0116446	0.0138705	-0.00903293	0.00320024	-0.00927683	0.0217444	0.00631852	0.00178186	0.0118122	-0.00163521	-0.0102099
ARHGEF2	-0.0136843	0.0020357	0.00191107	0.0127446	0.00270485	0.00445582	-0.00410193	-0.0038853	0.000248998	0.00548444	0.00193028	0.00436692	0.00719067	0.00234897	-0.00344709	-0.00368029	0.00139263	0.000858336	0.0040033	-0.00451742
ARHGEF28	-0.000703017	-0.0142121	0.0172181	-0.00346247	-0.002577	0.000497215	0.000508885	-0.000609515	-0.0077903	-0.000588125	0.00264999	0.00256241	0.00176866	-0.0017912	-0.000687185	-0.000388429	0.0012923	0.0043938	0.00697364	0.00157295
ARHGEF3	-0.00690607	-0.012302	-0.0122204	-0.0089738	0.0139639	0.00279132	-0.00476275	0.00438211	-0.00886411	-0.00737242	-0.0101493	-0.00414055	0.0052237	0.00339549	-0.0058944	-0.00273402	0.00379449	-0.00541408	0.0117766	0.00385463
ARHGEF37	-0.0034455	-0.0109779	0.0169624	-0.000945445	0.00145511	-0.000363646	0.00727833	-0.000154604	0.00898918	0.00497779	-0.0108136	0.000602555	-0.0087232	0.0055567	0.00362046	0.00281728	0.00366574	-0.00116577	-0.00801308	0.00142275
ARHGEF4	-0.00184005	-0.0135809	0.0167282	0.000951758	-0.0040373	-0.00447219	0.000470147	-0.00253497	0.00161032	-0.00452735	0.00135707	0.00566659	-0.00277291	0.000233604	0.00195077	-0.00161013	0.0030803	0.00648515	0.00562834	0.00223999
ARHGEF40	-0.00887484	-0.000109056	-0.00164619	0.0154518	-0.0130605	0.010238	0.00202146	-0.00559314	0.0182974	-0.0249417	-0.000336886	-0.00536848	0.0185118	-0.00167511	-0.015997	0.0159809	-0.0130344	0.0034998	0.0114954	-9.47503e-05
ARHGEF5	-0.00491789	-0.00374716	-0.00183631	0.00193248	0.017708	0.0114418	0.00149415	-0.00712161	0.00341148	0.00137152	-0.00621442	0.0207296	0.0209727	0.00702292	-0.000850178	-0.00231117	0.00714516	0.00478311	0.00331297	0.00290921
ARHGEF6	-0.0123932	0.00154984	-0.00850146	-0.00316099	-0.00528132	0.0089915	-0.00789227	0.00631688	-0.0020544	0.00832546	-0.0029724	0.000697439	-0.0160059	0.00535234	0.00217605	0.0113498	0.0131343	0.0019824	0.00143824	0.00147538
ARHGEF7	-0.00579674	-0.00686321	-0.0162088	0.00237972	0.00669736	0.0126831	0.00238061	-0.00287394	0.00698632	0.0114177	-0.000944018	-0.00162647	0.00121323	0.000272876	0.00430985	0.014511	-0.0033827	-0.00589251	0.00795041	-0.00377207
ARHGEF9	0.000634449	-0.0122545	-0.0147543	-0.00592744	0.00887863	0.00167167	-0.000559069	-0.0010746	-0.00247011	-0.00587499	0.00541024	-0.00392998	-0.00129247	-0.000912504	-0.00196689	0.0113999	0.00346677	-0.0189968	0.00752306	-0.00072676
ARID1A	-0.0118329	-0.00353431	-0.00603615	0.0181572	0.0103491	0.0150559	-0.000682782	0.00237826	-0.00492821	-0.00414929	-0.00196296	0.00909961	0.000956047	0.00790536	-0.00197376	-0.00501346	-0.00227087	-0.00506298	0.000849744	0.00419088
ARID1B	0.00069767	-0.0134652	-0.0168192	0.00479268	0.00737087	0.0116167	-0.00331779	-0.000886042	-0.00193766	-0.00104414	-0.000912117	-0.00228373	0.00197576	-0.00276918	-0.000711987	-0.00072925	-0.00820246	-0.000329565	-0.00331217	-0.002029
ARID2	0.00053112	-0.0120095	-0.0172317	0.00784085	0.00859101	0.00580727	-0.00372733	-0.0011833	-0.0031735	-0.00219485	0.000951799	-0.00175701	-0.00777321	0.000996813	-0.00565231	-0.000397474	-0.00425939	-0.00297685	-0.00493495	-0.00558526
ARID3A	-0.0128465	0.00109354	0.00463008	0.0125409	-0.0110439	0.00713888	-0.00507279	0.000689775	0.00364422	-0.00130526	0.00625549	0.00116714	-0.000589103	-0.00166405	0.000451769	-0.00221547	-0.00533143	-0.00491171	-0.00250222	0.00106057
ARID3B	-0.01176	-0.00505299	0.00114767	0.0179405	0.00459667	0.00283406	-0.00115968	-0.000904214	-0.0056671	-0.00787457	0.00864733	-0.00108081	0.00996783	0.000265365	0.0124954	-0.00241519	-0.0005536	-0.013513	-0.00330535	0.00178689
ARID4A	0.00183042	-0.0126039	-0.0141459	0.0103113	-0.0116398	-0.00374704	0.000512368	-0.0150171	0.00593714	-0.0057436	0.00301898	-0.00250713	-0.00235179	-0.00531346	-0.00695389	-0.0160945	-0.0109765	0.00688383	-0.0153804	0.0177132
ARID4B	-0.00707188	-0.0100917	-0.0104855	0.0215756	0.00785669	-0.00656611	-0.00566754	-0.00842157	-0.00363489	-0.00276325	-0.00403774	-0.00648465	0.007555	0.0166903	-0.00472571	-0.0144508	-0.00391648	0.0102239	-0.00711696	0.00280094
ARID5A	-0.00725077	-0.00368614	-0.0028446	0.0193072	0.00415698	-0.0279542	-0.00824509	0.00684646	0.00566894	-0.0169587	-0.00544777	-0.030877	0.00216148	-0.0153714	-0.0189045	0.0186495	0.0145514	-0.00494725	0.00899863	0.00469389
ARID5B	-0.00456636	-0.00957577	-0.01363	-0.00898054	0.0181966	0.00309237	-0.00348427	-0.00259868	-0.00257469	0.0109042	-0.0016108	-0.0141837	0.0108268	0.00430533	-0.000156749	0.0149299	-0.00914886	-0.00084717	0.00180214	0.0126828
ARIH1	-0.0073876	-0.00869949	-0.0154683	0.00277247	0.000245975	0.0143881	-0.0071916	0.00138083	-0.000848151	-0.00393813	-0.00552711	0.00586209	0.00517356	0.00993099	0.00465392	0.001438	0.00492734	0.00293683	0.0034536	-0.00934596
ARIH2	-0.00808366	-0.00917117	-0.0132073	-0.00574819	0.00229408	0.00235579	0.00414485	-0.00582506	0.00131374	-0.0175399	-0.00706438	0.000699103	0.0117075	-0.00542054	0.000331929	0.00382098	0.000910304	-0.000511502	-0.00226348	0.00626322
ARL1	-0.0121344	0.00274999	-0.00258334	-0.0131556	-0.00405361	-0.00494522	-0.000316905	-0.00436864	3.52744e-05	-0.000709571	-0.00687448	-0.00484292	-0.00873424	0.00312628	0.00747847	0.000130693	-0.00264833	0.00159731	-0.00703766	0.00408837
ARL10	-0.0120608	-0.00495478	0.00173683	-0.0127137	0.00375278	-0.00914308	-0.00843792	-0.000249115	0.000517997	-3.17407e-05	0.0082312	0.00589905	-0.0127713	0.00122666	0.00309415	-0.00467887	0.000931263	0.00444932	0.000139791	-0.00870472
ARL11	-0.00497243	-0.00637168	-0.00843335	0.0215744	-0.0245013	-0.0162423	0.00392809	-0.00342794	-0.00225294	0.0116851	0.00372663	-0.0247154	-0.00277261	0.00817603	0.0136993	-0.0153288	0.00153788	0.00293426	0.00538652	-0.00155533
ARL13B	-0.000287222	-0.0160267	-0.00261994	-0.00213852	-0.00176703	0.00907691	0.0126505	0.0062982	0.00457239	-0.00783156	-0.00386836	-0.00753777	-0.000659988	-0.00116103	-0.00660716	0.0128188	-0.0030896	-0.00947953	-0.0193773	0.00330589
ARL14EP	0.00290835	-0.0086886	-0.015917	-0.0122809	-0.00689434	-0.0105459	0.0160311	0.00352781	-0.00200721	0.00434475	0.00585766	-0.000142314	-0.00315918	-0.0135529	0.0105405	0.00784074	0.0157239	-0.00891411	0.00936833	0.00328058
ARL15	0.00146189	-0.0120957	-0.0123022	0.0167746	0.00885312	0.0233482	-0.00490397	0.00209441	-0.0141271	-0.00713319	-0.00807979	-0.00404203	0.00176593	0.00631019	-0.00158578	-0.00193909	-0.00924572	0.00195457	-0.0121115	0.0014862
ARL16	-0.00922336	0.00278906	-0.00448521	-0.00663215	-0.00962037	0.00640997	0.00467032	0.00113243	0.00549773	-0.00227152	0.00307792	-0.00982652	0.00901595	-0.00197572	-0.0109432	-0.0160806	-0.000791282	0.0194715	0.0182064	-0.0014582
ARL2BP	-0.0138188	0.00506678	-5.93879e-05	-0.00365748	-0.000643001	5.47015e-05	0.00134575	-0.00444329	0.00170701	0.000451345	-0.000858797	0.00416031	-0.0036978	0.00447601	-0.00252508	0.00583203	-0.00300224	-0.000480291	-0.00108798	-0.00271494
ARL3	-0.00759516	-0.0125604	0.00545959	0.00581985	-0.00234072	-0.0102144	0.00523066	-0.0094797	-0.00330319	-0.00122783	0.0085009	0.00905889	0.00763522	0.00906403	-0.00179019	-0.00247885	-0.00273614	-0.0131137	-0.00220229	-0.00164474
ARL4A	0.00524404	-0.000405351	-0.00703952	0.000565019	0.0111139	0.0161849	0.0212148	-0.0124637	-0.00872687	0.010263	-0.000507772	0.00953308	-0.00533444	0.0149662	0.0121972	0.00437019	0.00512629	-0.000469692	-0.00239391	0.0108811
ARL4C	-0.0118526	-0.000389415	-0.00579251	-0.0155923	0.00112921	0.00704439	0.00444228	0.000791526	-0.00444037	-0.0295213	-0.0103157	-0.00588745	-0.00567978	0.00200164	0.00583249	0.00552821	0.0106629	-0.0013364	0.0101329	0.00335549
ARL4D	-0.00991279	-0.00153585	0.00598134	-0.00150549	0.0068938	-0.00711651	-0.00974624	-0.0116398	-0.00684067	0.00317925	0.00801208	0.000475667	-0.0114343	0.00897019	-0.0184128	-0.00455312	0.00304552	0.0126936	0.00294711	0.00441983
ARL5A	-0.0130682	0.00151364	-0.00572374	-0.00785444	-0.0047326	0.00693089	-0.00101762	-0.0014876	0.00196882	-0.00438017	-0.0099344	-0.00154353	-0.00444438	-0.00316364	0.000860765	-0.00170151	-0.00661415	0.00170905	-0.00142575	0.00470841
ARL5B	-0.0126227	0.00478975	-0.00141063	-0.0149822	-0.00899776	-0.00446303	0.00388512	-0.00497148	-0.0016488	0.00243758	0.00202456	0.00666231	-0.00736524	0.0088934	-0.00432272	1.16526e-06	-0.00451714	0.00438657	-0.00426227	0.000904215
ARL6	-0.00508843	-0.00988427	-0.00332911	-0.0134547	0.00883293	-0.00427364	0.000207436	-0.0109822	-0.00671211	-0.00575501	-0.00807432	-0.00815553	-0.0162975	-0.00326642	-0.00473809	-0.00417075	0.0117193	0.00404116	-0.000703927	-0.000362087
ARL6IP5	-0.0133063	0.00192102	-0.00519946	-0.0103384	-0.00940774	-0.00157041	-0.000712824	-0.00876775	-0.00439903	0.00497662	-0.00461344	-0.00324417	-0.000280832	0.00227018	0.00136256	0.00107762	0.0026384	0.00458683	0.0068075	0.00438714
ARL6IP6	-0.0121607	-0.00411445	-0.00393366	-0.000344914	-0.00826378	0.00350765	-0.00285467	-0.0147552	0.00445079	0.000143007	-0.0200626	-0.00594885	-0.00420011	-0.00925771	0.00253251	0.00883205	0.000154062	0.00142765	0.00667147	0.00774119
ARL8A	-0.0133839	0.00404712	0.00221319	3.84255e-05	-0.0124949	0.00897484	-0.00749043	0.000169778	-0.00106251	-0.00248493	0.000541926	0.000334699	-0.0124406	-0.00411679	0.0131717	0.00259099	0.0116948	-0.00105891	0.00757547	0.00893926
ARL8B	-0.0136387	0.00291001	-0.00227272	-0.00691673	-0.00967296	0.00622004	-0.000782694	-0.00135373	-0.0033065	0.00893692	-0.00822717	0.00243811	-0.00604338	0.00279065	0.000732043	-0.0019363	0.000920212	-0.00377157	-0.00321307	0.00181717
ARMC1	-0.011609	-0.00594851	-0.00275723	-0.00368829	0.00719135	-0.0234951	-0.000388877	-0.00563512	-0.0139393	0.00578437	0.00402688	-0.00140822	-0.00864842	0.00700237	0.00387565	-0.00590237	-0.0181907	-0.00106442	0.00270641	0.017326
ARMC10	-0.00253837	-0.00885833	-0.00709022	-0.00489058	0.00518438	0.00893309	-0.0120446	0.000167971	0.00251951	0.0162908	-0.00501277	0.0124231	0.0125969	-0.00511714	-0.00691468	-0.00246405	-0.0184955	-0.00235215	0.0126185	-0.00440974
ARMC2	-0.00766048	-0.0107327	-0.000236552	0.00173346	-0.00338822	0.00948731	-0.00601816	-0.00735085	0.00641437	-0.00472376	0.0114127	-0.0122845	-0.00927745	0.0156393	-0.00951393	0.00133299	-0.00347104	0.0205038	0.0102264	-0.00394153
ARMC3	-0.000855795	-0.0129116	0.0158113	-0.00138184	-0.00465006	0.0019942	0.00439565	0.00196878	0.0160264	-0.00515272	-0.0108446	-0.00707239	-0.000883265	0.015808	0.0183783	0.000286784	-0.00805341	0.0166466	-0.00357008	-0.00539799
ARMC5	-0.0104599	0.00201879	-0.000180266	0.000101581	0.00212083	0.00907569	0.00160101	-0.0105824	0.0112014	-0.00808563	-0.00354022	-0.00812197	0.0120073	-0.00652159	0.0129669	-0.000590113	0.00114298	0.00738465	-0.00957402	0.0119047
ARMC6	-0.0125911	0.00338861	0.00239259	0.00523495	0.00888808	-0.0111921	-0.00285621	-0.00292484	-0.0062792	0.00122445	-0.00249918	0.00762566	-0.0155348	-0.00928633	-0.00298819	-0.00425155	0.00485022	0.00495221	0.00117333	-0.00532204
ARMC7	-0.0129583	-0.00130276	0.00444097	0.00688194	0.00212812	-0.000569088	-0.0011906	-0.00103343	0.00128689	0.00386167	0.00195521	0.00529591	0.0145876	-0.00912338	-0.0121482	0.00636736	-0.00376629	-0.00233839	0.00888701	0.00177489
ARMC8	-0.00606161	-0.00820989	-0.0162282	0.00109641	-0.00291361	0.0109045	0.000718268	0.00395523	-0.00407569	0.00980853	0.00333697	-0.00111936	-0.00462592	0.0103757	0.00434726	0.00454723	-0.0111302	0.000861006	0.00161937	0.00860499
ARMC9	-0.0109893	-0.0021218	0.00537589	-0.00670409	0.0059189	-0.0098052	0.00185384	0.00738883	0.0101308	0.000949389	0.00576737	0.00800697	-0.0105736	-0.0003758	-0.00109263	-0.00928118	-7.44861e-05	-0.00182848	0.000765128	-0.0189667
ARMCX2	-0.0103781	0.00133095	0.00152642	-0.00597953	0.00595772	0.007556	-0.009353	-0.002862	-0.000435584	0.012736	-0.0029837	0.0113541	-0.00735929	0.00143484	0.00334403	0.00289627	-0.000211607	-0.0124731	0.00792559	0.00868282
ARMCX3	-0.0121805	0.000997398	-0.00354539	-0.00651756	-0.00644973	0.00478573	-0.00136925	-0.00168519	-0.0100539	0.00191632	0.00178418	-0.0123056	0.00643903	0.00686362	0.0188887	-0.000420654	-0.0085688	-0.00127299	-0.00648442	0.0104889
ARMCX4	0.00450645	-0.0114691	-0.0109399	0.00254595	-0.000366141	0.00951041	-0.00050809	0.00842468	0.00924655	0.00143484	0.00304171	0.00569048	-0.0124233	-0.0106169	-0.00646471	0.00749131	0.00439375	0.0100409	-0.00763702	-0.0186128
ARMCX5-GPRASP2	0.00526627	-0.00792143	-0.0128295	-0.00592769	0.00492432	0.00668511	-0.00865951	-0.00388659	0.00277173	-0.00671653	-0.0052916	-0.00454077	0.00206269	-0.0147068	-0.0150606	-0.0111098	0.00285034	0.00816186	-0.00536304	-0.0103025
ARMT1	-0.0100492	-0.000126505	-0.00570717	-0.00795886	-0.0180119	-0.00243363	0.011318	0.00757347	-0.00401753	0.00432312	-0.00432748	-0.00181305	-0.00399255	0.0116817	0.00475853	0.0141643	0.00609565	0.00283158	0.00175441	-0.00169134
ARNT	-0.0127039	-0.00461515	-0.00135849	0.000695162	-0.00599523	0.00912011	0.0014699	0.00313347	-0.00397129	0.00162638	0.00331115	0.00367441	-0.0119794	-0.0053365	0.00757831	0.00362969	0.00217968	0.00564119	-0.00673489	0.00537583
ARNTL	0.00574386	-0.00977675	-0.0164355	0.00331483	-0.012326	-0.00297723	0.00887674	-0.000572606	-0.00286014	0.00362794	0.004986	0.00749963	0.00308227	0.00621053	0.00541455	0.0048821	0.00632947	0.000208934	0.00654675	-0.00856067
ARNTL2	-0.00104433	-0.0137098	0.0164883	-0.00277576	-0.00198484	0.00121824	-0.00384166	-0.00396299	-0.0115219	0.00574616	0.00569606	0.00889328	0.00637432	-0.00547658	0.00596665	-0.00323539	0.00758715	0.019318	0.00225806	-0.00010731
ARPC1A	-0.0112897	-0.0075431	0.00217553	0.0132099	0.00778369	-0.00840519	-0.00514961	-0.0153739	-0.00472	0.002923	-0.00331869	-1.22003e-05	0.000848786	0.00396839	-7.99207e-05	-0.000816518	0.000158569	0.000970339	0.00760947	0.00385119
ARPC1B	-0.0131496	0.00475521	0.00122246	0.00515034	-0.00524259	-5.06504e-05	0.00300704	0.0038356	-0.00234575	0.0104743	-0.0043218	-0.00338814	0.00396793	0.00192007	0.00601337	0.00213733	-0.00132918	0.00384901	-0.00225903	0.010881
ARPC2	-0.0141204	0.00434368	0.00251178	-0.000391017	-0.00641663	-0.00564078	0.00364597	-0.00637062	-0.00516638	0.00172108	0.000568168	-0.00105956	0.00377015	-0.000553694	5.65452e-05	-0.00164282	-0.00514736	-0.00128082	-0.00631067	-0.00182022
ARPC3	-0.00115328	-0.00989636	-0.00468137	0.0204493	0.00580063	-0.0278103	0.00171731	-0.00260497	-0.00439921	0.0200625	0.00763702	0.00852525	-0.0119489	0.00774411	0.0180839	0.000162066	0.00414092	-0.00746334	0.0244359	-0.0155661
ARPC5	-0.0108399	-0.000828791	-0.00578872	0.000345998	-0.0305833	-0.00441788	0.00385373	0.00144043	-0.000302312	0.00707641	0.0134669	0.00854494	-0.00724786	0.00133888	0.00987056	0.00708233	0.00978866	-0.0062049	0.0102521	-0.00491306
ARPC5L	-0.0128282	0.000621127	-0.00305422	-0.0112075	-0.00417216	-0.000417166	0.00582773	0.0058361	-0.00894321	-0.0126534	-0.00899346	-0.00313996	-0.00430126	-0.00149592	0.00307892	-0.00643496	0.00769597	-0.00196815	0.00460229	-0.00290151
ARPP19	-0.0140031	0.00240204	-0.00314108	-0.00295599	-0.00166288	9.89129e-05	0.00229365	0.000959365	-0.00214566	-0.0021453	0.00214075	-0.00191584	0.00677167	0.0108919	0.0106026	0.00609667	0.00192869	-0.00115841	0.00148176	-0.00023638
ARRB1	-0.0115534	0.000234002	-0.00228795	0.0219067	0.0113989	-0.00362342	0.00173382	-0.00289608	-0.00581837	-0.00115694	-0.0156982	0.015111	-0.000269254	-0.00487833	0.0075357	-0.00520075	-0.00947926	-0.00667822	0.00807492	-0.000916449
ARRB2	-0.0130324	0.0054422	0.00507796	0.00795861	-0.00665529	0.00623914	0.0069709	0.00587832	0.00507531	-0.000576578	0.0069926	-0.00426959	0.00887034	-0.00711271	-0.00731599	-7.18896e-06	0.00681553	0.000137556	-0.00451357	0.00457167
ARRDC1-AS1	-0.00970743	0.00205167	-0.00206071	-0.0060468	-0.00117755	0.000636232	0.000226354	0.00769184	-0.00224688	-0.00167108	-0.000256299	0.00357577	0.0104378	0.00560587	-0.00386342	0.00587721	0.0113971	-0.0348398	-0.0126445	-0.00636088
ARRDC2	-0.013519	0.00432843	4.65954e-05	-0.00254731	0.00455392	0.00860201	0.00405518	0.00287009	0.00524857	0.00470128	0.00235821	0.00267306	0.00300079	0.00312874	0.000225501	-0.00123133	-0.00274428	-0.00234139	0.00560216	-0.00349058
ARRDC3	-0.0132388	0.00313238	0.00223961	-0.00881018	-0.0150918	-0.00390645	0.00269666	-0.00638594	-0.00748926	-0.0025639	0.00414242	-0.00175216	-0.00364142	0.00278771	-0.00457953	0.00710221	0.000292588	-0.000262676	-0.00398361	0.0014901
ARRDC3-AS1	0.00640879	-0.0162327	-0.00124017	0.00258098	-0.00322864	0.00141964	0.00428535	0.00194052	-0.0135811	0.00766449	0.00914681	-0.0057995	0.00539398	-0.0071393	0.00780254	0.00777241	-0.0042222	0.000508418	-0.0108566	-0.00707056
ARRDC4	-0.00633011	0.00194942	-0.00424775	-0.00445525	-0.0201885	0.00748666	0.00659093	-0.00394865	9.58658e-06	0.0207621	0.00738837	0.00327274	-0.012412	-0.00477981	-0.00471292	-3.28211e-06	0.00667387	0.012105	0.00509033	0.00119313
ARRDC5	0.00416498	-0.010171	-0.0156329	-0.0008611	0.00938497	-0.0069255	0.0113133	0.00792646	0.00769633	0.00731936	0.0110116	0.00160121	0.00635134	0.00942481	0.00244563	-0.00203034	-0.00319949	-0.00319432	-0.00162717	-0.00170262
ARSA	-0.010625	0.00191404	0.00302117	0.0199206	0.00191673	-0.0221371	-0.000613048	0.0175798	-0.00118751	-0.00136994	0.0107925	0.00498524	-0.00264355	0.00423905	-0.00456228	-0.0056814	0.00734096	0.00350595	-0.00503276	0.00566189
ARSB	-0.00443671	-0.0142411	-0.00317121	0.0119995	-0.00555562	0.0013246	0.00128496	0.00757418	-0.00628272	0.021101	-0.023348	-0.0055851	-0.00612879	-0.00791307	0.00671736	0.0107164	-0.00647044	-0.00240124	0.00752024	0.0016839
ARSD	-0.0119278	-0.00149555	-0.00162867	0.00949293	-0.000726436	-0.00545862	-0.00879391	-0.000472529	-0.00284425	-0.00482979	-0.0137164	0.00130687	0.000640619	-0.00430624	0.00264793	-0.000590371	-0.00535279	-0.00234995	0.00802368	0.00860754
ARSG	0.00358074	-0.0161676	-0.00357551	0.0138718	-0.00834439	-0.00374195	0.00104356	-0.00633274	-0.00464357	-0.00841125	-0.000889116	0.00730351	-0.00887789	-0.00331455	0.00823513	0.00397941	-4.13183e-05	-0.00280367	0.00746359	-0.0117662
ARSK	-0.000806192	-0.0102553	-0.0102182	-0.0190651	0.0032075	-0.0102761	0.00817408	-0.00152751	-0.0043172	-0.000113049	0.00972582	0.00947462	-0.00172746	-0.0062004	0.00330298	-0.00865129	-0.00424772	0.00862469	0.00206977	0.00815484
ARV1	-0.0118839	-0.00137558	0.000956052	-0.00821737	-0.000230229	0.0012469	-0.00761623	-0.00111088	-0.0126442	-0.00705768	0.00983974	0.0117081	0.00367338	0.00381921	-0.00655117	0.00170835	-0.00523894	0.00650592	-0.00789821	-0.00230525
ARVCF	-0.0054985	-0.00101285	0.00129045	-0.0111067	0.0143188	0.00911626	0.0157476	-0.00912309	0.00211104	-0.0176519	-0.00103909	-0.0111311	-0.00683206	0.00323277	-0.00883133	-0.000194721	0.000998682	-0.00887593	0.0117635	-0.0125674
ASAH1	-0.0136971	0.00339729	0.00167135	0.00363765	-0.0130894	-0.00222123	0.00487642	-0.00410121	-0.00354029	0.000951862	0.00242179	-0.00339243	-8.55698e-05	-0.00299134	-3.20631e-05	-0.00438275	-0.00360949	-0.00509201	-0.00297864	-0.00172154
ASAH2B	-0.000842453	-0.0102032	0.00466309	-0.0129285	-0.00755748	-0.0026134	-0.00144221	0.00145433	-0.00288571	-0.00935646	-0.0138645	-0.0113707	-0.00335484	0.0137353	0.0146073	0.0070953	0.0203714	0.0165167	0.0130979	8.7179e-05
ASAP1	-0.0100726	-0.00227955	-0.00121872	0.0272441	-0.00180128	0.0139676	-0.0056488	-0.0171938	-0.00444518	0.0009547	-0.00772091	-0.00745154	0.00365691	0.0150607	-0.005061	-0.00556087	0.00476788	-0.00940864	-0.00161463	0.00657254
ASAP2	-0.000495981	-0.0140161	0.0167069	-0.00325408	-0.00423859	0.00359654	0.00441084	0.000280351	0.00794958	-0.00269458	-0.00354314	-0.00144431	-0.00359235	0.00113941	-0.000194166	-0.000795418	0.0041241	0.00259719	0.00447979	0.00592087
ASB1	-0.0122439	0.00044953	-0.00640563	0.00330538	0.00925782	-0.00955092	0.00814899	0.00954127	0.00297177	-0.00427346	0.00575733	0.00992128	-0.0109356	0.0101784	-0.00898228	0.00851721	-0.00968723	0.00367698	0.00198223	0.000739235
ASB13	-0.00701483	-0.0111214	0.00804686	0.00126835	-0.00127022	0.00141601	-0.0079696	0.00109748	-0.00679049	0.00635844	0.00874425	0.0170854	-0.000952767	-0.0221777	0.012637	-0.00630181	0.00292972	0.00377901	0.00400963	-0.00943356
ASB16-AS1	-0.00351974	-0.00945798	-0.0113792	0.00571158	0.00838701	-0.000169888	0.016182	0.0180281	0.0114136	0.0056416	-0.00427459	0.00736332	0.00517381	-0.00236642	0.0102992	-0.00156838	0.0136598	-0.00294916	0.0165127	-0.024089
ASB3	-0.0117797	-0.00265844	0.0102399	-0.00955444	-0.00469333	0.00272474	0.00144194	0.00107279	0.000287473	-0.0013819	0.00268041	0.0111013	-0.00910501	0.00489249	-0.00758024	-0.00249734	-0.00820794	0.00314125	0.0123323	0.00379506
ASB6	-0.0125536	0.00519454	0.00128367	-0.0042834	-0.00341568	0.00841243	0.00165891	0.0112254	0.00318885	-0.0109295	0.00616853	0.00285246	-0.00321128	-0.00286351	-0.00533699	0.00403213	-0.00179001	0.00405885	-0.00951941	-0.0039371
ASB7	-0.0136125	-0.00185165	-0.00168933	0.00447144	-0.00658264	-0.000923764	-0.00672881	-0.00567331	0.000279106	-0.00196874	8.62931e-05	-0.0038474	0.00310474	-0.00219693	0.00208717	-0.00260576	0.00673852	0.00147621	-0.00556392	-0.00657824
ASB8	-0.0137546	0.00524456	0.00150789	0.0021202	0.000451573	0.00508923	-0.000184262	-0.00476897	0.00169084	-1.21012e-05	-0.00729781	0.00244508	0.00602829	0.00500136	-0.0045656	-0.000125915	0.00495185	0.00577369	0.00133001	-0.00306109
ASCC1	-0.00795711	-0.012476	0.00686436	-0.000618069	0.00792895	0.00902049	-0.00475365	-0.00196661	-0.0067221	-0.00134186	0.00764111	0.00606423	0.0107002	-0.0052579	0.00119973	-0.0196807	-0.0122255	-0.0153798	0.0195493	-0.00164508
ASCC2	-0.00851006	0.00765269	0.00450909	0.010976	0.0195326	0.0212733	0.0338717	-0.0140548	0.00472633	0.00389173	0.00392929	-0.00240971	-0.00424758	-0.0022189	0.00203698	-0.00639314	0.0153432	-0.00612377	-0.00261201	0.000249369
ASCC3	-0.000518315	-0.0136402	-0.0153968	-0.000215077	0.0121851	0.00441308	0.000605213	0.00358954	-0.00999706	0.00148376	-0.00400267	-0.00855555	-0.00318275	-0.00275581	-0.00798366	-0.000390589	0.00258717	0.000839743	0.00120865	0.00426561
ASCL2	-0.00675931	-0.000942635	-0.00519838	0.00488546	0.0145088	-0.0207572	0.0157225	0.00836108	-0.0141601	-0.0199078	-0.0198032	-0.0184104	-0.011186	-0.0264938	-0.00963173	0.00298905	0.00476426	0.0179697	0.0164885	-0.00689822
ASF1A	-0.00471902	-0.00196713	-0.0135343	-0.0122931	-0.0109361	-0.00489199	0.0118271	0.0107776	-0.0028727	0.00843359	0.0121368	0.00534704	0.00102483	0.0303809	-0.0127425	0.014574	0.00353808	0.0180535	-0.00568565	0.00613731
ASF1B	-0.00795242	-0.00205189	0.00672336	0.00838762	-0.0254015	0.00526007	0.00766788	0.00298301	0.0177498	-0.0229731	0.00546192	0.0125472	0.00192916	-0.00620304	-0.0110515	0.00661792	0.0093807	0.00363011	-0.00623962	-1.38877e-06
ASGR1	-0.0122698	0.00556129	0.00243694	-0.00261295	-0.0113197	0.00862756	0.00554417	0.0102766	2.04147e-05	0.00929798	-0.00260182	-0.00623214	-0.00441088	-0.017615	-0.00139621	-0.00668607	-0.00990708	0.00894654	-0.00114199	-0.00476168
ASGR2	-0.00999898	0.00176088	0.00408862	0.00559969	-0.00800437	0.00171883	0.00381707	-0.00799514	0.00299413	0.00976434	-0.00351417	-0.00159507	-0.000648763	-0.0101033	0.0121089	-0.0193935	-0.0045823	-0.00944354	-0.00340904	0.0177369
ASH1L	-0.000494339	-0.0153313	-0.0141759	0.00922333	0.00443843	0.00205977	-0.00462529	-0.00668546	-0.00221537	0.00250005	-0.00336248	0.000814369	-0.000878234	0.00334395	-0.00314037	-0.0114258	-0.000710037	-0.00154789	-0.00675639	0.00255655
ASH2L	-0.0115341	-0.00389233	-0.00606505	0.00291155	-0.00260817	0.00749499	-0.00123524	-0.00225983	0.00673469	0.000642032	-0.00815576	-0.00766099	0.000638248	0.00513617	-0.00454574	0.00418839	0.0101025	-0.0032139	0.0126692	-0.00317315
ASIC2	-0.000475893	-0.0133539	0.018039	-0.0033358	-0.00402868	-0.000566998	0.00117428	0.00144533	0.00633696	-0.00234882	-0.00573625	0.00192939	-0.0025313	0.0034893	0.00538576	-0.00103742	0.0011019	0.00906703	0.000185468	0.000588857
ASIP	-0.00396854	-0.010744	0.0171217	-0.00377422	-0.00571675	0.0033865	0.00577464	0.00536702	0.00117266	-0.000859552	-0.00195675	-0.00348095	-0.00229384	0.000153988	-0.0133964	0.00780652	-0.00157292	-0.0206286	-0.012959	-0.00204718
ASL	0.00337323	-0.00999547	-0.00853787	0.000517928	-0.00839246	-0.00294507	0.017953	0.000462334	0.0149859	0.00168464	-0.0140439	-0.00288734	0.00980506	-0.00498782	0.00561057	0.00325607	-0.00326007	-0.0195568	0.00810273	-0.0113263
ASNA1	-0.0114476	0.00302517	0.00615553	0.00729937	0.00441647	-0.00630285	0.0150827	0.00875158	0.00574804	0.00369261	0.0160324	-0.00886507	0.000837284	-0.0155667	-0.0143775	-0.0039655	-0.00206768	-0.0150053	0.00458389	0.00632644
ASNS	-0.0114728	-0.0036529	-0.000711251	-0.00262626	0.0112032	-0.002861	-0.015012	-0.00286332	0.0071619	-0.00192191	-0.000660749	0.0117411	0.000570902	0.00381394	-0.0135305	-0.00178293	0.00366517	0.00188727	-0.00278456	-0.0109351
ASNSD1	-0.0111481	-0.00300534	-0.00204488	-0.0107357	-0.0131137	-0.018242	0.00767572	-0.0110541	-0.0066264	0.00995066	-0.00259088	0.00157312	-0.00128649	-0.00210917	-0.000734626	0.00447495	-0.00646793	0.00506073	0.00868919	0.000392673
ASPH	-0.00261215	-0.00261049	-0.00620587	0.00537904	-0.0169047	-0.00693795	-0.00200838	-0.0019359	-0.00382285	0.0154929	0.015826	-0.00887803	-0.0197344	0.0157514	-0.0104427	-0.0131466	0.00143974	-0.0169304	0.01264	-0.0153871
ASPHD2	-0.0123074	-0.00147536	0.00748113	0.00338182	-0.00168529	0.000405776	-0.00389385	0.000627175	-0.0160192	0.00529202	-0.00298244	-0.000759302	-0.00382889	0.000267315	0.00490746	-0.010094	0.00567558	0.010877	0.00639287	0.00730944
ASPM	0.00144196	-0.0131527	0.0124255	-0.00158632	-0.00791209	-0.00398025	0.00660352	0.0153515	-0.00135525	0.000357244	0.00114195	-0.0209043	-0.00453426	0.0190482	0.0102998	-0.00218684	-0.0107592	0.00180247	0.00123592	0.00529811
ASPRV1	-0.0106428	0.00154619	0.00447916	0.00850021	-0.00705471	0.000166938	-0.0146366	0.00454245	-0.00612585	0.00274061	-0.00918912	-0.0104723	-0.000419326	0.00590754	-0.0237794	0.00697957	0.00595136	0.0148829	0.0299493	-0.012822
ASPSCR1	-0.00580353	-0.0102019	0.00029338	0.00389782	0.0106518	-0.00766954	0.000738041	-0.0026186	-0.00860896	-0.00155044	0.0156855	0.003591	0.005587	-0.0118665	0.0184102	0.00817375	0.00295295	-0.0097192	-0.00531988	-0.011019
ASRGL1	-0.00998671	-0.00507646	0.00346802	0.000226939	-0.0101414	0.00450039	0.0039668	-0.00482268	-0.00103336	0.0133551	-0.00541065	0.00930877	0.00450945	-0.0205101	0.0205763	-0.00335496	-0.00548634	0.0019829	0.0165632	0.0185741
ASTE1	-0.0129599	0.00252301	-0.00146447	-0.00711997	0.000515122	-0.00132402	-0.00281592	-0.00425714	-0.000647873	-0.00250996	-0.00146737	-0.00287388	0.00905756	-0.00171925	-0.00306612	-0.00592043	-0.0170089	-0.00954769	0.00552965	-0.00167979
ASTN2	-0.000411387	-0.0149243	0.0165511	-0.0030693	-0.00204394	0.000201127	-0.00179658	-0.00171018	-0.0021465	0.000296982	-0.000252701	0.00524777	-3.17273e-05	-0.00020272	-0.00400307	6.75631e-05	0.00582317	0.000762473	0.000525434	-0.000369999
ASUN	-0.0125715	0.00276352	-0.00392302	-0.0118415	-0.00332401	-0.0026294	-0.00248067	-0.00249832	0.000828367	0.00770495	0.00601333	-0.000116346	-0.0102721	0.000379628	-0.00587797	-0.00154438	-0.0110649	0.00207407	-0.00439071	-0.000835154
ASXL1	-0.011489	-0.00530669	-0.00878809	0.002571	0.0151406	0.00852003	-0.0061561	-0.00347673	0.00115219	-0.00598974	-0.000903368	0.00971191	-0.00595003	0.00619091	-0.00172548	-0.00664941	0.000883129	0.00236543	0.00572283	-0.0013699
ASXL2	-0.00573045	-0.0127344	-0.0121573	0.00861516	0.000656865	0.0046697	-0.00839476	-0.000125448	-0.0118713	0.000162429	0.000594293	0.00018693	-0.0156209	0.0110112	-0.00222769	-0.00211104	-0.00947329	-0.00564718	-0.000565896	0.0162591
ATAD1	-0.00166298	-0.015132	-0.010597	-0.012667	-0.0043676	-0.00977432	0.00207318	-0.0078088	0.00157583	-0.00781946	0.00178079	-0.00192894	-0.00253928	-0.00272151	0.00261357	-0.00202133	0.00759195	0.00100654	-0.00172257	0.0104371
ATAD2	-0.00238724	-0.0170696	0.0061454	-0.0058396	-0.00435639	-0.000826109	0.0109201	0.00783908	0.00293527	0.00157496	-0.000335161	0.00553186	0.000937134	0.0152171	0.0122826	-0.00228109	-0.00573827	0.0085952	-0.00244333	0.0111156
ATAD2B	-0.00428409	-0.0149373	-0.0106958	0.0010901	0.00288945	0.0108837	-0.00462255	-0.00959136	-0.0154404	0.00525602	-0.00589648	0.00486137	0.000456822	-0.00626272	-0.0080597	-0.00214136	-0.00204754	0.00236114	-0.00748452	0.00623729
ATAD3A	-0.00837984	-0.00256388	-0.00411424	0.00603093	0.00874691	-0.00152555	0.00201759	0.00860222	0.0125722	-0.00107712	0.0088494	0.00332118	-0.00541859	-0.0100795	0.0067054	-0.0192164	-0.0115547	-0.0181049	0.0153006	-0.0179996
ATAD3B	-0.00332577	-0.00911894	-0.00159358	-0.00423792	0.00522334	-0.00667774	0.00160737	0.0202841	0.0104524	0.0113706	-0.00695663	0.00712409	0.0160102	0.0138496	0.00794782	0.00164605	0.0172142	-0.0106266	0.00801797	-0.0168934
ATAD3C	-0.0026153	-0.0123419	0.0169399	-0.00103043	-0.00376628	0.000560392	-0.00379527	0.00131481	-0.00704072	-0.00526502	0.012199	-0.0172661	-0.00439637	0.00034158	0.00148623	-0.00109443	-0.000364864	-0.00484619	0.00129772	-0.00724731
ATAD5	0.00198175	-0.0163108	0.00950224	-0.00461541	-0.000898701	0.000760895	0.00361907	-0.0033257	-0.00834942	-0.00352277	0.00595601	0.0111301	0.00820795	-0.00180428	0.00733901	-0.00764758	0.00589209	0.00613906	0.00400921	0.0077563
ATE1	0.00201475	-0.0167768	-0.00979452	0.00602481	0.00781807	0.00043674	-0.0044697	0.00215248	-0.0120654	-0.00228537	0.00434267	0.00159295	-0.00698538	0.000526625	-0.00706466	0.0086574	0.00612205	0.000608825	-0.000437828	0.00351873
ATE1-AS1	-0.000917007	-0.00795835	-0.00173181	-0.00258562	-0.00121423	-0.00635562	0.010578	0.00978851	0.0205104	0.00483599	0.00280703	-0.0134121	0.00894117	0.0192119	0.0246326	-0.0233165	-0.00715299	-0.00320972	-0.00977974	-0.00968595
ATF1	-0.0110851	-0.0102233	-0.00135852	-0.00470116	-0.00181715	-0.00963498	-0.0021311	-0.00880819	-0.00185655	0.00624165	0.00141875	0.00416056	-0.000250022	-0.00350723	0.00234201	-0.00475898	0.0025972	0.00793949	0.00174965	-0.0104264
ATF2	-0.010861	-0.00697597	-0.00902576	-0.00630448	-0.0015768	0.00237191	0.000355846	-0.00321343	-0.0125053	0.00390035	0.00132485	0.00922911	0.00174443	0.00633549	0.000782928	0.00659679	-0.0036871	0.00252637	-0.00598023	-0.00636404
ATF3	-0.00750757	-0.00359696	0.00803053	-0.00108044	0.00111956	-0.00226316	-0.00134034	0.0102541	-0.00345204	0.0115579	-0.017365	-0.012472	-0.0140313	0.00463196	-0.0367376	-0.0104727	-0.00347607	-0.00829769	0.0142058	0.000506901
ATF4	-0.0136437	0.00510789	0.00238447	0.000383305	0.00540122	-0.00702891	0.0117649	-0.00693208	0.000588034	0.00277945	0.0057409	0.000262525	-0.00171689	-0.00375171	-0.00195918	-0.00539676	-0.00130558	0.00740705	-0.00834707	-0.00642903
ATF5	-0.00490292	-0.00395269	-0.0028144	0.00289871	0.00200649	-0.0145738	0.0247494	0.039331	-0.0127935	0.0105013	0.0125314	-0.0130465	-0.00186069	-0.0178609	-0.000138616	-0.0125979	-0.00805595	0.000304766	-0.0160279	0.00541281
ATF6	-0.000613893	-0.0110601	-0.0141035	0.0133548	-0.0135143	0.00183715	-0.0120632	-0.00796886	-0.00289284	0.00945143	0.00191502	-0.00968534	-0.00393523	0.00288093	-0.00884755	-0.00634633	0.00186014	0.00545595	-0.01259	0.00371897
ATF7IP	-0.00594591	-0.0103441	-0.0155864	0.000835189	0.00412072	0.0090362	-0.00859067	-0.00601385	-0.00849978	-0.0100508	-0.00275929	0.00236667	-0.0137219	-0.00413833	0.00188157	0.00665229	-0.00018156	-0.000408838	-0.00197429	0.00925133
ATF7IP2	0.00045599	-0.0166433	-0.00945182	-0.00311281	0.0133814	-0.00309883	-0.00169978	-0.00600578	0.00148875	-0.00712081	0.00371976	0.00510348	-0.00138097	0.00375796	-0.00123401	-0.0176619	0.00499665	0.000446278	-0.00616449	0.00610693
ATG10	0.00613335	-0.0147479	-0.00210518	-0.000805128	0.00432866	0.0112906	0.00470335	0.00391526	-0.00944768	0.00230267	0.00337168	0.0150125	0.00637671	0.00218907	-0.00992761	-0.0078437	-0.00268706	0.00461121	-0.0132801	-0.00750454
ATG101	-0.0133251	0.00454058	0.000402501	-0.000114431	0.00551742	0.00116448	-0.00683054	-0.00106095	0.00785236	0.000934311	-0.0022758	0.00620549	-0.00714603	0.00470347	0.00482828	0.00426566	0.00454218	0.00145875	0.00611539	-0.0020733
ATG12	-0.0122725	-0.00010122	-0.00863479	-0.00206446	-0.010141	-0.0125579	0.00319385	-0.00643529	-0.00105029	0.00198201	-0.00514694	-0.000580566	-0.00372717	-0.000221088	-0.00695875	0.00222291	-0.00120159	0.00412038	-0.000712635	0.00414931
ATG13	-0.0133217	0.000213414	0.00113799	0.0112511	0.00176904	0.00798581	-0.00235256	0.00395673	-0.00180537	-0.00362123	0.00415851	-0.00449724	-0.00108099	0.00735854	-0.00214193	0.00840615	0.00418568	-0.000898993	0.0144366	-0.00104637
ATG14	-0.00338185	-0.013593	-0.0108759	-0.0047069	0.00217357	0.00238982	-0.00380936	0.00195414	-0.00441508	-0.00139475	-0.00396217	0.0138947	0.0087683	0.000164865	-0.00148269	-0.00226581	0.0132193	0.00616986	0.0182118	-0.00112737
ATG16L1	-0.00667871	-0.0115194	-0.00561789	-0.0125123	0.00127343	0.00304338	0.00586542	0.013104	-0.00574373	-0.00796169	-0.00651104	0.00187218	-0.00593013	0.00820079	0.00569196	0.00872736	0.00754816	-0.01461	0.00750445	-0.0160468
ATG16L2	-0.011912	0.000712974	0.00502988	0.0051121	-0.0209549	0.00710567	-0.00770804	0.00438855	-0.00257638	-0.0150784	0.0154412	0.00240125	-0.00478766	-0.0182875	0.0106821	-0.00492292	0.00689392	-0.0141483	-0.00316336	-0.000746893
ATG2A	-0.00981583	-0.0041262	0.00478769	0.018373	-0.00793218	-0.00354174	0.00742368	-0.00525839	0.00723558	-0.00890819	0.000781034	0.0195166	0.000913341	-0.000993422	-0.00490123	-0.000874814	0.00434339	0.00931588	0.00824111	0.00413577
ATG2B	0.00170079	-0.0103923	-0.0153628	-0.00574742	-0.0130785	0.00989139	0.00545959	-0.0011676	0.00473092	-0.00173099	0.00790704	0.00252999	-0.0140211	0.00892127	-0.011548	0.000653372	-0.00720325	-0.00370633	0.000859689	-0.00684957
ATG3	-0.00550497	-0.00249008	-0.0147849	-0.0034667	-0.0259741	-0.00795509	0.0115218	0.0008748	-0.0135485	0.0187578	-0.00276093	0.000870559	0.00227578	0.0148252	-0.00495285	0.00259392	0.00836165	-0.00304766	-0.0094784	0.00129212
ATG4A	-0.00291173	-0.00876146	-0.00796851	-0.00603004	-0.00843274	-0.0130805	0.0116851	-0.00373773	0.000677677	0.00166355	0.00394729	-0.0249172	-0.00440777	-0.00229151	0.0145267	0.00824692	-0.0121938	0.0110107	-0.000891135	-0.0120268
ATG4B	-0.0136136	0.00057441	-0.000351364	0.00881419	-0.000246263	-0.0100403	-0.00407616	0.00340744	0.00428317	-0.00498896	-8.66071e-05	0.00621003	-0.00171345	-0.0122635	0.000897572	0.00329597	-0.00466923	0.00467873	0.000931222	0.00336772
ATG4C	-0.00572473	-0.0108258	-0.00941903	0.000671295	0.0133852	-0.00635554	-0.0102637	-0.0144597	0.00184293	0.0127413	-0.0160322	-0.00586147	-0.00479314	-0.0113881	0.000116462	0.00193989	-0.0137829	-0.00729998	0.0116953	0.00316543
ATG4D	-0.00999931	-0.00429212	0.00894084	-0.000474719	-0.00178316	0.00852738	-0.00584935	-0.00283732	-0.00663903	0.00229068	0.0208186	-0.0125164	0.0121445	-0.00743348	0.00772822	-0.0149648	-0.00202776	-0.00607227	0.0105856	0.0113018
ATG5	-0.00774782	-0.0118152	0.0107578	-0.0108305	-0.0105882	-0.00295703	0.00216673	-0.00473009	-0.00947975	0.00675635	0.00459536	0.00155157	-0.00238844	-0.00163748	0.00252883	-0.00123478	0.00477674	0.00154493	-0.0082436	-0.00306141
ATG7	-0.00220734	-0.0101843	-0.0096353	0.0316283	0.0017931	-0.000770067	0.00215262	-0.000163713	-0.00687515	0.00270609	-0.0148577	0.00902753	-0.00427603	0.00883026	0.013813	-0.00689842	-0.0124204	-0.00331675	-0.00517135	-0.00741848
ATG9A	-0.00994366	0.0053281	0.00637754	0.0188626	0.0146843	-0.000694672	0.0166311	-0.0108626	0.00792274	-0.00133381	0.00874302	-0.00444488	-0.0111271	-0.00983831	-0.0047874	-0.000255019	0.00546577	0.00191852	-0.00795772	0.0131979
ATG9B	-0.00835835	-0.00476432	0.00395271	-0.00779169	0.00438164	0.00390366	-0.0153642	-0.00586287	0.0158861	0.00160063	0.0206335	0.0212499	-0.0131927	0.00270184	-0.000754099	-0.013455	0.00378787	-0.0180404	0.0124799	0.0166155
ATIC	-0.0134283	0.00379374	-0.000209149	-0.00323375	0.0062284	0.0113275	-0.00547803	0.00438887	0.00499814	0.000212752	0.00185803	0.00822163	-0.00199495	0.00593679	-0.00359128	-0.0011448	0.0112341	0.000912078	-0.00598286	-0.00440004
ATL1	-0.00138296	-0.0163685	0.00982265	-0.00623586	0.00172766	0.00287729	0.00302387	-0.00183473	0.0112596	-0.0105113	-0.0073164	0.000684994	-0.00609435	-0.00214933	0.00211979	0.010049	0.00126034	0.00501378	-0.00332805	0.00029591
ATL2	-0.01127	-0.00802955	0.00181717	-0.00119261	0.00360135	0.00501962	-0.00481941	-0.00864706	-0.00220972	0.0104241	0.0028174	-0.00537992	0.00715452	0.00235799	0.0057146	0.00914608	-0.0147831	0.000353921	0.00502933	-0.00166267
ATL3	-0.0136031	0.00068523	-0.00118161	-0.00468859	-0.000886671	0.000592293	-0.00158847	0.00284278	-0.0121263	0.000470368	-0.00166918	0.0080852	-0.011995	0.00345414	0.000324983	0.012952	-0.000376025	0.0026036	-0.000626902	0.00139991
ATM	-0.00783782	-0.00660893	-0.0154011	-0.00221735	0.0194846	0.00912226	-0.0102633	-0.00586552	-0.00379877	-7.82644e-05	0.00408544	0.00199477	0.00179052	0.00328732	-0.00263552	0.00234792	0.00603608	-0.0042755	0.00452677	-0.0102154
ATMIN	-0.00998042	-0.00277866	-0.0108711	-0.00580891	-0.00218767	-0.00940393	0.0119565	0.00691251	-0.00922015	0.0047038	0.00826841	0.0114003	-0.019893	0.0167125	0.00552334	0.0105286	0.000135465	-0.0117437	0.00478826	0.00717741
ATN1	-0.00523187	-0.00523031	-0.00278667	0.0018453	0.00998664	0.00625438	0.00198483	0.00839676	-0.00228749	0.00487096	0.0347101	0.00371138	0.00285086	0.0120254	0.00570733	-0.0175502	-0.0141116	0.00923305	-0.0120141	0.00256452
ATOH8	-0.00316455	-0.000220766	-0.00345626	0.00762425	-0.00720504	0.00667801	0.000879021	-0.00323008	0.0204882	-0.00528503	-0.0078437	0.00537744	0.0198312	-0.00729142	0.00135174	0.00835528	-0.0239854	0.0160865	0.00905289	-0.0107925
ATOX1	-0.0132274	-0.00186319	0.00323642	0.0077774	0.000343182	-0.00941492	0.000431803	0.00617069	-0.00998486	0.0013706	0.00213915	-0.012432	-0.00344766	-0.00935091	0.00680114	-0.00240092	-0.00416829	-0.00291291	0.00403035	-0.00516633
ATP10A	0.00169144	-0.0132835	-0.01315	-0.00567115	0.0190241	0.00243084	-0.00480155	-0.00143443	0.000648869	0.00260604	0.00655924	-0.00339691	0.000833174	-0.00878793	-0.00843109	-0.0070183	0.00725004	-0.00597198	-0.00391613	-0.00512846
ATP10B	0.000274479	-0.0134885	0.0170094	-0.00243543	-0.00587698	-0.000410184	0.00367643	0.00526251	0.0149383	-0.00627096	-0.00909696	-0.00935459	-0.00656859	0.00495053	0.00284667	0.00570878	0.00223349	-0.00308436	-0.00798035	-0.00275952
ATP10D	-0.00531945	-0.00783203	-0.0119625	-0.00423268	-0.00238588	0.00994974	0.00157556	0.0059652	-0.000700063	0.0221169	-0.00579726	-0.0165416	-0.0027986	-0.0206349	0.00133803	0.0148146	-0.0185493	0.00865457	-0.000397357	-0.00932686
ATP11A	-0.00290213	-0.0102671	-0.0105312	0.0284248	-0.0145293	0.0017435	-0.00119894	-0.00891651	-0.00137695	0.00576421	-0.00804277	0.00522213	-0.00352062	0.00373636	-0.00372274	-0.00504093	0.00520827	-0.00425839	-0.00518388	-0.00532431
ATP11B	-0.00372715	-0.0108775	-0.0144182	0.0122346	-0.00500017	-0.00987206	-0.00595581	-0.00914148	-0.00786288	0.00259139	0.00265848	-0.0193523	-0.00496878	0.0174542	-0.00833358	0.00430347	0.00612369	0.0064449	-0.00362753	-0.00508034
ATP11C	0.00477737	-0.0139132	-0.0124782	0.00184124	0.0035314	-0.000216952	-0.00380272	-0.00148146	-0.00736303	-0.00271874	0.00180021	-0.000101721	-0.0107407	-0.00434025	-0.00570344	-0.0047076	0.00259212	-0.00631678	-0.0142661	0.000306422
ATP13A1	-0.0115649	0.00466848	0.00208771	0.00320717	0.00780582	-0.0108804	-0.00219939	0.00794531	-0.00096027	0.00805567	-0.00440892	0.0124462	-0.00609183	-0.0140609	-0.00622481	0.0127784	0.010464	0.0016026	-0.00329676	0.00217457
ATP13A2	-0.0078377	-0.00479618	0.00185458	0.0122985	0.0195314	-0.0224622	-0.00101009	0.00625837	-0.00264749	-0.00789987	-0.00429484	-0.0153408	-0.00802251	-0.0102818	0.0019613	0.0127093	0.00397088	0.00453393	-0.0116329	0.00311834
ATP13A3	-0.0112397	-0.00360142	-0.00616611	-0.0020245	0.0024221	0.00389337	0.00237302	-0.000313966	-0.00976146	0.00838683	0.0114592	0.0114129	-0.0272336	-0.00176835	0.00497484	0.000577275	-0.00584203	-0.00486646	-0.0104601	-0.00438535
ATP13A4	-0.000613449	-0.0137291	0.0163215	-0.00249259	-0.00158248	0.00261106	0.00144555	-0.00367802	-0.00342671	-0.00446446	0.00417339	-0.00667779	0.00320023	-0.00292385	0.00594637	-0.00423984	0.00595698	-0.00399881	-0.0123046	0.00120983
ATP1A1	-0.0102375	-0.00376741	-0.0112677	-0.0069621	0.000543807	0.0092558	-0.00197148	0.0148701	0.00458	0.00820011	0.00719492	0.00806386	0.000643011	0.00540379	0.00499148	-0.00708442	0.00638719	0.00105419	-0.0110333	0.00452397
ATP1A1-AS1	-0.00607295	-0.0117431	-0.0044112	0.00657615	0.0197259	-0.024055	-0.00328904	-0.00140075	0.0012235	-0.00194064	-0.0101365	0.00345478	-0.0116824	0.00518459	-0.000231907	0.0015424	0.00377667	0.0133476	-0.000291888	-0.000178855
ATP1B1	-0.00700407	-0.00618188	0.00369031	-0.00471842	-0.00762049	0.00232595	-0.0036896	1.54671e-06	-0.00539184	-0.00810003	-0.0145479	0.0282168	0.000386205	0.000852238	-0.00416625	-0.00245884	-0.00102437	-0.00220827	0.00483675	0.0137508
ATP1B3	-0.00854021	-0.00593399	-0.00764926	0.000727862	0.00399457	-0.00292086	0.022571	0.0211306	-0.00458173	0.00675918	-0.00297706	-0.00436846	0.0212922	-0.00117863	-0.00994096	-0.0143293	-0.0127053	0.0191669	-0.0129245	0.00290494
ATP2A2	-0.0133669	-0.000242917	-0.00326392	-0.00355556	0.00344745	0.0113027	-0.00344731	0.0117963	-0.00564795	-0.00192851	-0.00511395	0.011279	-0.000247505	0.00638278	0.0115111	0.00250462	0.0017999	-0.00778703	-0.00418381	0.000985031
ATP2A3	6.37538e-05	-0.0114619	-0.0129311	0.014807	0.00109633	-0.00727121	0.014714	0.0160232	0.018064	-0.00565712	0.0135457	0.00582437	0.0173442	0.00589751	0.0117079	0.00906452	0.00592044	0.00147408	0.00131521	-0.00417989
ATP2B1	-0.00501637	-0.00979578	-0.0133401	0.012156	-0.00615598	0.020566	-0.0125412	-0.0149212	-0.00649686	-0.00683094	-0.00196943	-0.00763945	0.0010859	0.00352121	-0.0094473	0.00846179	-0.0129773	0.00517922	-0.00309947	0.00816346
ATP2B4	-0.0119135	-0.00181223	-0.00465459	0.0137194	0.0126148	-0.00230432	0.000584019	-0.000967632	-0.0117506	-0.0214941	-0.010372	-0.00931001	0.00806554	0.0169523	0.000191746	0.00463768	-0.00171841	0.0047192	0.00594934	0.00587725
ATP2C1	-0.0130529	-0.00419924	-0.00521246	-0.00791525	-0.000326072	0.00631959	-0.00273232	6.41989e-05	-0.00674077	0.00266164	0.00437353	0.00271896	-0.00512813	-0.000648471	-0.00384134	0.000915237	-0.0127909	-0.00217957	0.00154948	-0.00284087
ATP2C2	-0.000367207	-0.0134725	0.0174858	0.000688814	-0.00516399	-0.00227446	0.000311997	-0.00167395	0.00439535	-0.00138099	-0.00723621	0.00244811	-0.00162219	0.00230953	-0.0046848	0.00498231	-0.000520776	-0.00513595	1.95576e-05	0.000412538
ATP5A1	-0.0139961	0.00590231	0.000399079	-0.00377705	0.000369163	0.000602195	-0.00231321	-0.0011133	0.000452584	0.00473954	-0.0018737	0.0023342	0.000440099	0.00266736	0.00032128	0.000768449	0.00124778	0.00714448	-0.000889681	-0.00282352
ATP5B	-0.0135253	0.00723044	0.00318787	0.000821818	0.00173676	0.00489244	0.00668564	-0.000448127	-0.000501244	0.00498754	-0.00156015	0.0029256	-0.00610865	-0.000809394	0.00318717	-0.00318113	0.00628339	0.00109364	-0.00319191	0.00119746
ATP5C1	-0.0120216	0.00359394	-0.00347395	-0.0109304	-0.00477301	-0.00944318	0.00489566	-0.00213029	0.00206096	0.00152242	0.0047065	-0.000569069	6.48136e-05	-0.00043288	-0.00579677	0.000758872	-9.00549e-05	-0.00528907	-0.00766082	-0.00988376
ATP5D	-0.012533	0.00373119	0.00569575	0.00709653	0.00359193	0.00726368	-0.0069237	0.00300039	0.00825221	0.00283161	0.00335919	-0.00821646	0.017338	-0.00443037	-0.00982453	0.0016791	0.00192548	-0.00363741	0.0085409	0.0126572
ATP5E	-0.0119024	0.00772345	0.00222244	-0.00359872	0.00203724	0.00023368	0.0234703	-0.0184412	0.00513996	0.00873673	-0.00647255	-0.00770261	0.00943067	-0.00475337	-0.00584347	-0.00845067	0.00359615	-0.00369147	-0.00427202	0.000729866
ATP5F1	-0.0132969	0.00302028	-0.00203488	-0.00984391	-0.00710585	-0.00283413	0.00425205	0.000304428	-0.000894346	0.00513999	0.00486764	-0.00327291	0.00265186	0.00988558	0.00514915	0.00125084	-0.00991347	0.00103454	0.00373278	0.0023684
ATP5G1	-0.0137836	0.00429916	0.00106427	-0.000244735	0.0085158	-0.00638595	0.000141803	0.00397759	0.000939679	0.00513106	-0.00024509	-0.00318428	-0.00206492	-0.00167357	0.00814121	-0.00601618	0.000327531	-0.00824016	-0.000814425	0.00462546
ATP5G2	-0.0141083	0.00308387	0.00223656	-0.00788321	-0.00330262	0.00315391	-0.00261604	0.0049652	0.0035935	-0.00102053	0.00446204	-0.00389617	0.00262788	-0.00369962	0.00616977	-0.00263645	-0.00171041	-0.00356143	-0.00141644	0.00254951
ATP5G3	-0.0137098	0.00615406	0.000786187	-0.00715292	-0.00492576	0.00262468	-0.000757705	0.00427118	-0.00170228	0.00297351	-0.00291584	0.00603073	-0.00753446	-0.000142039	0.00452146	-0.00391827	-0.00131145	-0.0030608	-0.00219133	-0.00116762
ATP5H	-0.0125012	0.00413205	-0.00354949	-0.0115122	-0.00637161	0.00063962	0.0102741	-0.000639787	0.00680269	0.0128107	-0.00233661	-0.00179415	0.0118941	0.0146804	-0.00930363	0.00520815	-0.00153574	0.00824073	0.0122113	-0.00893425
ATP5I	-0.0130077	0.00384552	0.000895878	-0.000223493	0.00262182	-0.0176773	0.00745129	-0.00982898	0.00436344	-9.51778e-05	-0.00752061	-0.011128	0.0121253	-0.00708179	-0.00298269	-0.00748532	-0.00735652	0.000455582	-0.00312927	0.00376337
ATP5J	-0.0128428	0.00290525	0.00110031	-0.00860282	-0.00111739	-0.0164453	0.0118619	-0.0115957	-0.00794439	0.00499521	-0.00804867	-0.00619045	0.00774331	-0.00306049	-0.00479403	-0.0010143	-0.00821411	-0.00438113	-0.0146619	-0.00210879
ATP5L	-0.0123459	0.00338054	-0.000895856	-0.0168099	-0.00893031	-0.0156012	0.0104296	-0.0151889	0.00288636	0.000132632	-0.00112911	-0.00380875	0.00107482	-0.00653409	0.00148246	-0.00968177	-0.00566063	-0.00579416	-0.00399454	-0.00633431
ATP5S	-0.00990611	-0.00596209	-0.00130006	-0.00706897	0.00655847	0.00915254	0.00685474	0.0093075	0.000763376	0.00880499	-0.00536351	0.00648902	0.00514531	-0.0131146	0.000240421	-0.006637	0.0110117	-0.00879341	-0.0111817	-0.0078519
ATP5SL	-0.0136786	0.00385394	0.00244363	0.00136788	0.00324472	0.00116922	0.00122044	-0.00312556	-0.00147038	0.000627015	-0.00328524	-0.00475038	-0.00275759	6.92941e-05	0.00849244	0.000972638	-0.00759427	0.00510268	-0.00220755	0.00139176
ATP6AP1	-0.0131889	0.00326452	0.00465691	0.0138544	0.00118233	-0.00812898	-0.00475442	0.00595075	0.0019788	-0.00888938	0.00186595	0.00300003	-0.00778148	-0.00845496	0.0010557	0.0027551	-0.0026814	0.00643363	-0.00652654	0.00574383
ATP6AP1L	-0.00159644	-0.0129736	0.0126331	-0.00089799	-5.82258e-05	-0.00569528	0.00574661	0.0067375	0.00326273	-0.0065257	-0.000734156	0.0152679	-0.00794149	0.00634906	-0.0148013	0.00829565	0.00254839	-0.00638601	-0.00131441	0.00908906
ATP6AP2	-0.0125344	-0.000361517	-0.00440058	0.000198839	-0.0190252	-0.0119769	0.00275638	0.00350518	-0.00293916	-0.00571707	0.00198835	0.0104203	-0.019887	-0.00457161	0.00483403	0.00215801	-0.00145764	0.00334457	-0.00621432	0.0145255
ATP6V0A1	-0.011111	-0.003526	0.00256968	0.0182021	-0.00553021	0.00257873	-0.00692375	-0.00420297	0.000326657	0.00431436	0.00733594	0.0155782	-0.00670441	-0.00726744	0.013442	-0.00282523	0.00738935	-0.000151017	-0.0114283	0.00231955
ATP6V0A2	-0.0121354	-0.00451071	-0.00486581	-0.00448076	0.00223333	0.00166542	0.00343532	-0.00732787	-0.0012793	0.00440698	0.000419321	0.00553582	-0.00245984	-0.00346977	0.0112197	0.00151504	-0.00635782	-0.00542074	0.00175875	-0.000805492
ATP6V0B	-0.0130787	0.00350623	0.00614837	0.00923944	-0.00821676	-0.00665219	-0.00721461	-0.00843018	-8.18143e-05	0.000912112	0.00170569	-0.0032518	-0.00378382	-0.00459078	0.00389086	0.00128646	0.00363149	0.00316332	0.0142541	0.00967648
ATP6V0D1	-0.0128449	0.000767438	0.00340866	0.0190785	-0.00571528	-0.00752735	3.73192e-06	0.000434618	0.00210429	0.00518388	0.00633797	-0.00175289	0.00488027	-0.00207249	-0.00167202	0.00406052	0.00141553	0.00254453	-0.000286265	0.00178338
ATP6V0E1	-0.0140978	0.00404598	0.00191893	0.0015744	-0.00544499	-0.00235078	0.00256437	-0.00337043	0.00249331	0.00807908	-0.00418874	-0.00217062	-0.000940571	-0.00455332	-0.00269025	-0.00279366	0.00313659	0.0016869	0.000397644	-0.00848236
ATP6V0E2	-0.0105897	-0.00237633	-0.00113384	-0.00777128	0.0117161	0.00124961	-0.0158911	0.0112536	0.00959857	-0.0036077	0.0168389	-0.0028939	0.0127167	-0.00789927	-0.0130152	-0.0193039	-0.00790506	0.0132961	-0.00710497	-0.00999895
ATP6V0E2-AS1	-0.00946405	-0.00146181	0.00251358	-0.00514553	0.0147355	0.000190963	-0.000893179	-0.0181908	0.00345898	-0.00093237	0.00871429	-0.00521979	-0.00359032	0.00276004	-0.006864	-0.00648082	-0.00504976	-0.00391421	0.00919095	0.00918173
ATP6V1A	-0.0106402	-0.00195904	-0.00406128	0.0215287	-0.0165175	0.0115521	0.00143988	-0.0116256	0.00774511	-0.00670357	-0.00229251	0.0103665	0.0118881	0.00511332	-0.00129404	-0.00655194	-0.00574991	-0.000918814	0.00397615	-0.00423172
ATP6V1B2	-0.011822	0.00308452	0.000322423	0.00435386	-0.0257988	0.0144858	-0.00742992	0.0142475	0.00961332	-0.0136343	0.00190681	0.0077826	-0.00193127	-0.00716917	-7.33162e-05	-0.000936853	0.00423411	-0.000169001	-0.00109504	0.00741122
ATP6V1C1	-0.00964947	-0.00541125	-0.00931603	0.0114027	0.000808203	-0.0125187	-0.00271366	0.000702622	-0.00645243	0.010631	-0.00675835	-0.00908568	0.00886861	0.0145034	0.00837863	0.00475654	-0.00385946	0.00628462	-3.20332e-05	-0.000268031
ATP6V1D	-0.013129	-0.00174058	0.00284247	0.00817092	-0.00309652	-0.00364271	-0.00142094	-0.0116188	-0.00569448	-0.000605243	-0.00491947	0.00418013	0.0104906	-0.000127426	0.00160572	-0.000477057	-0.00164162	0.00225352	0.00393969	-0.00409316
ATP6V1E1	-0.0139414	0.00376888	0.0005962	1.30298e-05	-0.00730537	0.00482706	0.00135638	-0.00331232	0.00441824	0.00378468	-0.00778098	-0.00424619	0.00697633	-0.00267856	0.00247415	-0.000877871	0.00372911	-0.00596541	0.00328257	0.000816152
ATP6V1E2	-0.00775707	-0.00887911	0.011146	-0.00298127	0.000573878	-0.000139214	-0.00528596	-0.0110585	-0.0179056	0.0107617	0.0160185	0.00815937	0.00636489	-0.0108403	0.0123076	0.000686279	0.0120982	0.0190933	-0.00661982	0.00225456
ATP6V1F	-0.0135617	0.0057621	0.00287528	0.00489495	0.00424327	-0.0123066	0.00223896	-0.00265621	-0.000574967	0.0054757	-0.00555121	-0.00357306	-0.00507543	-0.00496232	0.00143384	0.000488557	0.00136306	0.000886379	0.000988288	-0.000710401
ATP6V1G1	-0.0123656	0.00500382	5.11441e-05	-0.0146639	-0.0120189	-0.0142793	0.00344696	-0.0151018	-0.0034574	0.00496642	-0.00282325	-0.0015509	0.00219839	-0.00212512	0.00350788	0.000290354	-0.00344978	-0.00475328	-0.0125487	0.00374136
ATP6V1H	-0.00360034	-0.0104679	-0.0158954	-0.00150172	-0.0102822	0.0101514	-0.00174109	0.00242344	-0.000980034	0.00611806	-0.00197744	-0.00574666	-0.00486462	-0.00356706	-0.00114647	-0.00236238	0.000185799	-0.0104502	0.00758599	0.00103666
ATP7A	-0.00917905	-0.00766486	-0.00148507	0.00916445	-0.00205443	0.0116626	-0.00115746	-0.0121984	-0.0145982	-0.000357023	0.000261534	-0.00216597	-0.00317052	-0.0111522	-0.0016538	-0.0115301	-0.0061617	-0.00111995	0.0112095	0.000829222
ATP7B	-0.00266299	-0.0101631	0.0140885	-0.0012653	-0.00821526	0.0013035	0.00818558	0.004744	-0.00794824	0.000350035	0.00601381	-0.0125015	0.00705683	0.00369414	-0.00696033	0.015262	0.00587901	-0.030396	-0.0242929	-0.000432056
ATP8A1	-0.00895377	-0.00599438	-0.0125132	-0.0135896	0.00499335	-0.000832929	0.00230698	-0.0091738	-0.0148327	-0.015272	0.000530492	-0.00803313	-0.00484979	-0.00141994	-0.000367963	0.013345	-0.00266919	-0.00649185	-0.000984877	-0.00678203
ATP8A2	-0.00152519	-0.0137237	0.0175644	-0.0026037	-0.00315784	-0.0026636	0.000368862	0.00274091	0.00354331	-0.00249694	-0.00241713	-0.00275354	-0.00740816	0.00293027	-0.00196317	-0.00118001	-0.00300473	-0.00351198	0.00555033	0.00114646
ATP8B2	-0.0130132	0.00280872	-0.00328108	-0.00827112	0.00323255	0.00787797	-0.00846129	0.00479093	0.0082294	0.00147443	0.00703995	0.00128934	-0.00105707	0.0194664	-0.000736447	0.0025401	0.00969331	0.00720889	0.00644002	-0.0095383
ATP8B3	-0.0080237	-0.000741448	0.00480145	0.00350794	0.00850303	0.00303212	-0.000561573	-0.00425491	0.00177534	0.00109384	-0.00362829	0.0139651	0.0104814	-0.0105659	0.0127048	-0.00679154	0.00796974	0.00330273	0.0142428	-0.0280512
ATP8B4	0.00135754	-0.0147189	-0.00600451	0.00384687	-0.00376638	-0.000570865	0.00745891	0.0100913	-0.0166723	-0.00319446	-0.0101854	-0.00568774	-0.00975307	-0.0224106	-0.00353569	-0.00538373	-0.0198178	-0.00776854	0.00769222	0.00750289
ATP8B5P	-0.00279055	-0.0123503	0.0180309	-0.00327957	-0.00218791	-0.00288145	0.00289665	-0.0052701	-0.00362792	0.00110328	0.000485191	0.00939433	-0.00824984	0.000867665	-0.0107623	-0.00292263	-0.00434794	0.000161825	0.00951673	0.0039166
ATP9A	-0.00465331	-0.0118504	0.0165688	0.00081449	0.000387977	-7.87179e-05	0.0013039	-0.00296373	-0.00742866	-0.00737853	0.00114351	-0.00699211	0.00855711	-0.00462898	0.00952065	0.00893163	-0.00465653	0.0102861	0.001006	0.000572711
ATP9B	0.00564186	-0.0139134	-0.0140373	0.00109963	0.00411967	0.00011062	0.00687729	0.00372286	-0.00109858	0.00480177	0.00330151	0.00288122	0.000442067	0.00255232	0.00212898	-0.00130261	0.00332712	-0.000848887	0.000411421	0.00377478
ATPAF1	-0.0125985	-0.00228615	-0.0046991	-0.00673736	0.00309806	-0.00563628	0.00318181	0.00548581	0.0016595	0.0055267	0.00150213	0.00693287	-0.00440372	-0.00259376	0.00447862	0.00352913	-0.00674856	0.00548023	-0.0206312	0.0033679
ATPAF2	-0.0128611	-0.00133813	0.00694262	0.00588486	0.00694655	-0.00373195	-0.00407085	6.36222e-05	-0.00163488	0.00361953	0.0036243	0.00187977	-0.0085795	-0.0109892	-0.000277541	-0.00263849	-0.00323715	0.0019756	-0.00960335	-0.0135467
ATPIF1	-0.0133138	0.00342062	-0.00115631	-0.00851746	-0.0013567	-0.0145158	0.00703836	-0.0128983	-0.00178097	-0.000218712	0.00043398	-0.00160557	0.00401883	-0.00794943	0.000213472	-0.00850335	-0.00313214	-0.000297668	-0.00278312	-0.00744646
ATR	4.18632e-05	-0.0124591	-0.0163708	-0.000545669	0.0140102	0.00145005	0.00287617	0.00707276	-0.00406329	0.00250453	0.00163526	-0.00522055	-0.00518355	-0.00120755	-0.00512844	-0.00690224	-0.00584743	0.00560758	-0.00479359	0.00245179
ATRAID	-0.0136735	0.00574833	0.00192452	-0.00715222	0.000612685	0.00307615	-0.00141972	0.00337271	-0.000235754	0.0042856	0.000605564	-0.000480019	-0.00368682	0.00239374	0.00252043	-0.00171333	0.000274964	-0.00136769	-0.000922982	-0.000780296
ATRIP	-0.00704732	-0.0106266	0.00326178	-0.00158055	0.00448277	-0.00145909	0.00632934	-0.00223358	0.00763707	-0.00478421	-0.0188145	0.00311107	0.0157007	0.0118532	-3.4109e-05	0.00896452	0.0086593	-0.0255606	-0.00695392	-0.00997037
ATRN	0.00460171	-0.0167102	-0.00886569	0.00108287	0.00291663	0.00532175	0.00345464	0.00262636	-0.00157845	-0.0046018	-0.00355014	-0.000256898	-0.00542956	-0.00871397	-0.00250206	0.00257292	0.00227137	0.000232339	0.00855495	0.00714695
ATRNL1	-0.00062314	-0.0131961	0.0178642	-0.00254204	-0.00365072	-0.000506065	0.0023597	0.0035113	0.00857417	-0.00353947	-0.00408515	-0.00826003	-0.0109971	0.00697542	0.0017289	-0.00145288	-0.00425847	0.00415484	0.00264648	0.000695001
ATRX	-0.00539737	-0.0100692	-0.0160506	0.00210442	5.58615e-07	0.0146695	-0.00562952	-0.0091815	-0.0045472	-0.00986228	-0.00109927	-0.000791832	-0.00398427	-0.000861325	-0.00323817	-0.0108084	-0.000744239	0.00194558	-0.016345	0.0217924
ATXN1	-0.00555899	-0.0104023	-0.00699404	0.0242667	-0.00573139	0.0167376	-0.0117701	-0.00572698	-0.0146483	-0.00857567	0.00341359	-0.0106304	0.00730771	0.0236679	-0.00289927	0.00385628	-0.00380371	-0.00268559	-0.00384631	0.00220343
ATXN10	-0.00760229	-0.0112473	-0.0121522	-0.0100558	0.00872859	0.00469962	0.00418358	-0.00103594	0.00256717	-0.000384137	-0.00548282	0.00261251	0.00539429	-0.00423969	0.0059661	-0.00343615	-0.00229484	-0.00588361	-0.0070746	0.00186207
ATXN2	-0.0115498	-0.00783848	0.00137181	0.0118849	0.0115721	0.00922295	-0.00357843	-0.00551565	-0.00450866	-0.00139467	0.00416648	0.00710298	-0.0061378	-0.000629015	0.00464351	0.00156895	-0.000910545	-0.0124997	-0.0113157	-0.00433388
ATXN2L	-0.0106798	-0.0026615	0.00178797	0.00602844	0.00321347	-4.43327e-06	-0.00162788	0.0241184	-0.0175821	0.00311128	0.0213492	0.0147708	-0.0144634	0.000593132	-0.0275755	-0.00261033	-0.00803701	0.019941	-0.0065117	-0.0243154
ATXN3	-0.0128719	-0.00467019	-0.00544116	-0.000137686	0.0011001	-0.00356249	-0.0014555	-0.00196656	-0.00209509	-0.00148861	0.000911659	0.00227461	-0.0101623	0.00320119	-0.00291802	0.000792949	0.00200909	-0.00353268	-0.00976686	-0.000865232
ATXN7	-0.0102583	-0.00712716	-0.00842507	0.00749794	-0.00553823	0.000118529	-0.0104933	0.00127011	-0.0202139	0.0130281	0.0150623	-0.0088903	-0.00263084	0.0163737	-0.00178184	-0.00787309	-0.00342791	-0.0134495	-0.00617567	-0.00816096
ATXN7L1	-0.00549213	-0.0156224	-0.00829366	0.00277463	0.0157073	0.000630662	-0.0066891	-0.00281542	-0.00151321	0.000127862	0.000487844	-0.00527383	0.00512336	-0.00468708	0.00791996	-0.000779922	0.000926874	-0.00432644	0.00927135	0.000350067
ATXN7L3	0.00617619	-0.0116766	-0.00730564	0.00204526	-0.0151324	-0.00990939	0.00304978	0.00650275	0.0216108	-0.00810604	-0.00280774	-0.00591847	0.00776801	-0.0271454	0.00620632	-0.0021943	0.0248045	-0.00125143	0.0155355	0.0044631
ATXN7L3B	-0.000363277	-0.00715983	-0.0175085	-0.0112342	-0.00993795	0.00377939	0.00767145	0.00622342	0.00522522	0.00247228	0.0058957	-0.00499065	0.00120416	-0.00357049	-0.00670743	0.0137382	0.0154144	0.00492479	0.00858524	0.00586346
AUH	-0.000288446	-0.0127364	-0.0164787	-0.00163091	0.00208293	0.00406098	0.000385135	-0.0108425	-0.00127185	-0.00913583	-0.00313008	-0.0036825	0.000819586	-0.0072228	-0.00263442	0.00183073	-0.00810417	-0.00604495	0.000993101	0.00605345
AUP1	-0.0128149	0.00190743	-0.00150175	0.00862353	0.00671095	-0.0224785	0.00446044	0.0143833	0.00659993	-0.00141192	0.00553815	1.46746e-05	0.0116643	0.00212129	-0.00530982	-0.00103704	-0.00763753	0.00882759	-0.0138017	0.00103995
AURKA	-0.00469386	-0.0108622	0.0148631	-0.00236212	-0.00401862	-0.00743925	0.00383991	0.000947436	-0.0102088	0.0114724	0.00500865	0.00128611	-0.00415635	0.00210643	-0.0156718	-0.00246956	-0.00238023	-0.0157648	0.00846466	0.0104683
AURKAIP1	-0.011921	0.00546587	0.00609094	0.00776621	0.000953044	-0.0135309	-0.00515896	0.0104662	0.00851994	-0.00438338	0.00198681	-0.00433841	0.0188119	-0.0159594	-0.0113041	0.00247768	0.0107304	0.0024063	-0.00448471	0.0171957
AURKB	-0.00907142	0.00189141	0.00206113	0.00109921	-0.00115881	-0.0073089	-0.00385317	0.0184969	-0.00944637	0.00200579	0.00242468	0.0070804	-0.0279215	-0.00344302	0.0148598	-0.0136097	0.00324221	0.00305808	-0.0118872	0.00252458
AUTS2	-0.00308024	-0.0168669	0.00882333	-0.00325802	0.00814281	0.0060874	0.00205448	0.00090421	-0.0117016	-0.00844899	0.0019706	0.00182412	0.000590299	-0.00387166	-0.00294693	0.0171015	-0.00930292	0.00230954	0.00433331	-0.0119267
AVEN	0.00335561	-0.0184726	0.00326311	-0.00415374	0.0021931	-0.000530497	0.00384556	0.00334196	0.00986717	-0.000552242	-0.00807223	0.00756872	0.00201923	0.00132862	0.00294247	-0.00219062	0.00466387	0.0221209	0.004736	0.00195105
AVIL	-0.0113612	0.000183186	0.00138655	0.01688	0.00348625	-0.000347061	-0.00584199	-0.0153883	0.00309846	-0.00288213	0.00409097	-0.00590121	0.0116719	0.00344743	0.00204709	0.002945	-0.00615661	0.00248312	-0.00344548	-0.00852872
AVL9	-0.00578458	-0.0101815	-0.0141723	0.0152344	-0.00167709	-0.00310628	-0.000959303	-0.00532907	-0.00333018	0.0114769	0.00211679	0.00284907	-0.00298107	0.0118026	-0.00309198	0.000322537	-0.00823895	-0.00354462	-0.00657344	-0.00827344
AXIN1	-0.0130469	-0.00166031	-0.00481721	-0.00117295	0.00575548	0.00205857	0.00393406	0.00472432	0.000317743	-0.0108364	-0.00279519	-0.00590299	0.0133344	-0.00599694	0.00288994	0.00286138	-0.00673195	0.00317977	0.00878175	-0.0171573
AXIN2	-0.00768681	-0.000929787	-0.00752064	-0.0108486	-0.00406099	0.00763863	-0.0139177	0.00254403	0.0200799	0.0199037	0.0184142	0.0010713	-0.00875708	0.0057444	-0.00274569	0.00183082	0.00626859	0.00378489	0.016268	-0.00406071
AZI2	-0.0119356	-0.00103369	-0.00311988	-0.00963021	-0.0143943	-0.00904034	0.00783264	-0.00705781	-0.0135857	0.00674737	-0.0069735	-0.00759958	0.0175024	-0.00215318	0.00555274	-0.00156157	-0.00243768	0.00241778	-0.0143646	3.05843e-05
AZIN1	-0.0133445	0.00361632	0.000579149	-0.00678355	-0.0119859	0.00428102	0.00527403	-0.0108046	-0.00155552	0.00330489	0.00662887	0.00131687	0.00057405	0.00283131	-0.00411151	0.0124243	3.82404e-05	-0.00564138	-0.00346026	-0.0045408
AZIN1-AS1	-4.75488e-05	-0.0175758	0.00618123	-0.00256855	0.00737353	-0.000392183	0.00712785	-0.00149421	-0.0048207	0.00171554	0.0109566	0.00485454	0.0109057	-0.00216775	0.00986937	0.00465267	-0.00117761	-0.000582295	0.00836355	-0.00328198
AZIN2	-0.00700841	-0.00530084	0.00144246	-0.0019274	0.0119816	-0.00437243	-0.00622909	-0.0122345	0.0230573	-0.0147312	-0.0118379	-0.00832142	-0.0180854	-0.01035	-0.0165697	-0.0145643	0.0086014	0.0110158	0.0108055	-0.00600944
B2M	-0.0116367	0.00625141	-0.000722274	-0.0147639	-0.0162633	-0.0037125	0.0046072	-0.00893914	-0.00524885	0.00525956	-0.00439529	-0.00852882	0.00234	0.0113806	-0.0113241	0.00189799	0.00434372	0.0105919	0.00109065	-0.00116378
B3GALNT2	0.00260373	-0.0168893	0.000614657	0.00550959	0.00407417	-0.0103755	0.00835491	0.0053233	0.00690914	0.00690187	-0.000965679	0.00538733	0.000251914	0.00597055	0.00702114	-0.00806152	-0.00784492	0.0123007	0.00811249	-0.0071814
B3GALT2	-0.000721466	-0.0037277	-0.00602425	-0.00676819	-0.0128227	-0.00854871	0.00693578	-0.00419786	0.006382	0.00462534	0.0111044	-0.00592519	0.00293815	0.0166943	0.00857012	-0.0222451	-0.00218034	0.00713508	-0.00856236	-0.0150031
B3GALT6	-0.0136409	0.00526344	0.000596461	-0.00466396	0.00201763	0.00349568	-0.000660684	-0.00185665	0.00139881	-0.0010024	-0.00479002	0.00550758	-0.000442275	-0.00327097	0.00409198	-0.00164815	-0.00777141	-0.00214884	0.00161613	-0.00275379
B3GAT1	-0.00282311	-0.00258535	-0.00809409	-0.0114228	0.00821808	-0.00580431	0.0219436	0.00703434	-0.0232922	-0.0362689	-0.0139626	-0.00653199	0.00487471	-0.00530563	0.000364158	0.031777	-0.00536447	0.00913167	0.00942918	-0.00564635
B3GAT3	-0.0125371	0.000258558	0.00157571	0.00139258	0.00158327	0.000827117	-0.0008845	0.00668011	0.00596663	-0.00349134	-0.00245707	0.00233582	-0.000816616	-0.00660546	-0.00260697	0.00133294	-0.00906154	-0.00178847	0.00325358	0.00313079
B3GLCT	-0.00331783	-0.0152676	0.00515214	-0.00358215	0.00202549	-0.00628416	-0.000553974	-0.00708396	-0.00949757	-0.0136054	-0.00198586	-0.00682669	-0.00995894	-0.00176231	-0.00804518	0.00310019	0.0091506	0.000486119	0.00520246	0.0105787
B3GNT2	0.00475923	-0.00927254	-0.0136025	-0.00790741	-0.0184097	-0.0054513	0.00938621	0.00151847	-0.00151555	-0.00257377	0.00909094	0.00230134	0.00397816	-0.00505325	-0.00376195	0.00591397	0.00597628	0.000775669	0.0154896	-0.00416712
B3GNT5	-0.00987357	-0.0049325	0.0100264	0.00783737	-0.0136053	-0.00261191	-0.00470047	-0.011733	-0.0202867	0.00386049	-0.00342758	-0.0041116	0.00122275	-0.0050632	0.0138122	0.00644835	-0.00770466	0.00142111	0.0102827	0.00322977
B3GNT8	-0.00491723	0.00048431	0.00604294	0.0194992	-0.00898466	-0.026695	-0.00700326	0.0176743	0.01082	-0.00816483	0.0284693	-0.0036252	0.00355149	-0.0197238	-0.0124558	0.0238787	0.0224064	-0.0193583	-0.0101374	0.0141013
B3GNTL1	-0.00119347	0.000808492	-0.00316316	0.00728246	-0.00210405	0.00374159	0.00516309	-0.0048245	0.00329988	-0.00185611	0.00624434	0.00539343	-0.0059852	0.0153133	-0.0170931	-0.00929623	-0.0182948	0.00433493	0.00286209	-0.00100654
B4GALNT3	-0.00112978	-0.0145321	0.0160362	-0.00219114	-0.0032035	-0.00138479	0.000234042	-0.00217736	-0.0023387	-0.00474879	-0.00352418	0.00764356	-0.0041328	0.00300409	-0.00815496	-0.000830148	0.00327788	0.00285804	0.00582724	-0.00025494
B4GALT1	-0.0135562	0.00120599	-0.00389313	0.00180655	-0.00730286	0.00970999	-0.00113494	0.00432181	0.00223478	-0.0136264	-0.00342956	0.00707356	-0.00452975	-0.00362912	0.00981703	0.00451304	0.00399716	-0.00660905	-0.000683236	-0.00558051
B4GALT2	-0.00519357	-0.00609797	0.00778003	0.000677128	-0.00359873	0.00108432	0.00459974	0.00785617	0.00537358	-0.027164	0.00975695	-0.00834482	0.00286691	0.00543927	0.0129694	0.0185033	0.00763619	-0.0273017	-0.013805	0.01702
B4GALT3	-0.0108408	0.00692593	0.00246779	0.0102055	0.0213059	0.00681176	0.0204729	-0.0093308	0.00177544	-0.00136655	0.00838853	-9.56917e-05	-0.0131881	-0.00204455	1.23907e-05	0.00178287	-0.000868029	0.00365796	-0.000525913	0.00356063
B4GALT4	-0.00164378	-0.00745562	-0.0131541	-0.00927292	-0.00633482	0.00102906	0.0117903	-0.002509	0.00455256	0.0040407	-0.00739758	-0.00965774	0.0148263	0.000195381	-0.00410259	-0.00087398	0.01114	0.000322919	0.0068073	-0.00382007
B4GALT5	-0.0100359	-0.00105391	0.00168303	0.0177051	-0.00800144	0.00924934	-0.0110276	-0.0100963	-0.00440885	0.00987734	-0.0028199	-0.00990219	0.00599496	0.0196399	-0.0160145	0.0119677	0.011813	-0.00229081	-0.00652676	0.00917371
B4GALT6	-0.00340166	-0.014019	0.0129433	-0.00265987	-0.00390329	-0.00115403	0.00489258	-0.00999134	-0.0135737	-0.00846552	0.00223837	0.00703586	0.0108741	-0.00567717	-0.000409319	0.00467065	-0.00239174	-0.0017141	-0.00820326	-0.0157529
B4GALT7	-0.0107896	0.000633988	0.00157132	-0.00137921	0.00539712	-0.00660266	0.00287544	0.00166858	0.00741802	-0.00199235	0.00830338	0.00248828	-0.00675577	-0.0144443	-0.0122173	0.00583621	0.0234199	-0.00317188	0.00114833	-0.00136537
B4GAT1	-0.00940862	-0.00242533	-0.00499155	0.000612651	0.014499	-0.0130006	0.00267485	0.00249293	0.00179652	-0.00872857	0.0155644	-0.00114669	-0.0211137	0.00949133	0.00842669	-0.00534035	-0.0037373	-0.00618833	-0.00871595	0.00428817
B9D1	-0.000699629	-0.00939365	0.00156535	-0.00790416	-0.00366333	-0.00207442	0.0140121	0.0138248	0.0399937	-0.0230756	-0.030281	-0.00432404	-0.00686152	0.00324094	0.00553749	0.00768025	-0.0165	0.00959336	0.00211654	-0.00727464
B9D2	-0.0108034	-9.23917e-05	0.00329046	0.0175427	-0.00319733	-0.0235842	-0.00214065	-0.000811726	0.00824459	0.0057585	0.0133018	-0.00324923	-0.00517035	0.000774202	-0.0040499	-0.000161856	-0.00373182	0.0130483	0.00604342	-0.00182096
BAALC-AS1	0.00243793	-0.0150373	0.0103957	-0.00155177	-0.00248092	-0.00810946	0.00387335	0.00198448	0.0192786	-0.00813511	-0.0166524	0.00579885	-0.0107216	0.0122645	-0.00218248	0.00110867	0.00558114	0.0149915	-0.00577652	-0.00700472
BACE1	-0.00772283	-0.00761236	0.0073238	-0.000761825	-0.00867593	-0.000389733	-0.00986246	0.01182	-0.00614864	-0.000832522	0.00548547	-0.0127436	-0.00428798	-0.00311529	-0.0033096	-0.00658006	-0.00319692	0.00767444	-0.00180362	0.0162926
BACE2	-0.00447614	-0.00631889	-0.00263207	0.00391338	0.000756122	0.0117453	0.00704209	0.000763133	0.00678457	0.0340174	-0.00600888	0.00251911	0.000427959	-0.0267589	0.0199079	0.0150977	-0.0267548	-0.00297802	0.0140909	0.0105555
BACH1	-0.00211125	-0.0067611	-0.0138918	0.0175404	-0.0242588	0.0169249	-0.00328038	0.00223404	-0.00786497	0.0157892	0.00050758	0.00077445	-0.00260597	0.00975018	-0.0092751	-0.0127997	0.00543433	0.00428093	-0.00451919	-0.00722979
BACH2	-0.000159901	-0.00914539	-0.0130517	-0.00565235	0.0216723	0.0138435	-0.022781	-0.00586247	0.020553	0.0255553	0.00702563	-0.0100451	-0.0027091	-0.0134616	-0.00690079	0.0208619	-0.0103447	0.00059416	-0.00414727	0.00335232
BAD	-0.01153	0.00451284	0.00616293	0.00437543	0.000969277	-0.00970214	-0.00213472	0.00366161	0.00209935	0.00147044	0.0127675	-0.00600999	0.0102421	-0.0219428	-0.000222993	0.00198878	0.014681	0.0152781	0.00303886	0.00621819
BAG1	-0.00717405	0.00960615	0.0055647	0.0106024	0.015892	0.0108992	0.0366904	-0.0127444	0.000478157	0.007614	0.000568463	-0.00589278	-0.00681526	-0.00094304	0.000391082	-0.00029613	0.0228672	-0.00655067	-0.00749851	-0.00394246
BAG2	-0.0088634	-0.00810188	0.00267647	-0.00902123	-0.000710807	-0.0108737	-0.0056831	-0.0130312	-0.00299577	-0.00509301	-0.0117958	0.00528441	0.00671675	0.0133766	-0.0117199	-0.00386896	0.017399	0.0111184	-0.00299725	0.00338273
BAG3	-0.0110278	0.00073674	-0.00381102	-0.00876011	-0.00180848	0.0143807	-0.0137317	0.00537966	0.0173569	0.00462325	0.00222472	-0.00666232	-0.00441435	0.0120573	0.00337063	-0.0029298	0.0105446	0.0124396	0.000401851	-0.00824436
BAG4	-0.00800604	-0.00991611	0.00047953	-0.00443049	-0.0043291	-0.00315665	-0.00213076	-0.00371679	0.00173131	-0.00119879	0.00269086	-0.00552333	-0.00200919	-0.00708469	0.0119172	-0.0100764	-0.005483	-0.00362293	-0.00653403	0.00506968
BAG5	-0.00315328	-0.00852485	-0.0162157	-0.00762116	-0.013358	-0.00895309	0.00310911	0.00893034	-0.000185621	-0.00603118	0.0152604	0.00837707	-0.0157902	-0.00147053	0.00467832	0.00117889	0.0103778	0.00419498	0.0084575	0.00843848
BAG6	-0.0103992	0.00838939	0.0036874	0.00776092	0.0032469	0.0212296	0.020677	-0.00197853	0.00182751	0.00214076	0.000658995	-0.000805473	-0.00054564	0.00473472	-0.00341086	-0.002095	0.013692	0.00243153	0.00552085	-0.00298724
BAHCC1	-0.00601873	-0.00928173	0.0098566	0.00511048	-0.00389925	-0.0108115	0.00269868	-0.0155396	-0.0145915	0.00536873	-0.0182526	0.00513363	0.00244191	-0.0195002	0.00841254	0.00677283	0.00753974	-0.00922679	-0.012554	-0.011499
BAHD1	-0.0133295	0.0013523	-0.00208197	-0.00615591	0.00362562	0.0117456	-0.000656183	0.00155418	-0.000475768	-0.00413288	-0.00515089	0.0100056	-0.00170069	0.00849678	0.00300889	0.0100667	0.00587603	-0.00208079	0.00604077	0.00855549
BAIAP2	-0.0111858	0.000212116	0.00502689	0.00311688	-0.0026139	0.00448429	-0.00312086	0.0108343	-0.00219524	-0.00613638	0.0108536	-0.00415273	-0.00243532	-0.00220478	0.0125177	-0.0105556	-0.0165573	-0.0104466	-0.00101422	-0.0135834
BAIAP2-AS1	0.0012738	-0.00536553	-0.0118017	0.0134068	-0.00707898	-0.0115454	0.00555667	0.0164276	0.00469379	-0.0064566	0.0011164	0.0144521	0.00235869	-0.00260624	0.000578931	-0.00825965	-0.0148376	0.00604077	-0.0136342	0.00315431
BAIAP2L1	-0.00124327	-0.013268	0.0180716	-0.000980648	-0.00430886	0.000399974	-0.00246401	-0.000572049	-0.00557652	0.00248951	0.00473242	-0.00273581	0.00223267	-0.000446066	-0.00110246	0.00296585	0.00160281	-0.00309415	-0.00203174	-0.00258023
BAIAP3	-0.0103915	0.00242777	0.00281781	0.00732198	0.00139051	0.00294176	-0.00667092	-0.0112316	0.00744655	-0.00639008	0.00305275	0.0196706	0.00692344	-0.00496794	0.0110902	-0.00232585	-0.01198	-0.0101883	0.00679107	-0.00133439
BAK1	-0.012137	0.00576844	0.00406612	0.00637428	0.00406666	-0.0132565	-0.00126749	0.0155062	-0.00047026	0.00486843	0.00309549	-0.00456989	0.00480691	-0.0110704	-0.00346787	-0.00338405	0.0068726	0.000388872	-0.0105324	-0.00773137
BANF1	-0.0134048	0.00608719	0.000527273	-0.00168964	0.00405733	0.00124294	0.000591377	0.00274201	-0.000630916	-0.00142485	0.000205852	0.00325589	0.00202129	0.00642899	-0.000275205	-0.000914033	-0.00532401	0.00600741	-0.00828167	-0.00343985
BANK1	0.000859134	-0.0112333	-0.00625558	-0.00119993	0.017133	0.0107346	-0.0162235	-0.0113214	0.0184732	0.0308487	0.00653506	-0.0100957	-0.00267022	-0.0121149	-0.0132824	0.0376055	-0.0264817	0.00695504	-0.0145527	0.00637341
BANP	-0.00725143	-0.00828887	-0.00868219	0.0202544	-0.00889821	0.0023061	-0.00631405	-0.00638926	0.00519199	-0.0101437	0.0012144	0.00225859	-0.000144231	-0.00666978	0.0113037	-0.00193532	-0.000179762	0.00226354	0.0099358	-0.0186196
BAP1	-0.00971835	0.000459489	-0.00426666	0.00582261	-0.00298615	-0.000242077	0.0127324	0.0181718	0.0167968	-0.0239531	0.0028	0.000213382	0.00934959	-0.0120466	-0.00538161	0.00591895	0.0170522	0.01459	-0.00398141	-0.00595239
BARD1	-0.0113393	-0.00495073	0.00204622	-0.00445675	0.000838549	-0.00178375	-0.0118972	-0.0101035	-0.0170556	0.0155787	-0.00502701	-0.000863234	-0.000698052	0.00654382	0.01538	0.00216249	0.00333954	0.00111222	-0.000873994	0.00944224
BASP1	-0.0107831	-0.000226774	0.00818931	0.0210023	-6.61857e-05	-0.0117768	-0.0156696	-0.0101107	-0.00769586	0.00224927	0.00725702	-0.0137882	-0.00557928	0.0109035	-0.00578251	0.00742824	0.00167803	0.00823498	0.00262407	0.00715265
BATF	-0.0100342	-0.00706274	-0.00672453	-0.00655241	0.00720948	-0.0143227	0.00698308	0.00219137	-0.00962122	-0.00327581	-0.0116109	-0.00268851	0.00615146	0.0130671	-0.00360093	-0.00953013	0.00601515	0.00277049	0.00199041	0.0127964
BATF2	-0.00312427	0.00141258	0.000616524	0.0036847	-0.00089017	-0.000771553	0.00479059	0.0273987	-0.0138557	0.0361413	-0.0317046	-0.018306	0.00868213	0.00310776	-0.0164918	-0.0228657	0.039536	0.0127378	0.00692933	0.00329593
BATF3	-0.00803547	0.00476447	-0.000358579	0.000878884	0.00107265	-0.0135722	0.017118	-0.0170791	0.00195319	0.00963612	-0.0108745	-0.00957591	-0.017098	-0.00233151	-0.014114	0.00997845	0.00186048	0.01315	-0.00208488	0.0030869
BAX	-0.00971645	-0.0020832	0.00275652	0.007984	0.00314307	-0.016289	0.00971051	0.0275591	-0.00411234	0.01114	0.0191241	-0.00151237	0.0154293	-0.00350699	-0.0140161	0.010157	-0.00482529	0.00133935	-0.022401	0.00219467
BAZ1A	-0.00581608	-0.00803909	-0.00859245	0.0251676	-0.00276217	0.00136434	0.00289485	-0.00649038	-0.00704472	0.0107811	-0.00809289	-0.00988511	0.0210316	0.0187151	-0.0141979	-0.015407	-0.00287812	0.00945873	-0.00093843	0.00307123
BAZ1B	0.00478591	-0.0143402	-0.0127118	0.00194959	0.00808642	0.00393605	0.00523453	0.00234568	0.00211025	-0.00760657	0.00249114	0.000700344	0.00233364	-0.00175178	-0.0087765	-0.00824012	-0.00160461	0.0082912	-0.0122211	0.016318
BAZ2A	-0.0060714	-0.00641506	-0.00998723	0.0221941	-0.000250536	0.00483022	0.00574279	0.012542	0.00429817	-0.000947943	0.00282188	0.00214657	0.00292228	0.0168816	-0.0186263	-0.0123593	-0.000658354	0.00915669	-0.0130102	0.0189556
BAZ2B	0.00383467	-0.00972559	-0.0097391	0.0258344	-0.00925267	0.0047927	-0.000745211	-0.0141012	-0.00313776	-0.00456852	-0.00245058	-0.000611183	0.00128468	0.0061823	-0.0093038	-0.0102045	-0.0170603	0.00799872	-0.0216505	0.00293615
BBC3	-0.0134302	0.00276205	0.00373571	0.00557463	-0.00343826	0.00877924	0.00105016	-0.00343975	0.00458868	-0.00972146	0.000776457	0.00854035	-0.0015375	-0.00528207	0.00678313	0.00267471	-0.00108747	0.00454268	0.00606776	0.0024945
BBIP1	-0.0136343	0.00171496	-0.00143609	0.00180565	-0.00254977	0.00429129	-0.0097845	-0.00927696	-0.00121983	-8.21974e-05	-5.77375e-05	-0.00352724	0.00666034	0.0125018	-0.00153423	0.00224089	-0.000723471	-0.000884396	-0.00106552	0.00154036
BBOF1	-0.000168835	0.00250205	0.0105247	0.0110989	0.0191588	0.0203525	0.0407772	-0.0179748	0.00396503	-0.00103553	0.004717	-0.0142955	-0.0096384	0.00654017	-0.00370447	-0.00647194	-0.00314314	0.00106455	-0.0017647	0.00496357
BBS10	-0.0116607	0.00477094	-0.000864901	-0.00333948	-0.00850145	-0.00790907	-0.00126543	-0.0129031	0.00269429	-0.00124788	0.00851252	-0.000889915	-0.0116213	0.00481866	-0.0194225	-0.00240069	-0.0110953	0.00657193	0.0158301	-0.00629222
BBS12	-0.00729396	-0.000431741	-0.00157978	-0.00906932	-0.00454727	0.00344133	0.00131234	0.00991155	0.0164208	0.00564959	0.00369963	0.00233818	-0.0173428	-0.00180035	0.00075356	0.00631253	0.000735247	0.0038151	-0.0210874	-0.00388422
BBS2	-0.0112352	-0.00437114	-0.000660007	-0.0103137	-0.00620154	0.00747693	-0.011032	0.00130984	-0.000181244	0.00362342	0.00553628	0.0124795	-0.0123306	6.83598e-05	-0.0019685	-0.0031496	0.00838248	-0.0157795	0.00890506	-0.00139117
BBS4	-0.00431459	-0.0136596	-0.00297293	0.00447582	0.0140513	-0.0135303	0.00272507	0.00262668	0.00545292	-0.00966254	-0.0109365	-0.00369701	-0.0190372	0.0128836	0.00473945	-0.0022119	-0.00634295	0.0011548	-0.0025564	-0.000287848
BBS7	-0.00184245	-0.0130288	0.00147784	-0.00133944	-0.0109625	0.0062898	0.0164471	0.00900575	-0.00483139	-0.0044914	0.0138992	-0.0142431	0.00237497	0.00879308	0.00592819	-0.00749301	-0.0059516	0.0112623	-0.00352396	-1.57537e-05
BBS9	0.00318045	-0.0179192	-0.00657864	0.000484088	0.00668065	0.00765904	-0.00504806	-0.00176652	-0.000849873	-0.007899	-0.00498861	-0.00772444	-0.00436131	-0.00280077	-0.00341937	-0.000492452	-0.000483742	0.00676014	-0.00562205	0.00725039
BBX	0.0014259	-0.012753	-0.0171217	0.00226297	0.00762982	0.00854896	-0.00237326	0.00259654	-0.00528204	0.00109042	2.55264e-05	-0.00371132	-0.00550658	-0.000539087	-0.00174104	-0.00265306	0.00263767	0.00164001	-0.0126637	0.00631357
BCAP29	-0.00736083	-0.00384598	-0.0114072	-0.0149171	-0.0151621	-0.00114036	0.00829833	-6.22414e-05	-0.0041629	-0.000893319	-0.000395451	-0.00601148	-0.00551134	-0.00108401	0.00819051	0.00163131	0.00683574	0.00911874	-0.00989835	0.00323558
BCAP31	-0.0138338	0.00286459	0.00320415	0.0069804	0.00182519	0.00213801	-0.00836714	-0.000211706	-0.00403142	-0.000351912	0.000562255	0.00280924	-0.00558708	0.000667078	0.0100756	0.00401733	0.00569262	-0.000664198	0.0113817	0.00732965
BCAR3	0.00121593	-0.0166873	0.013185	-0.000341694	-0.00252558	-4.13781e-05	0.00113701	-0.00294033	0.00672249	0.00114681	-0.00160001	-0.00194201	0.000403006	0.00414438	0.00944921	0.00114949	0.000318656	0.00599821	-0.00636392	0.0016683
BCAS1	-0.000501087	-0.0138599	0.0162845	-0.000489648	-0.00684584	0.00381448	-0.000429326	0.00404443	0.00299999	-0.00172571	-0.00268257	-0.00864556	0.000299626	-0.00108274	0.0145063	0.00153704	0.00506885	0.0126176	-0.00741189	-0.00577517
BCAS2	-0.0129007	-0.00206964	0.00238615	-0.00510581	0.00284041	-0.0051584	-0.000396128	-0.0132566	-0.0101095	0.00491027	0.00328673	-0.0122153	0.0177452	0.00881094	0.000918481	0.00148558	-0.00207002	0.00385515	-0.000729721	0.00147117
BCAS3	-0.00105093	-0.0159405	-0.00300674	0.018542	0.0124981	0.0142128	-0.00559966	-0.00899368	-0.00705239	-0.00780186	-0.00934763	0.00505254	-0.00284725	0.00991559	-0.000562413	-0.00203948	-0.00366781	-0.015147	-0.00489021	-0.00999513
BCAS4	-0.00428969	-0.0137791	-0.00506839	-0.0134134	0.0100077	-0.00735399	-0.00731804	0.00185264	0.0175331	0.00271899	0.0145758	0.00586307	-0.00480209	-0.00348337	-0.00294781	0.00875784	0.00171062	0.00376999	0.000243301	-0.00133465
BCAT1	-0.00670868	-0.00838042	0.0125617	-0.00257335	-0.00714551	0.00337077	0.00932425	-0.00648734	-0.00100936	-0.00183601	-0.00534568	0.000844375	-0.00161843	-0.00499893	0.0133552	-0.00380831	0.00357418	-0.00401446	-0.0152978	-0.00218901
BCAT2	-0.0115503	-0.000951823	0.00108766	-0.00453548	0.000312313	0.00975219	0.0006006	0.0140628	0.00557274	0.00666779	-0.00215995	-0.00438061	-0.00669488	0.00766029	0.00691812	0.00899393	0.00596605	-0.00415911	0.0151612	-0.00553278
BCCIP	-0.00149682	-0.0108058	-0.0141069	-0.0036179	-0.000629919	-0.0138753	0.0201766	0.017646	0.00558571	0.0130633	0.0047929	0.0093777	0.0122109	0.0215198	0.0152138	0.00364729	-0.00206939	0.00697095	0.00234041	0.000561228
BCDIN3D	-0.00425688	-0.00330723	-0.0119924	-0.0131711	-0.00878846	-0.000923368	0.00259331	-0.0022106	0.00509899	0.0155428	-0.00707401	0.0040722	-0.00595351	-0.00136987	0.00463736	0.012597	0.0238467	0.0134909	0.0276579	-0.00092751
BCKDHB	-0.00808985	-0.0114737	-0.00511043	-0.00383843	0.0183013	0.0124107	-0.0170477	-0.00304956	-0.00482277	-0.00151091	0.00169747	0.00464734	-0.00235437	-0.00466637	-0.00912487	-0.00275466	-0.00268407	-0.00825066	0.00260055	0.00711454
BCKDK	-0.0122394	0.00530646	0.00456614	0.0146684	0.00537839	-0.0158897	-0.00511899	0.000489705	-0.0011574	0.0049342	-0.00387736	6.89036e-05	-0.00846087	-0.0106383	0.00214902	-0.00282582	-0.000724371	0.00720212	-0.00075303	0.00209384
BCL10	-0.013023	0.00357657	-0.00112681	-0.00366403	-0.0132891	0.00915643	-0.00103355	0.00562443	-0.00813211	0.0099786	0.00847637	-0.00781132	-0.0059261	0.00587765	0.00135239	0.00905611	-0.00282723	0.00818466	0.00387713	-0.00790844
BCL11A	-0.00805138	-0.00464768	-0.00738571	0.00315116	0.0163342	0.0190602	-0.0134211	-0.00960078	0.0116623	0.0252948	-0.0082801	0.00066556	-0.00117718	-0.0214164	0.00242148	0.0377629	-0.0274385	0.00636678	0.000144992	0.00760594
BCL11B	-0.0089604	-0.00659957	-0.0119937	-0.00908105	0.017208	0.0086792	-0.0185998	-0.00254697	0.00679054	-0.00312356	0.00700286	-0.00181793	-0.00550585	0.00393622	0.00109324	-0.0213175	0.0149398	-0.00544625	0.0013486	0.00932
BCL2	-0.000881531	-0.0087434	-0.0135825	0.00189232	0.0203221	0.0162695	-0.0222899	-0.00529159	0.0129404	0.016038	0.00403812	-0.00881702	0.000457629	-0.00305748	0.00234471	-0.00964224	0.00333473	-0.0121024	-0.0072963	0.00224265
BCL2A1	-0.0112171	0.00380362	0.000375965	-0.00886078	-0.0190156	-0.0156359	0.00790548	-0.0139168	-0.00760897	0.00825887	-0.00307472	-0.00987897	0.0119896	0.0170769	-0.00401233	0.00379669	-0.00248842	-0.00686982	-0.0182164	0.0062639
BCL2L1	2.44903e-05	0.00749498	0.00454423	0.017789	0.0312418	0.00459882	0.0405928	-0.0145839	0.000563261	0.0157488	0.0165354	-0.00939098	-0.0184567	0.00817629	-0.00731693	-0.00562548	-0.00454599	0.00718856	-0.00300528	1.11569e-05
BCL2L11	-0.0127723	0.00537718	-0.00142736	0.00162594	-0.00797198	0.00956806	-0.00925011	0.0036453	0.000543367	0.00875986	0.0007085	0.00342422	-0.00497107	0.00550905	0.0085399	0.00572879	0.00534645	-0.00428352	0.00541355	-0.00229369
BCL2L12	-0.00865232	-0.000723005	-0.00491558	-0.0070641	-0.0136638	0.000228737	0.0064832	0.0201213	0.015578	-0.0213273	-0.00539391	0.0115691	0.00211219	-0.0237309	0.000894912	-0.00727558	0.0101827	0.00306361	0.00762447	-0.00457438
BCL2L13	-0.00479282	-0.0113694	-0.00431329	0.00206378	0.00210101	0.021085	0.0227922	-0.0141343	0.0118088	0.0172177	0.00661832	-0.00474446	-0.00916147	-0.0132706	0.0173184	0.00541802	0.0163842	0.0085982	0.0023944	-0.00482939
BCL2L14	-0.00445697	-0.0116689	0.0171295	-0.00476249	-0.00579187	-0.00401461	0.000460342	0.00150098	0.00650753	-0.00547303	-0.00241936	-0.0043453	-0.0125716	0.00527084	-0.00154335	-0.00404861	-0.00634425	-0.00364409	0.0105911	0.00610495
BCL2L2-PABPN1	0.00607331	-0.00876401	-0.00916774	-0.00275687	-0.00874613	-0.00231468	0.016513	0.00858584	0.0136793	-0.00535368	0.000773809	0.00695306	-0.0169639	-0.0112133	0.0038796	-0.00282368	-0.00399344	0.00104006	-0.000744979	-0.000908295
BCL3	-0.00866519	0.00359328	0.00715809	0.012197	-0.00894287	-0.00955231	-0.00542927	0.026853	0.00907843	-0.00998057	0.0189338	-0.0120899	0.0210247	-0.0187598	-0.0246433	0.0142185	0.017799	-0.00949617	-0.0155973	0.0187378
BCL6	-0.0105727	-0.00205352	0.00882899	0.0164863	-0.00967361	-0.0072076	-0.0181838	-0.00829171	-0.00543074	-0.00251154	0.00970424	-0.024394	-0.00325458	0.00769008	-0.0103026	-0.00125947	0.00819802	0.00373667	0.012078	0.00973011
BCL7A	-0.00246584	-0.0113439	-0.00247202	-0.00387919	0.0161358	0.00540812	-0.00904231	-0.00931334	0.0172346	0.0346576	0.007935	0.00025079	0.00658996	-0.00724743	-0.00344512	0.0392602	-0.0262718	0.0100432	0.00517901	0.00328712
BCL7B	-0.0135271	0.00419014	-0.000515462	-0.00519127	-0.000922385	0.0058747	0.00490221	0.00690097	-0.000687121	0.00367782	0.00352039	0.00501677	0.000892441	0.0110428	-0.00183579	0.00950505	-0.00297186	0.0040647	0.00229222	-0.00768341
BCL7C	0.00271952	-0.0158742	0.00358492	-0.00118991	-0.000691336	0.00649675	0.0102098	-0.00184416	-0.00155593	0.00598931	0.00990776	0.011698	-0.00219546	0.000580177	-0.00886982	-0.0113802	-0.00659881	-0.00887482	-0.00424539	0.0102796
BCL9	-0.00115265	-0.0143386	-0.00314831	-0.00870463	0.00307121	0.010819	-0.00692899	-0.000162044	0.0262911	-0.00253874	-0.00191809	-0.00223996	-0.0189349	-0.00116055	0.00738543	-0.0105662	0.00985004	0.0025447	0.00396213	0.00295962
BCL9L	-0.011507	-0.000192241	-0.0068518	-0.00222711	0.0166707	0.00464375	0.000446416	0.0194682	-0.00996164	-0.0123566	0.0161854	0.0116975	-0.00708392	0.00875256	-0.00736983	-0.00952579	-0.00804783	0.000691204	-0.020408	0.000583685
BCLAF1	-0.0076867	-0.0032414	-0.015799	-0.00752456	-0.0178502	0.000263421	-0.00374686	-0.00736019	-0.00290237	-0.00104861	0.00355524	-0.000856871	-0.00805094	-0.00439433	-0.0156995	0.000824568	-0.00496198	0.0103563	-0.0178238	0.0040979
BCO2	-0.00376571	-0.00900916	0.0108042	-0.00334124	-0.00785524	0.0068279	0.00452314	0.0170696	0.00428364	-0.00909729	0.00217873	-0.0272878	-0.0192162	0.00404081	0.000342224	-0.0027486	-0.0121359	-0.0203684	-0.0177665	-0.000393238
BCOR	-0.00887716	-0.00803345	-0.00866429	-0.00732648	-0.000833273	0.0139284	0.00566974	0.0110994	-0.00230055	-0.00526897	-0.000356389	-0.00416943	-0.0195413	0.00293043	-0.000115647	0.00420142	-0.0120202	-0.00339931	0.0195948	0.0171178
BCORL1	-0.00969595	-0.00393371	-0.000221644	0.0167959	-0.0125368	0.0130959	-0.0105959	0.00739876	-0.00275528	-0.021519	0.00105373	0.00478711	-0.00259191	0.00472787	0.00714418	0.00478135	0.00123233	-0.00137708	0.00716303	0.0180488
BCR	-0.0038181	-0.0126448	-0.00994861	-0.000869612	0.00508457	0.00271918	0.0157175	0.00713297	-0.00382248	-0.00870883	0.0113752	-0.000103712	0.00733874	0.00475622	0.00846486	0.00500296	0.00335777	0.00232844	0.0309296	-0.0101696
BCS1L	-0.0121138	0.0049052	0.00196569	0.00146001	0.00732209	-0.00347584	0.00181516	-0.00131212	-0.00390276	0.00200579	-0.00879677	-0.0162528	0.0116117	-0.00188959	0.00740166	-0.00599846	-0.000306741	0.0142955	-0.00402849	-0.00492423
BDH2	0.000253198	-0.00545811	-0.00767408	-0.00325222	0.00292066	-0.0114842	1.83827e-05	0.00723851	0.00165832	0.00912331	-0.000152005	-0.0139462	-0.00657783	0.0028904	0.00948053	0.0106013	0.00395524	0.00851132	-0.00558867	0.00928228
BDNF-AS	0.00202518	-0.0180462	0.00498236	-0.00367461	-0.00190525	0.00589703	-0.000261154	-0.00184224	0.00575761	0.00275552	0.00279886	-0.00154887	-0.0041222	-0.00373074	-0.00587208	-0.00564171	0.00128155	-0.00129761	-0.00634651	0.0059568
BDP1	0.00522056	-0.00705938	-0.0136951	-0.00371033	0.00301223	0.0123241	-0.00366708	8.09843e-06	-0.00130582	-0.00658956	-0.00483884	-0.00573448	-0.000856025	-0.0198865	-0.0155493	-0.00361576	0.00206277	0.00739203	-0.00666113	0.00868081
BECN1	-0.0137051	0.00483833	-0.00152781	-0.00389499	-0.00809654	0.00392566	0.00764272	-0.000837523	0.00135664	0.00330986	0.00144286	0.00344056	0.0010498	0.00395872	0.0040942	-0.00652485	-0.00151227	0.003565	-0.0037501	-7.46948e-05
BEGAIN	-0.00470619	-0.0102634	0.0166238	-0.00156615	-0.0097868	0.00073889	0.00140974	0.00170012	-0.00530562	0.00559151	0.00319042	-0.00912142	0.00679262	0.00167476	0.00178326	0.00546516	-0.0071099	-0.00711934	0.0088301	-0.00186347
BEND2	-0.00331135	-0.00316352	0.00762563	0.00628953	-0.000619797	0.00996965	0.00588102	-0.004979	-0.00156346	0.00206274	0.0244894	-0.0263955	-0.00707344	0.0146008	0.0282982	0.0087649	0.00352525	0.0282063	0.00399754	0.0185008
BEND3	-0.000911128	-0.012888	0.0147099	-0.00453537	-0.00550094	0.00107475	-0.00118502	0.00818316	0.01603	-0.00538041	-0.013894	-0.0120133	-0.00512616	0.0120825	0.0190746	-0.00229887	0.00506607	0.0226683	-0.000117534	-0.00442588
BEND4	-0.00337892	-0.00942282	0.00967632	0.00167513	0.00636589	-0.0065836	-0.0108342	-0.01147	-0.00145207	0.00704079	0.00991559	-0.00284169	-0.0162205	-0.00478338	-0.0332763	0.0135063	-0.0206036	0.00516801	0.0263325	0.00897523
BEND7	-0.00138197	-0.0110109	0.0108979	0.00736645	-0.0111865	-0.00312667	-0.00167404	-0.0078518	0.00955196	-0.00429983	-0.00343292	0.0102097	-0.000252702	0.00368231	-0.0141768	0.0116042	0.00998189	0.000241347	0.0103825	0.00117532
BEST1	-0.00152601	-0.00358687	-0.00746746	0.0234238	-0.0217707	-0.0130063	0.0136709	-0.00181925	0.00851923	0.00484424	0.0146528	0.00509779	0.0151438	0.0192506	0.0118453	0.00627897	0.00552269	-0.00586231	0.011301	-0.0161416
BET1	-0.00788863	-0.00438285	-0.00980521	-0.0164378	-0.005799	-0.00862642	0.00221969	-0.00904226	0.00997466	0.00400995	0.0017574	0.00218473	0.000923588	-0.000621058	-0.0113998	-0.00417202	-0.0129312	-0.0173183	0.00432146	-0.0101196
BET1L	-0.0135906	0.00489779	0.00228039	0.000773871	7.82996e-05	0.0043037	-0.00501688	0.00796547	0.00638083	-0.00545497	0.00104681	0.00809851	0.0120602	-0.00459964	-0.000460298	0.00544725	0.00315404	0.000532135	-0.00515037	0.00603424
BEX2	-0.0103208	0.00186623	-0.0052361	-0.0157355	0.00422222	-0.0127528	-0.00587345	-0.0180734	0.0116523	0.000230166	0.00167323	-0.00741662	0.00458972	0.0128145	-0.000481024	0.00447453	-0.00232975	-0.00448393	-0.00954791	-0.000561159
BEX3	-0.0120401	0.00521184	0.000930229	-0.00098055	0.00675817	0.00685795	0.000836757	-0.0168091	0.0110485	-0.00126432	0.00493767	0.00315883	0.00990474	0.00362812	0.00633325	-0.00489111	-0.00489026	0.000568259	0.00135473	-0.000652708
BEX4	-0.0118378	0.00388932	-0.0041795	-0.00992761	0.00248992	0.00464347	0.0112135	0.00230511	0.00829429	-0.00121069	0.00596439	0.00327649	-0.00527665	-0.00961058	0.000451263	-0.0010793	-0.00811023	0.00944681	0.00475863	-0.01316
BEX5	-0.0101166	-0.00225995	-0.000380714	-0.0103644	-0.00536924	-0.00167977	-0.00721036	-0.013949	0.00432504	0.00280738	0.00402879	-0.00352982	-0.00145781	0.00267245	0.000837513	-0.00829315	0.000223531	-0.0113551	0.0145082	0.00167028
BHLHB9	-0.00670198	-0.00461246	-0.00365274	-0.00911626	0.00517071	0.000520718	-0.0117763	0.00193767	0.00534863	-0.0174506	-0.0112761	-0.00076346	0.0147741	0.0114772	-0.0198752	-0.0225211	-0.0100214	-0.0236777	-0.0098765	-0.0208043
BHLHE40	-0.0122246	0.00130842	0.000745447	0.00190545	-0.00505874	0.00595492	0.00635177	0.00320929	-0.0126736	-0.0134811	0.0125707	-0.00675931	-0.00568975	-0.00263379	0.00212759	0.0109094	-0.02173	0.0167085	0.0263754	0.00365116
BHLHE40-AS1	-0.00523487	-0.0106688	0.00676676	-0.000178615	0.00418986	-0.00869163	-0.000949265	0.000273853	-0.00170225	-0.00186998	-0.0103768	-0.00346182	-0.00830184	0.0143808	-0.0134172	0.0162869	-0.0102008	-0.000574028	0.0144808	-0.013569
BHLHE41	-0.00800317	0.00277557	-0.00192932	-0.00505392	0.000340171	0.0105773	-0.00255166	-0.00455541	0.0103654	0.00201234	0.00938697	0.00789833	-0.00347201	0.0032251	-0.000530469	0.00309046	0.0141279	0.00222584	-0.0132033	-0.0032615
BICC1	-0.000715011	-0.0140143	0.0164194	-0.00405757	-0.00471599	0.000832735	0.00392818	-0.000649432	0.00834588	-4.53898e-05	-0.0121827	0.00812876	-0.00270924	0.00382218	-0.000875598	0.00222862	0.0035565	-0.00577083	-0.0106903	-0.00570388
BICD1	-0.000336172	-0.0180023	-0.00213018	-0.00378904	0.0154459	0.00342551	-0.002892	-0.00725658	0.00625496	0.00661454	0.0112575	-0.00836846	0.00457916	-0.00241915	-0.00149636	0.0067011	-0.0064703	0.00706171	-0.00463697	0.00103938
BICD2	0.00446884	-0.00988547	-0.0137412	0.0109541	-0.0177802	-0.00296753	0.00275855	0.000828928	0.0115246	-0.00745153	0.0086865	-0.00481236	0.0080682	-0.00684158	0.00082516	-0.00418063	-0.00083318	0.011009	-0.00161289	0.00566171
BICDL1	0.000726146	-0.0145255	-0.00979158	-0.00312915	0.0130921	0.00767666	0.00568327	-0.00163465	0.00538414	-0.00159483	0.00187126	0.0106128	0.015986	0.0179717	-0.00865688	-0.00085107	0.0179734	0.00347528	0.000317985	0.00673514
BICDL2	-0.000712801	-0.00777624	0.0114414	-0.00214449	0.000698901	-0.00196001	0.0119799	0.00390428	-0.00844681	0.000528124	0.0176816	0.00552688	0.0114428	0.00330292	0.00368153	0.0208248	0.0248297	-0.00350354	-0.00640904	0.0147208
BID	-0.0132638	0.00341487	0.00167113	0.0110417	-0.0129095	-0.000318376	0.00172323	0.00104454	0.00184891	0.00404947	-0.00226444	-0.00352225	0.00144871	-0.00177844	-0.00531284	-0.0061989	0.00440617	0.00380191	0.00525934	0.0011912
BIK	-0.00643453	-0.00130924	0.00297842	0.00956979	0.00970793	-0.0247101	-0.00893525	-0.0105084	0.010712	-0.00860617	-0.0149399	0.0105806	-0.0222429	0.0122476	-0.00850533	0.00916105	0.0183261	0.00859091	0.000200323	-0.00605781
BIN1	-0.0123668	-0.00104086	-0.00342034	-0.0099888	0.0055214	0.00719918	-0.00355656	0.00810395	0.00725091	-0.0111111	0.0131048	-0.00184285	0.00218574	0.0125168	-0.0119672	-0.011751	0.00530671	0.000610245	0.00278917	-0.00843929
BIN2	-0.0130659	0.000439237	-0.00647223	0.00981466	-0.00553856	-0.000916207	0.00419659	-0.00298404	-0.00271875	-0.00334208	-0.00193844	0.00493877	0.0101716	0.0095697	-0.00233013	0.00221882	0.00336986	-0.000734101	0.00605503	-0.00100595
BIN3	-0.0126781	-0.00296886	-0.00179351	0.0142637	-0.004326	-0.00800859	-0.0031619	-0.0037571	0.00116579	0.00377332	0.00721692	-0.0174946	0.00422036	-0.00149889	-0.00143806	-0.00354943	-0.000681988	-0.00762636	0.00420025	-0.00549451
BIRC2	-0.0126098	0.00480347	0.00100931	-0.01214	-0.00715223	-0.00295089	0.0152549	-0.0175826	-0.0026869	0.0029118	0.00585359	-0.00553569	-0.0042827	-0.00529374	0.000945715	-0.00249404	-0.00654863	-0.0045705	-0.00244249	0.00531303
BIRC3	-0.0123855	0.0011499	-0.0053283	-0.0117579	0.00390268	-0.00261878	-0.0161217	-0.0178113	0.00607211	0.0127016	-0.0019586	-0.005468	0.00395272	0.00625011	-0.00423889	0.0105593	-0.00238174	0.0104474	-0.000933786	0.0149902
BIRC6	-0.00536684	-0.0118503	-0.0101815	0.0170046	0.0217831	0.00878127	-0.00708862	-0.00714043	-0.0109679	-0.00505755	-0.00403381	0.00822984	-0.00689964	0.00458634	0.00298927	0.00122775	0.000842542	-0.00937652	-0.003671	-0.000641474
BIVM	-0.00399486	-0.00956491	-3.98122e-06	-0.00334544	0.00660986	-0.0101848	0.00835148	0.000881521	-0.00825722	-0.0134504	-0.00657862	0.0124386	-0.00262766	0.0129604	-0.0205286	-0.00225706	-0.0312041	-0.0168024	0.0289733	0.021605
BLCAP	-0.00993656	-0.00359171	-0.0118514	-0.000391525	-9.30516e-05	0.00925527	0.0150734	0.00469385	0.0111886	0.00485346	0.00805367	0.0166262	-0.000352642	-0.00298946	0.00656458	0.00337921	-0.00506678	-0.00853629	-0.00214599	0.00688849
BLK	0.00168159	-0.00929997	-0.0105324	0.000837029	0.0172713	0.0123451	-0.0125111	-0.00776021	0.0163839	0.0179219	0.0055028	-0.00433975	0.00337282	-0.00871857	0.000617206	0.032817	-0.0159406	0.00551087	-0.00691053	0.00264048
BLM	-0.00511704	-0.013725	0.00343949	-0.00599346	0.00467204	0.00299979	-0.00254544	0.0114582	0.0159387	-0.00581213	-0.0175757	-0.0165091	-0.00879776	-0.00722149	-0.00557273	0.010397	-0.0107747	-0.0048488	-0.00297206	-0.00472476
BLMH	-0.0116367	-0.00417342	-0.0053166	-0.00599926	0.00963935	-0.00276799	0.00128898	0.00061207	0.00235907	-0.012915	0.00264328	0.00542875	0.00334113	0.00179601	-0.00404847	-0.0221564	0.00206003	-0.0041734	-0.00777002	0.000758945
BLNK	-0.0026048	-0.0071989	-0.0102146	-0.0100756	0.0111882	0.0137517	-0.0094345	-0.00684374	0.0235032	0.0278097	0.00619197	-0.00697686	0.00207355	-0.0159411	-0.00987515	0.0431133	-0.0245071	0.00296957	-0.00983821	-0.00835146
BLOC1S2	-0.0110247	0.00140757	-0.00258012	-0.0162047	-0.0181579	-0.00908561	0.0159247	-0.00707769	-0.000593328	0.000319814	0.00588668	0.00204351	0.00173143	-0.00551721	-0.00861864	0.00198928	-0.0123169	0.00466318	-0.0103081	-0.000338451
BLOC1S4	-0.0134766	0.00483178	-0.000481328	-0.00552174	1.33064e-05	0.00926955	-0.00746573	-0.000335149	0.00328723	-0.00531095	-0.00494815	0.00428503	0.000508574	0.00423865	0.00436713	0.000337944	0.000933151	0.00120155	0.00356289	0.0037042
BLOC1S5-TXNDC5	-0.00277232	-0.014662	0.0136011	-0.00577964	-0.00172721	0.00140085	-0.0032044	-0.00186909	-0.00945664	-0.000302344	0.0102559	-0.0106519	0.00989303	3.5942e-05	0.0108119	0.00163493	0.00934027	0.00860654	-0.00908894	-0.00868981
BLVRA	-0.0115745	0.00103934	-0.00207757	0.00939721	0.00345664	-0.00774098	0.00808081	0.00337132	-0.00192925	0.0171784	-0.0315855	-0.00660287	-0.0046391	-0.00788556	-0.00698754	-0.00812638	0.00244721	0.00013347	-0.00203045	0.0047802
BLVRB	-0.00354981	0.00909255	0.00663819	0.0154222	0.0187118	0.00503654	0.0393389	-0.016575	0.00128226	0.00934616	0.00649346	-0.00805152	-0.0104752	0.000916634	-0.00385723	-0.0062102	0.010938	-0.00354924	-0.00977714	-0.0020548
BLZF1	0.00186285	-0.0110417	-0.0163133	-0.00350009	-0.00539216	-0.0052684	0.0121567	0.00191135	-6.10936e-05	0.00158612	-0.00609015	-0.00111805	0.00394357	-0.00697382	-0.00760321	0.00119443	-0.00319812	0.00413824	0.00322443	0.00278487
BMF	-0.0134248	0.00465003	0.00187082	0.0056706	0.00168705	0.0105799	-0.000346217	0.00451843	-0.00088114	0.00258038	-0.00805892	0.0056377	-0.00123082	-0.00715407	0.00284756	-0.00306153	-0.0102695	-0.00405529	0.00566549	0.000828429
BMI1	-0.0125636	0.00523107	-0.000383958	-0.0140348	-0.00643206	-0.00498167	0.000636099	-0.00721126	-0.00266419	-0.00400587	-0.00454768	0.00249379	-0.0013769	0.0103973	-0.000301244	0.0028479	0.000989635	0.00284505	-0.00611944	0.0125166
BMP1	-0.00317404	-0.0118454	0.009861	0.00482411	0.003038	-0.00995446	0.00565633	0.00905399	-0.0182905	0.00155312	0.00446349	-0.00683891	0.00205748	-0.0105488	0.00917546	0.00317859	0.000490893	-0.00152163	-0.0148785	-0.00128517
BMP2K	0.0050304	-0.0085117	-0.0156746	0.00972588	-0.0113777	0.0088723	0.00373163	-0.00950887	-0.00140434	0.0190399	0.000600852	-0.000734858	-0.013977	0.00115049	0.00269881	0.00193513	-0.00273071	-0.00655956	-0.00911826	2.96521e-05
BMP6	-0.000745264	-0.0140691	0.0161373	0.00313649	-0.0044379	0.00261558	-0.00255189	-0.00597295	-0.00743376	0.00163752	0.00503395	0.00246477	0.00109947	-0.00461237	0.00107018	0.000782456	-0.00211914	0.0107326	0.00866663	0.000915931
BMPER	-0.00141924	-0.0126562	0.0181872	-0.00158519	-0.00212024	0.00269109	0.00183653	-0.00322668	-0.0117056	0.00381058	0.00828875	0.00453443	0.000384155	-0.0047941	-0.00906903	-0.00223829	0.00121619	-0.0131777	0.00429961	0.00330313
BMPR1A	0.000251002	-0.0175751	0.0102253	0.00102997	0.00240925	0.00167857	0.00199074	0.000324999	-0.013253	-0.00195623	0.00246251	-0.0105655	0.00438212	0.00507118	0.00504645	0.00451334	0.00552663	-0.00634848	-0.00171323	0.00377604
BMPR2	-0.00403455	-0.0174684	0.00719226	-0.00220696	0.00380666	0.00580992	0.00383232	0.0078563	-0.0117489	-0.0023716	-0.00125759	0.0025846	0.00368355	0.00606051	-0.00898855	-0.00462779	-0.000872413	-0.0103764	0.000119864	-0.00225848
BMS1	-0.00261093	-0.00797835	-0.0167509	-0.00953856	-0.000414831	0.00580383	-0.00210993	0.0221239	0.000841735	0.00421482	0.00860473	-0.003278	-0.0184204	0.00184309	-0.00561331	3.23089e-05	0.00579535	0.00282154	0.00672762	0.0103483
BMS1P1	-0.00781384	-0.00350286	0.00670058	-0.00496414	0.0043677	-6.1735e-07	-0.00205771	-0.0108261	0.00260391	-0.00717638	0.0158855	0.00186956	-0.0142484	-0.00561493	-0.015484	-0.0103077	-0.0100669	0.00181986	0.00481278	-0.0121135
BMS1P20	-0.0122519	0.00556618	0.000509802	-0.00187047	0.00385939	0.00902061	-0.00531977	0.00891016	0.00626978	0.00620958	0.00202823	0.00492192	0.00348632	-0.00174446	0.00157956	0.000205489	0.00622905	0.00148898	-0.00841702	-0.00344629
BMT2	-0.00296914	-0.010512	-0.0151885	0.00444933	-0.0122969	0.00507193	-0.00189228	-0.0126658	-0.0015547	-0.00451572	0.00696717	-0.00313603	0.00861903	-0.001036	-0.00325435	-0.0112378	-0.00783821	0.00447877	-0.0167078	0.00722758
BMX	-0.00488708	-0.00570476	0.0121319	0.00843072	-0.0225658	0.000248329	-0.001888	0.00988585	-0.00607312	-0.00761115	0.0234085	-0.0144814	0.00341058	-0.00626236	-0.0125336	0.00783641	0.0113071	-0.0106972	-0.00583919	0.0241128
BNC2	-0.00188443	-0.0141318	0.0114653	-0.00382663	0.00760348	0.00214227	0.0102758	0.00138679	-0.0131515	-0.0173933	-0.00582964	0.009718	0.00390123	-0.0124522	-0.00715784	0.00347521	-0.0014208	0.000606191	0.000834388	-0.0230138
BNIP1	0.00136289	-0.00889632	0.00337142	-0.0132796	-0.00178515	-0.00231396	0.00680283	0.00267914	-0.0051571	0.0150499	0.00514736	0.00164527	0.00935525	0.0214112	-0.0113911	-0.0109428	-0.00379277	-0.0017559	-0.00910878	0.00424138
BNIP2	0.00827143	-0.0108194	-0.0122636	0.00381489	-0.0076367	-0.00191911	0.00524216	-0.00099476	-0.00630722	0.00908887	0.00343226	0.00487721	-0.00678439	-0.0123526	0.00581498	0.000785656	0.00697809	-0.00365634	0.0134518	-0.0110816
BNIP3	-0.00993021	-0.00092302	-0.0051119	-0.015854	0.00289299	-0.0020141	-0.0111072	-0.00624989	0.0056761	0.00645395	0.00824886	0.00128795	0.00149617	0.00670008	0.000320841	0.0101928	0.00662688	-0.00548827	0.00615806	-0.0075483
BNIP3L	-0.00863057	0.00798529	0.00444462	0.00668137	0.0116019	0.0227684	0.0354598	-0.0239484	0.00207867	0.00932859	0.00349077	-0.0113403	-0.00597545	0.00261497	0.00210907	-0.00507377	0.0104043	-0.00358035	0.00433365	0.00699047
BNIPL	-0.00478838	-0.00977031	0.0149203	0.00156354	-0.00164499	0.00872324	-0.00623233	-0.0113104	-0.0155123	0.000219158	0.0156925	0.011998	0.0130501	-0.0042552	-0.0041725	7.48106e-06	0.00649456	-0.00220716	0.00139244	-0.00319207
BOD1	-0.0116418	0.00363411	-0.00267533	-0.0152679	-0.00766913	-0.00809552	-0.00085943	-0.000721219	-0.00100867	0.00060975	0.00445613	-0.00023809	0.00250613	-0.00204253	0.0119703	0.00539581	0.00143838	-0.00766765	-0.0067423	0.0023066
BOD1L1	0.000554504	-0.00931127	-0.0149032	0.014884	-0.0193586	0.00513418	0.00641299	-0.00604606	-0.00113442	-0.00675894	0.0113236	0.00960327	0.0100223	0.00538874	-0.0182247	-0.00978114	-0.0175129	0.00969522	-0.0161865	0.0157623
BOLA1	-0.0111277	0.00303772	0.00177368	-0.0041349	9.66334e-05	-0.00231003	-0.00584653	0.0101642	0.00536618	0.000603277	-0.00796626	-0.00308992	-0.000502097	-0.014753	-0.00513782	0.00283032	-0.00240855	-0.00195421	0.00592774	-0.00350497
BOLA3	-0.00908714	-0.00210678	-0.00361172	-0.0142971	0.000206258	0.000852268	0.00053391	-0.00562308	0.00395304	0.00896742	-0.00738898	-0.0205781	0.0188249	0.00485705	0.0082304	-0.00318887	0.00505629	0.0141822	0.00527094	-0.0045942
BOP1	-0.012078	0.00083892	0.00134682	0.00714804	0.00646663	-0.0105778	-0.0022948	0.0207703	0.00590035	-0.00190594	0.00683487	0.00611116	-0.00298957	-0.00584482	0.00189642	-0.00103778	-0.00651625	0.00486542	0.0012589	0.00756656
BORA	-0.0106993	-0.000140152	-0.00598704	-0.0140113	-0.00790775	0.0012395	-0.0119453	0.00226067	-0.000531997	0.0044354	-0.00392451	-0.00279392	0.00309146	-0.00326333	-0.00512997	0.00514841	-0.0068367	0.0102108	-0.0020271	-0.00653402
BORCS5	-0.00180191	-0.0162078	0.000925231	0.00657101	0.00975327	0.00281716	-0.0039037	-0.00329628	-0.0142484	-0.00548684	0.00869428	-0.0118683	0.000901714	0.00332216	0.00425203	0.00842681	-0.000356649	0.00609265	-0.0175279	-0.00123066
BORCS6	-0.0133381	0.00259073	0.000423715	0.00736485	0.00689517	-0.0146641	0.000580946	0.00152422	-0.00693245	-0.00649105	0.00395188	0.005012	-0.00961314	-0.00254092	0.00779287	0.000313775	-0.0100311	0.00374113	-0.00446826	-0.00453526
BORCS7-ASMT	0.0022226	-0.00950209	-0.00684275	0.00244866	0.00249973	-0.0105758	0.00828395	-0.00947989	-0.0100539	-0.0106112	0.002711	-0.00649958	-0.00702821	-0.00563986	-0.00137123	0.00917718	0.0149777	0.0031167	-0.00716661	0.0132443
BORCS8-MEF2B	0.00382316	-0.0116169	-0.00561365	0.00422465	-0.000434698	0.00326292	0.00495478	-0.001055	0.0148945	0.010514	0.00388638	0.00953835	0.00875505	-0.00068236	0.0133334	-0.00515145	-0.00275745	-0.00859971	0.00344705	-0.0121891
BPGM	-0.00363811	0.00656838	0.00364046	0.00212194	0.0168538	0.0169283	0.0439701	-0.0237824	0.00328339	0.0117972	0.0122895	-0.0166081	-0.0131882	-0.00938778	-0.00291214	-0.00404111	0.00380991	0.00599315	0.00974947	0.0055129
BPHL	-0.00600139	-0.0026646	-0.00321156	-0.00671144	0.000708307	0.00418245	-0.010161	0.00138682	0.0116193	-0.00128081	0.00692696	-0.00774106	-0.0329279	-0.0109049	-0.0180669	-0.014051	0.0122913	0.0146767	0.00565497	-0.00159728
BPI	-0.00757735	-0.000112334	0.00912663	0.0019038	-0.00987693	-0.00473455	0.00970116	-0.010707	-0.000688469	0.00724742	-0.0160536	-0.0017518	-0.000267867	-0.00204694	9.28835e-05	0.0128179	-0.00474164	-0.0129556	-0.00221068	0.00123909
BPNT1	-0.0115886	-0.00329421	0.00514384	-0.00652025	0.00174792	0.00249977	0.0018283	-3.18725e-05	0.0091096	0.00605901	-0.0118616	-0.00528289	0.0121564	0.0146919	0.00133506	0.0202515	0.00571358	-0.00712566	-0.0135611	-0.0143048
BPTF	0.00239314	-0.0115622	-0.0175286	0.00899871	0.00969287	0.00981398	0.0027203	-0.00301668	-0.00104158	-0.00677842	-0.000807457	0.00293952	-9.33907e-05	-0.00397257	0.00187092	-0.00321468	-0.00170396	0.00600673	-0.0113764	0.00754351
BRAF	-0.00318197	-0.0121368	-0.0130958	0.0180189	0.00924227	0.01197	-0.00563322	-0.00961588	-0.00455732	-0.0027667	-0.00679394	-0.00722309	0.00321813	-0.00338628	-0.00240012	-9.14483e-05	-0.0141553	-0.00717428	-0.00629133	0.00302205
BRAP	-0.00978009	-0.0100478	-0.00692011	0.0065425	-0.00477413	0.0012488	0.000709241	-0.00284196	0.0042231	-0.00827665	0.00310068	-0.00469007	0.000625351	0.0069804	8.76023e-05	-0.00248239	-0.0124132	-0.00796713	0.00849651	0.00245457
BRAT1	-0.0111228	-0.0015224	0.00127973	0.00426072	-0.00651109	0.00280742	0.00318992	0.01719	0.0188098	-0.0104758	-0.000674173	0.01596	0.0109589	-0.0111044	0.00206593	0.000796442	0.0129864	-0.00845347	0.00219035	-0.00533981
BRCA1	-0.00153281	-0.0151861	0.015005	0.00290487	-0.00497554	-0.00109808	0.00279287	-0.00352275	-0.00783343	-0.000160005	0.0062693	0.00659546	0.00364617	0.00264151	0.00217715	0.00198651	0.00439041	3.82035e-05	-0.00684467	-0.00425873
BRCA2	-3.58804e-05	-0.0146657	0.00923838	-0.00294072	-0.000313033	0.000764982	0.00235321	-0.00436604	-0.00983638	0.0148421	-0.0149516	0.0259552	0.00871965	0.00618215	-0.00110194	0.00174663	0.0145527	0.0144286	6.30977e-06	-0.00285873
BRCC3	0.0055759	-0.0100314	-0.0155439	-0.00255682	-0.00783115	7.37469e-05	-0.000340111	-0.00784092	0.0130697	0.000895629	0.000228674	-0.00225457	0.00498648	-0.00838334	0.00151407	-0.0117782	0.00496152	-9.26337e-05	-0.00175022	0.0117666
BRD1	0.00345435	-0.0126928	-0.0152673	0.000589268	0.000207073	-0.00233155	0.0086854	-0.00118051	-0.00273219	0.00270962	0.0105134	0.0125443	0.00601	-0.0026739	0.00817702	0.00617287	0.00923741	-0.00877496	0.000843236	-0.0146061
BRD2	-0.0134005	0.00227349	0.00254493	0.00920145	0.0099786	0.000933336	-0.000655197	-0.00698806	-0.00111569	-0.00726177	-0.00261541	0.00168372	0.0103957	0.00539966	-0.00120901	-0.007975	-0.0092273	-0.00390038	-0.000565634	0.0104711
BRD3	-0.0127763	-0.00095227	0.000591122	0.0111988	0.00148715	0.00973236	-0.00211029	-0.00440591	0.0034802	-0.0149237	-0.0118505	0.00135508	-0.00374326	-0.00864754	0.0109896	-0.00755789	0.00425343	0.00064734	-0.00139227	0.011932
BRD4	-0.0109241	0.00349653	0.00173569	0.0200441	0.012609	0.0174212	0.0223919	-0.0118352	2.75632e-05	-0.000927962	0.00465859	0.00138556	-0.0135891	-0.000620755	0.00185949	-0.00661647	0.00297491	-0.00286139	-0.00299362	0.012383
BRD7	0.0027395	-0.0119298	-0.0155101	-0.00198005	0.000496915	-0.000391163	0.0163741	0.0106296	0.00282605	0.00217246	-0.00167966	-0.00245915	0.0126325	0.00264174	0.00220846	-0.00888323	-0.000102177	-0.000889158	-0.0063739	0.00731579
BRD8	-0.0104819	-0.00601094	-0.00596286	0.000645873	-0.0156554	0.00458513	0.00299973	0.000110847	0.00662274	-0.00139178	0.00333576	0.00242838	0.0122793	0.00483006	-0.0102336	-0.00505721	-0.00967226	0.00486494	-0.000307345	0.0150011
BRD9	-0.00788725	-0.00759435	-0.0118042	0.0075303	0.0130084	-0.0215218	0.00416785	0.00109883	-0.00117241	-0.00099039	-0.00675574	0.00372878	-0.00516993	0.0107123	0.00588624	-0.00606007	-0.00478415	-0.00567421	0.000265905	0.0110162
BRE	-0.00381082	-0.015695	-0.00998687	0.00950886	0.00598461	0.00790601	-0.00996397	-0.00381055	-0.00477764	-0.00389653	0.00393147	-0.00461722	-0.00234708	-0.00443154	-0.00304183	-0.00638663	-0.00794798	0.00425641	-0.00169147	-0.000873887
BRF1	-0.0103337	-0.00639825	-0.0059164	-0.00375181	0.00591164	0.000405671	0.00409008	0.0193065	-2.94594e-05	-0.00184176	0.00966685	0.00465429	0.0105519	0.00241226	0.00268916	-0.0187765	-0.0135184	0.000697446	-0.0112791	0.00350063
BRF2	-0.0129598	0.00514827	-0.000618479	-0.00677589	-0.0113492	0.00445463	-0.00743792	0.00306134	0.000480084	2.52464e-05	-0.000749237	0.00875282	-0.00328691	0.00538779	-0.00137146	-0.00161073	0.00133679	0.00563968	0.00272269	-0.00428637
BRI3	-0.0129402	0.00521508	0.00444325	0.00686023	-0.0105183	-0.00174708	0.000283965	0.00893043	0.00577287	0.00290759	0.00249863	-0.00536167	0.0122789	-0.00738021	-0.00569577	0.00670141	0.0131374	0.00118769	-0.00257502	0.00468003
BRI3BP	-0.012974	0.00196115	-0.00407489	0.00272853	-0.00490017	0.0107938	-0.000894577	0.00166801	0.0103382	0.00808798	-0.00700274	0.0133869	0.0022728	0.00058985	0.0155613	0.000265151	-0.00643972	-0.00220886	0.00930858	0.00383079
BRICD5	-0.00989658	0.00104447	0.0017687	0.00673237	-0.0107873	-0.00572802	-0.00382365	-0.00956875	0.00107478	0.00485396	0.00574254	0.0148808	0.0141253	-0.00650823	0.020676	0.0120635	-0.00360668	-0.0271672	-0.00699658	0.00582181
BRIP1	-0.000653075	-0.0154385	0.0140177	-0.0047522	-0.00159339	-0.00357562	0.00287828	0.0111799	0.00332622	-0.000767988	-0.00115158	-0.00291148	0.000593552	0.0154449	0.0121034	-0.0029185	-0.00321345	0.00916988	0.00240254	0.00173466
BRIX1	-0.00615609	-0.00951428	-0.00326025	-0.0113337	0.0015244	-0.0181924	0.0105788	-0.000974993	-0.00625056	0.0109759	0.0179831	-0.0235628	0.0138139	0.0190287	-0.00290007	2.10522e-05	-0.00679704	0.00711757	0.00379771	0.00494768
BRK1	-0.0136763	0.00597081	0.00214729	-0.0042022	0.000225356	-0.0037886	0.00591302	-0.00498857	0.00194308	0.00628822	-0.000803254	-0.00655973	0.00145703	0.000676194	-0.000857367	-0.00313124	-0.00128207	-0.00432388	-0.00223757	-0.000608642
BRMS1	-0.0133551	0.00358098	0.00199578	-0.000798154	-0.00826565	0.00207273	-0.000361561	-0.000397533	0.00417801	0.00854439	0.000302063	0.00210818	0.00643456	-0.00731846	0.00556509	-0.001275	0.00757168	0.00983107	0.00230522	-0.00949597
BRMS1L	-0.0025944	-0.0144679	0.0116386	-0.00552427	0.00252321	0.00437437	0.0127392	0.00148033	-0.00177394	0.00987633	0.000511761	0.0108595	0.000364021	0.00952003	-0.0141382	-0.00882667	0.00660505	-0.00921594	0.00184709	0.00313476
BROX	-0.0135755	0.00538811	-0.000337501	-0.00498578	-0.012538	0.00607353	0.00495558	-0.000185635	-0.00181002	0.00232178	0.0016231	-0.000986289	-0.00188538	0.00155506	-0.00537238	0.0020342	-0.00391697	0.000956495	-0.00161171	-0.00323353
BRPF1	-0.0108322	-0.00561916	-0.00286085	0.0103733	0.00803952	-0.00757125	0.00471754	0.012871	-0.00340783	-0.0036292	0.00027512	0.000710016	-0.0173815	-0.00185392	0.00351023	-0.00708248	-0.000814965	0.0137672	0.0063375	0.0019628
BRPF3	-0.012097	-0.00166022	-0.000597392	0.00380537	-0.00598133	0.00956745	0.0039219	0.0118486	-0.00348767	0.00357334	0.0163898	-0.00728663	-0.00719825	0.00995979	0.000162139	0.000911392	-0.00211683	-0.00481731	-0.00968924	-0.00143153
BRSK1	0.00675505	0.00827786	0.00471626	-0.00154322	0.0109208	0.0135611	0.0148029	0.00472537	-0.003796	0.0100124	0.00213945	6.22683e-05	-0.00143033	0.00276267	-0.0195661	-0.0194072	-0.00377205	0.0145508	-0.0214013	-0.0112954
BRWD1	0.00249453	-0.0123284	-0.0172059	0.00067776	0.000434592	-0.000632712	0.00179332	-0.00865604	-0.00123583	-0.00349476	-0.0022294	0.000296041	-0.00542411	-0.000991731	-0.00277185	-0.00483034	-0.00075927	0.00297332	-0.0074034	0.0031084
BRWD3	0.00368681	-0.0102491	-0.0149826	0.0124802	-0.0121047	0.014848	0.000471991	-0.00376469	-0.00526223	0.00255603	0.00204876	0.00359917	-0.00447571	-0.00194645	-0.0108534	-0.000906494	-0.00195304	-0.00164841	-0.00697305	0.000576983
BSDC1	-0.013584	0.00227871	-0.00196806	0.0038481	0.000370274	0.00811397	0.00427167	-0.00308623	-0.0015713	0.000357514	0.00677741	-0.0130173	0.00415739	0.00994029	-0.00395465	-0.00613629	-0.00943528	0.00542441	0.00589855	-0.00154048
BSG	-0.00796603	0.00725959	0.00714303	0.00790663	0.0135328	0.021294	0.0310904	-0.00363068	0.00777505	0.00871352	0.0111529	-0.0179889	0.00489162	-0.00694442	-0.0119648	0.000349718	0.0141084	0.00137767	0.0026825	-0.00158202
BST1	-0.0120056	0.0028858	0.00277579	0.00758309	-0.023392	-0.00300718	-0.00506346	-0.00627375	0.00373279	0.000621366	0.00240946	-0.00734996	0.0051002	-0.00448671	-0.00762239	-0.00055582	0.0105641	-0.00466197	-0.0034535	0.00612826
BST2	-0.00962686	0.000500063	0.00326494	0.000815665	-0.0012545	-0.0170658	-0.00355687	0.0321047	-0.0122572	0.00646091	-0.0144822	-0.0215147	0.00454935	-0.0369567	-0.00583373	-0.00263792	0.0219053	-0.0123045	-0.00653986	0.00394167
BTAF1	0.000786987	-0.01353	-0.0157883	-0.000828071	0.00223297	0.00142046	0.00572016	-0.00170522	-0.00705439	0.00931931	0.00383291	6.5787e-05	0.00244009	-0.00119261	-0.00464532	-0.00174103	-0.00652142	-0.0124111	-0.00551357	0.000882378
BTBD1	0.00403733	-0.0125501	-0.0144339	-0.00460406	-0.00247602	-0.00128808	0.0152167	0.0110676	-0.00188502	0.0106317	0.00733423	-0.00193646	0.00456118	-0.002986	0.00027742	-0.000520492	0.00220087	0.00274487	0.00579073	-0.00314094
BTBD10	-0.00722035	-0.00962777	-0.010892	0.0134196	-0.00484998	0.00382114	-0.00708647	-0.0100333	-0.0141771	-0.00407096	-0.00342615	0.00780222	0.0057572	0.00779374	0.00190445	-0.00823761	-0.0108518	-0.00433382	-0.00602568	0.00205927
BTBD11	0.00445243	-0.0141301	-0.0102212	0.00598889	0.00152997	0.00751014	0.00228739	0.00663086	0.00332075	-0.00613692	0.00474738	0.00793627	-0.00387996	-0.00673434	0.00638622	-0.00861285	-0.00250398	-0.00560603	-0.00231644	-0.00575587
BTBD19	-0.00660381	-0.00143537	0.00347147	0.0066405	-0.00693788	0.00107479	-0.0103808	-0.00195206	0.00722138	-0.00556653	0.00269895	0.00745086	0.0138316	-0.00776966	0.00131675	0.00597379	-0.0218674	-0.0207731	0.0224027	-0.0115806
BTBD2	-0.0129382	-0.00130684	0.00693836	0.00141976	0.00686448	-0.00403998	-0.00291394	0.0115147	0.00311415	-0.00255407	0.0105795	-0.00615894	-0.00129217	-0.0145182	0.00481203	5.72774e-05	-0.00401749	-0.00284373	-0.00949213	-0.00436338
BTBD3	-0.00526284	-0.00558269	0.0017053	0.00865803	-0.00865706	-5.50652e-05	0.000215279	-0.00453347	-0.00559991	0.0131662	-0.00291907	-0.00827265	-0.0108462	-0.0179666	-0.00436242	0.0178567	0.00840392	0.00821353	-0.00508915	-0.0104698
BTBD6	-0.0130705	0.00618115	0.0028051	-0.0026644	-0.00166995	0.00484806	-0.00188674	-0.000764626	0.00661624	-0.00475609	0.000702162	0.00351694	0.0107176	-0.000912253	0.00668173	0.00580912	0.00727022	0.0044123	0.00179438	0.00313081
BTBD8	-0.000586792	-0.0162341	0.0125291	-0.00108406	0.00375976	0.00167979	-0.00337511	-0.00843524	-0.00835699	0.00118535	0.0073777	0.0017278	0.006448	-0.00313532	8.49383e-05	-0.00143406	0.00527667	0.00278123	0.00165158	-0.000939588
BTBD9	0.00621128	-0.0142043	-0.0118111	0.0065418	0.00952873	0.0102583	-0.00132237	0.00207509	-0.00145284	0.000469439	-0.000985642	-0.00143632	-0.00161952	-0.001024	-0.00424742	0.000818161	-0.00187788	0.00197186	-0.00674013	0.000786897
BTD	-0.0135066	0.000123634	0.000927345	0.0016228	0.00396633	0.00672484	-0.00309252	-0.00498437	0.00180877	-0.00476026	-0.00361856	-0.00342573	0.0039278	0.0058147	0.000367574	0.00287074	-0.0116451	-0.00458467	0.0190636	0.00384454
BTF3	-0.0129022	0.00717405	0.00311189	0.000680654	0.00727227	-0.000897719	0.014692	-0.0110427	0.00298721	0.00646137	0.00658251	-0.00139715	-0.00288379	-0.0022573	-0.00647386	-0.00962124	0.00204264	0.00195944	-0.00764619	-0.00283728
BTF3L4	-0.0121369	-0.00400104	-0.00465164	-0.00153496	0.000654815	-0.00746563	-0.000855095	-0.0015627	0.0034338	0.0153972	0.0067969	0.00941974	0.00395597	0.00877392	0.00404824	-0.000273329	-0.00524451	-0.00807325	0.00273801	-0.00893567
BTG1	-0.0127774	-0.00277648	-0.00383163	-0.00262626	-0.00831828	-0.00782811	0.0099483	0.00701829	0.00371225	-0.00206797	0.0180029	0.00117659	0.00153634	0.00974821	0.00561625	-0.00341102	-0.0164502	-0.00456566	0.00279492	-0.000464634
BTG2	-0.0135981	0.00639398	0.00288788	0.000874863	-0.00328381	0.00904526	-0.00237506	-0.000509692	0.00264523	0.00253113	0.000201857	-0.000198079	0.00290536	0.00549351	0.000212344	0.00401773	0.00327681	0.00122309	0.00265266	0.000712728
BTG3	-0.0105619	3.28072e-05	0.000105137	-0.00515161	0.00252501	-0.00912752	0.000652954	-0.00127709	-0.0121625	-0.0042236	-0.0144363	0.0140342	-0.00686532	0.00441896	-0.00794505	0.00319829	-0.00394332	0.00816194	0.00163829	0.0138147
BTK	0.00633756	-0.00781446	-0.0134554	-0.000933816	-0.0115819	0.00163843	0.000576203	0.00963586	0.00831897	0.015207	-0.00151881	-0.0053467	0.00127106	-0.031449	-0.00298807	0.0123126	-0.00629908	0.00247316	-0.00633486	-0.00335402
BTLA	-0.0058711	-0.00441445	-0.00889523	-0.0140086	0.011627	0.00704432	-0.0211699	-0.0166862	0.0235231	0.0299309	0.00221972	-0.0139961	0.00892572	-0.0131471	-0.0146093	0.0249823	-0.0134844	-0.00490304	-0.000556769	-0.000413594
BTN2A1	-0.000149325	-0.00635886	-0.0166489	0.00421783	-0.0166307	-0.00220374	0.0150804	0.0137159	-0.00413188	0.00546558	0.0089065	0.00266055	0.00708841	0.0171494	-0.00357336	0.00242449	-0.00211911	0.0120971	0.0124243	-0.0101059
BTN2A2	-0.0118196	0.00334437	-0.00113603	6.20432e-05	-0.0029718	0.00168922	0.00229628	-0.000230197	-0.00532833	0.0155649	-0.0132017	-0.00720898	0.00238171	0.000809064	-0.0164109	-0.00900393	-0.00270735	0.00843798	-0.000288567	-0.00207878
BTN2A3P	0.0041124	-0.00999892	-0.00192413	0.00274084	-0.00950639	-0.00216347	0.0113305	0.00512224	-0.00878202	0.00549269	0.0106661	-0.0138727	0.000286464	0.00583563	0.00603539	-0.0235925	-0.0264257	-0.013149	0.00036057	0.0209109
BTN3A1	-0.00996321	-0.000588671	-0.00964883	0.00559244	0.00563719	0.00738164	-0.0017062	0.0104876	-0.0180174	-0.0132644	-0.0144506	0.00363852	0.000802159	0.00405837	0.00665832	-0.00887457	0.0141702	-0.0082052	-0.00285715	-0.00610925
BTN3A2	-0.00942237	-0.00100757	-0.00701225	-0.00193629	0.00814692	0.0068864	-0.00803963	0.0165544	-0.00740495	0.00476992	-0.0115882	0.000383235	0.00650581	0.0118284	0.00399244	0.000996357	0.000887702	-0.00650091	0.00165095	0.00193205
BTN3A3	-0.00442027	-0.00388336	-0.0165064	-0.000181928	0.0072304	0.00651542	0.00729701	0.018632	-0.0150958	-2.77793e-05	0.00471013	0.00242831	0.0127405	0.0127474	-0.0101243	0.00763483	-0.00112164	0.00528401	-0.00906611	-0.0104081
BTNL3	-0.00440332	0.00215313	0.000772632	0.00982307	-0.00464025	0.00878883	-0.00602849	0.00220202	-0.00819906	0.00582661	-0.00957947	-0.00873195	-0.00697171	0.0134133	0.0209496	0.0024219	-0.00325076	0.00588945	-0.00298654	0.0272682
BTNL8	-0.00155822	-0.00646059	-0.00639176	0.0204482	-0.0207773	0.00329149	-0.00730008	-0.0188621	-0.000318794	-0.024705	-0.00466881	-0.00670852	0.00597763	0.00886816	-0.0203152	-0.0132586	-0.007519	0.0139027	-0.0116692	0.0093959
BTRC	0.00202101	-0.0164063	-0.00942926	-0.00402702	0.00505422	0.0117609	-0.000820251	0.0023861	0.00728046	-0.00233775	-0.00539055	-0.00386136	-0.00928708	0.00305568	0.0029345	-0.00580532	-0.00230587	-0.00504951	-0.00460135	0.000874585
BUB1	-0.00170758	-0.0119613	0.0151763	-0.00278735	-0.0017909	-0.00536749	0.00415895	0.00192893	-0.00853581	0.00436725	0.00935229	0.0107222	0.00730689	-0.00294971	-0.000335628	-0.000700278	0.0129696	0.00526669	0.00713809	0.00445292
BUB3	-0.0137857	0.00492208	-0.000827887	-0.00881177	-0.00110704	-0.00246203	-0.00641523	-0.00439543	-0.0032993	-0.00329694	-0.00587892	0.0010532	-0.000877169	0.00837417	-0.000179039	0.00111422	-0.000864262	0.00159143	0.00513283	0.00424669
BUD13	-0.0109074	0.000687333	-0.00500086	-0.00674293	-0.0105299	0.0046065	0.00367229	0.0239545	0.00574828	0.00886037	0.0236593	0.0078365	-0.0105307	0.00922458	-0.00516536	-0.000365382	-0.00183442	0.00359276	-0.0046961	-0.0166218
BUD31	-0.0127915	0.0042239	0.000849042	-0.00478632	-0.0109643	-0.00533672	0.00706369	0.00639648	0.00582259	-0.00189829	0.0116031	-0.00121687	0.00685367	-0.0187855	-0.0102291	-0.00114336	0.00276543	-0.0112162	-0.00391717	-0.000462153
BX322557.10	0.0072534	-0.0110778	-0.00915549	-0.00223071	-0.00253544	-0.0026859	-0.00166623	-0.00396204	0.0133745	0.0036985	0.000527355	0.000751093	0.00382311	-0.00847959	0.000478652	-0.0133296	0.0123814	-0.0010188	0.0116787	0.00664567
BYSL	-0.0106089	-0.000200971	0.000644131	0.00109156	0.00292317	0.00526287	-0.00275252	0.00978345	0.00118426	-0.000769964	-0.00544542	0.00198944	0.0112459	-0.00151049	-0.00174736	-0.00642391	-0.00993907	-0.0085127	-0.0233022	-0.006055
BZW1	0.000969462	-0.00759246	-0.0139029	-0.00886559	-0.017392	-0.0114709	0.0108713	-0.00539992	-0.00298655	-0.00804547	0.002889	-0.0102292	-0.00960773	-0.0127426	0.0154699	-0.00146485	0.0111633	-0.00110735	0.0110228	0.00604476
BZW2	-0.011733	-0.00299357	-0.00701404	-0.00989649	0.00115986	-0.000116115	-0.00146663	0.00940691	0.00744773	-0.000875852	0.00226846	0.00111871	-0.00430984	0.00199291	0.00282995	0.00284199	-0.00122208	0.00131364	-0.00121394	-0.0196992
C10orf105	0.00466615	-0.00748727	-0.00915842	0.012489	-0.0116341	0.0017844	0.00263859	0.0112133	0.0104281	0.0103278	-0.000437158	0.00468139	0.0138468	0.00615512	0.0067415	0.0126447	-0.000671488	-0.00608711	0.0250926	-0.0230872
C10orf11	0.00410474	-0.01455	0.00236964	0.0120343	-0.00479414	0.0131108	0.0039753	0.0105246	-0.00317778	0.0110698	-0.0149561	0.00421699	-0.0131874	-0.00920881	0.0147172	-0.00744221	-0.0174978	-0.00892271	-0.007993	-0.00109615
C10orf128	-0.00556676	-0.00424971	-0.01064	0.000624829	-0.00682138	-0.00249591	-0.00215794	0.0170498	-0.00521863	0.0108492	-0.0126714	-0.00145746	0.000562727	-0.00965371	0.00995445	-0.00860773	0.00806083	-0.00670062	0.00495042	-0.0122801
C10orf54	-0.00713308	-0.00272745	-0.00112944	0.0321219	-0.0151338	-0.0215788	0.00360929	0.0124148	0.0153725	-0.00293131	0.0105869	-0.00319735	0.00716532	-0.012789	0.00135869	-0.0024105	0.00550736	-0.00123559	-0.00127499	6.2485e-05
C10orf76	-0.00612749	-0.0150291	-0.00408181	0.00885386	0.0162028	0.00466321	-0.00575419	-0.00133444	-0.00653232	0.00683482	-0.00675608	0.00597689	0.00275062	0.00267312	0.0106195	0.00308072	-0.00840204	-0.0156035	0.00341664	-0.00414748
C10orf88	-0.00260894	-0.00635536	-0.0145738	-0.0123006	0.00247768	-0.00428919	0.00621198	0.00405008	-0.0118904	0.0125124	-0.00288627	-0.00421239	-0.0063314	-0.00535196	-0.00619452	-0.00363967	0.00320399	0.014862	-0.0145092	-0.00300898
C11orf1	-0.0108738	0.00122315	0.00488011	-0.00906422	0.00452231	-0.00580679	-0.00440242	-0.00436286	0.00392019	-0.00630419	0.00139228	-0.00682046	0.0116494	0.0056933	-0.012098	-0.00888324	0.00794902	-0.0165442	-0.0221515	-0.0145657
C11orf21	-0.0135469	0.00571609	0.00221275	0.000768238	0.00327582	-0.00464186	0.00656382	0.00256124	-0.00428368	-0.00261211	-0.00104903	0.00146764	-0.00158194	-0.006399	-0.00206148	-0.00231115	-0.0093508	0.00429984	-0.0100944	-0.00693982
C11orf24	-0.0126356	0.00464522	-0.00103615	0.000941918	0.00626508	0.000382925	-0.00918394	-0.00134456	0.00454612	0.0051436	-0.00966304	0.00570213	0.00205796	0.00259987	0.00022591	0.0117784	-0.00537922	-0.000774979	0.00906222	-0.00337907
C11orf49	-0.00292159	-0.018138	0.00724598	0.000968904	0.0108719	0.00325057	-0.00135025	-0.0017633	0.00365885	-0.00849435	-0.00309888	-0.00134475	0.00403428	0.00440348	0.00163475	0.00254088	-0.00260603	0.00320301	-0.00249563	-0.00722018
C11orf54	-0.00471009	-0.00917918	-0.0107545	-0.00632353	-0.0219627	-0.00725176	0.0168037	-0.00357518	0.00364468	0.00190982	0.00415223	-0.00252991	-0.00262191	0.00655304	0.0135769	0.000283111	-0.000952349	-0.00713578	0.00944426	-0.0155213
C11orf57	-0.0130746	0.00242318	-0.00188521	-0.0105201	-0.00273661	-0.00666457	0.00293103	-0.00885401	-0.00378945	0.000969445	-0.00535256	-0.00231026	0.00937725	-0.00341772	-0.000343832	-0.0117866	-0.0150671	0.000985854	-0.00371368	0.00125009
C11orf58	-0.00316648	-0.00944906	-0.013318	-0.0176293	-0.0117399	-0.0107441	0.0163759	-0.00465002	0.000362724	0.00256622	0.00331128	-0.00337204	0.00563218	-0.0145479	0.0189027	0.00516313	0.00595073	-0.0113129	0.0245458	-0.0115066
C11orf63	-0.0023873	-0.0147456	0.0120758	-0.00852885	0.000364683	-0.00260037	0.00387784	0.00342758	0.0100503	-0.0107248	-0.00599545	-0.000703683	0.00546063	-0.000427965	0.000780256	-0.000352046	0.000345351	0.00715131	0.00470247	0.0085608
C11orf65	-0.000383862	-0.0146576	0.0164002	-0.00184682	0.000300268	-0.00191781	0.000763518	-0.00124939	-0.000451365	0.00324143	-0.000201144	0.00554279	-0.0027113	-0.00157706	-0.000854952	-0.00444889	-0.000499397	0.0120697	0.00810297	0.00396556
C11orf68	-0.0135255	0.00471789	0.00526658	0.00586409	0.00455297	-0.00179864	-0.00422826	0.000518803	-6.132e-05	-0.000168586	0.00589416	-0.000883013	-0.00165622	-0.00325173	-0.00113294	-0.00288568	0.00582556	-0.00260176	-0.000649011	-0.000471139
C11orf71	-0.0112414	0.00408689	-0.000699592	-0.00484286	-0.00210285	-0.00204933	0.00745663	-0.00850275	0.0137368	0.0121124	-0.00309119	-0.00146772	-0.00216546	-0.00650363	-0.0020831	-0.00718666	-0.00369985	0.00681863	-0.00337198	-0.00748148
C11orf74	0.00137505	-0.00763849	0.000720986	-0.0101859	-0.00282266	-0.0163861	0.0110159	0.00168114	0.0268488	-0.0172096	-0.0161369	-0.00659291	0.00914289	-0.00791817	-0.00202223	0.00227409	-0.00543945	-0.0247229	-0.0267046	-0.0226417
C11orf80	-0.00287693	-0.0158048	0.00654915	-0.00450568	0.0138397	0.0104641	-0.00970468	-0.00974544	-0.00189275	0.0124818	0.0070115	0.00022094	0.00816319	8.4273e-05	-0.0101866	0.0151662	0.00119202	0.0104555	0.00554661	0.00340041
C11orf84	-0.0100952	0.00212793	-0.000682692	-0.00610477	4.83012e-05	0.00650967	-0.00395497	0.0168638	0.00250291	0.0072279	9.3809e-05	-0.0115735	-0.00326277	-0.00533162	-0.00588991	-0.00485887	-0.000558987	-0.00325942	0.00731455	-0.00211434
C11orf95	-0.00684829	-0.00305601	-0.00382206	0.000416647	0.0094278	0.00270968	-0.00292705	0.0112874	0.00167734	-0.00852397	-0.0120727	0.0293006	0.0162103	-0.00060663	0.00989986	-0.0114093	0.000342857	-0.00776315	-0.00181094	0.0015429
C12orf10	-0.012208	0.00615404	0.00451144	0.00961471	0.00892875	-0.00157861	0.00633577	-0.00580157	0.00227492	0.00231054	-0.0015583	-0.000900734	-0.00787728	-0.00370585	0.00669727	-0.00169877	0.0115861	-0.00391236	-0.00168917	0.011661
C12orf29	-0.00286583	-0.00252369	-0.0109429	-0.0190301	-0.00584185	-0.00513724	0.0147655	-0.0170422	0.00472806	0.0125864	-0.0029613	-0.00682967	0.000356028	0.0153481	0.00887792	0.00892459	0.0133645	-0.00832434	0.00490705	-0.00681284
C12orf4	0.00746148	-0.011445	-0.0136057	-0.00390918	-0.00360061	-0.00419816	0.0114093	0.00382864	0.00631344	0.00527991	0.00146611	0.0027787	-0.000752844	-0.0041544	-0.00450128	0.00306552	0.00656539	0.00164755	0.000715137	0.00190659
C12orf40	-0.000283442	-0.0148492	0.0154107	-0.00477244	-0.000943742	0.00172435	0.0013266	-0.00382703	0.00494148	-0.00123015	-0.00426718	0.0101621	-0.000443843	0.0031416	-0.0150009	-0.000972933	-0.00171352	-0.00634072	0.000814246	0.00415287
C12orf42	0.00491959	-0.01469	-0.00667398	-0.00571534	0.00810389	0.00842903	-0.00656629	-0.00641347	0.0114448	0.0178818	0.0105528	0.00306812	-0.00227379	0.000427458	-0.0116192	0.0149112	-0.00566839	0.00311541	-0.00905247	0.00957805
C12orf43	-0.00781053	-0.0040479	-0.00823868	0.00167827	0.00517787	-0.0127738	0.00629966	0.00901945	0.00751722	0.00912542	0.00393982	-0.00140666	0.0057247	0.00548191	0.0144372	-0.004432	0.00146005	-0.00716095	-0.0141873	-0.01638
C12orf45	-0.00332007	-0.010406	-0.00321068	-0.00730518	-0.00159197	0.00723459	0.00257429	-0.00421506	0.0109349	-0.000863373	-0.000819499	0.00615603	0.00530914	-0.00829151	-0.00735998	-0.0243937	0.00451492	0.0108519	-0.00406452	-0.0016301
C12orf49	-0.01341	0.00353267	-0.00240729	-0.00334361	0.00236297	0.00412414	-0.00264268	0.00739044	-0.00460342	-0.00185987	-0.00477101	0.00880667	-0.00311315	0.00908287	-0.000577303	0.00359102	-0.00103769	0.00206994	-0.00246543	0.00740457
C12orf56	-0.000344097	-0.0132661	0.0180941	-0.00357595	-0.00333955	5.22984e-05	0.00145676	0.00241362	0.00633022	-0.00133919	-0.00254487	0.0036558	-0.00329329	0.00172097	-0.00291627	-0.00140667	-0.00093899	0.000893207	0.00444855	0.00465872
C12orf57	-0.0126823	0.00344052	0.003129	-0.0121383	0.00515135	-0.00880292	0.000552276	-0.0116406	0.00828174	0.0015026	0.00512549	-0.0070279	0.00541992	0.00398382	-0.0155912	-0.00913157	0.0043164	0.00199003	0.00256191	0.00369868
C12orf60	0.000846432	-0.0134051	0.012003	-0.00586825	-0.00785391	0.00453086	-0.00507562	0.00782679	0.00599323	-0.00867456	-0.00202145	-0.0211191	-0.012661	0.00919655	0.0106006	-0.0103589	-0.00729692	0.00436789	0.00952467	0.00783707
C12orf65	-0.0084925	-0.00746486	-0.00840427	-0.0154603	0.0046224	-0.000885413	-0.00108847	-0.00647314	0.0179799	-0.00088033	-0.000578139	-0.0111751	0.00649075	-0.00246488	-0.00673607	-0.0087556	0.00298018	-0.00424208	-0.00332379	-0.00752358
C12orf66	-0.00967366	0.000878121	-0.00345885	-0.00961171	-0.00180093	-0.0118932	-0.010336	0.000683408	0.00506887	0.00550408	0.00885842	-0.00797126	-0.00877392	0.00859539	-0.0171542	-0.00600535	-0.0153206	-0.00568664	0.00798645	-0.00332439
C12orf73	-0.0102529	-0.00404541	-0.0038795	-0.0163778	-0.00399838	-0.0139961	0.00555803	-0.00764968	-0.00213357	0.00184552	-0.00822681	0.00540901	0.00228494	-0.00307812	-0.000470153	0.0107456	0.00297154	-0.00542954	-0.00504613	0.00451569
C12orf75	-0.0123501	-0.00102509	-0.000642459	-0.0104737	0.00400431	-0.0023079	0.00475162	0.00149292	-0.0186773	-0.0139173	-0.012294	-0.00308538	-0.000325318	0.0114434	0.00101857	0.0107341	-0.00110347	-0.00154315	0.00750153	0.000683993
C12orf76	-0.0129803	-0.00275249	0.00536378	-0.00653081	-0.00378617	0.00243521	0.00171789	-0.00847725	0.00884278	-0.00285058	-0.00882031	0.00487211	-0.000870182	0.00330541	-0.00211817	-0.00669317	-0.00410449	0.00170736	0.0048815	-0.00141195
C14orf1	-0.0136146	0.00328975	0.00289494	-0.00619799	0.00479321	0.00715098	-0.00277312	0.00183004	-0.00363601	-0.00197715	0.00250213	-0.00214775	-0.000190972	0.00290413	0.00781938	-0.00130917	-0.000242155	0.00206463	0.0018331	0.000593718
C14orf119	-0.0140299	0.00454185	0.000950262	-0.00237775	0.0013636	0.00567633	-0.00135589	0.00188873	0.000913503	-0.000782483	-0.000971276	0.00196637	0.00450934	0.000768137	-0.000584023	-0.00557091	-0.00482685	-0.00018904	0.00804155	-0.00414842
C14orf132	-0.00569863	-0.00566402	0.0037082	-0.00386044	0.0022649	0.0115438	-0.0115519	0.00193739	0.0104787	0.00500139	-0.00632913	0.00431334	0.0102825	0.0090837	-0.00416807	0.00298509	0.01125	0.0103406	0.0141088	-0.0148969
C14orf159	-0.00472712	-0.0113409	-0.00641063	0.0204305	-0.00729234	0.00155114	0.000981835	-0.00125966	-0.00288988	0.00305141	-0.00180748	0.00951151	0.00552894	0.0167993	-0.000770244	-0.0153796	0.00589805	-0.00673941	0.0158779	-0.0202605
C14orf166	-0.0135287	0.00509245	-0.000636864	-0.00963139	-0.000118389	-0.00559625	0.00107932	-0.00574068	0.00284575	0.0065501	-0.0070529	-0.00134906	0.000303796	-0.00249568	-0.00097737	-0.00688618	-0.00259473	-0.00101235	-0.0042592	-0.0048976
C14orf169	-0.0126481	0.000724903	-0.00307092	-0.0064169	0.00103427	-0.0052949	-0.00432065	2.25611e-05	-0.000700628	-0.0189992	0.00273453	0.0103592	-0.00841001	0.00637225	0.00588708	-0.00279203	-0.00379851	0.00719917	-0.00547165	-0.00346703
C14orf178	-0.00297599	-0.0134394	0.0114405	-0.00663109	0.000477911	-0.00058351	0.0116848	0.00578251	-0.00316278	-0.00600724	0.00380996	-0.0196189	0.00320906	-8.31718e-05	0.014427	0.00757593	-0.0039566	-0.00866987	-0.00391022	0.00107524
C14orf2	-0.00953903	0.00198124	-0.00188755	-0.0183728	-0.00939338	-0.0312001	0.0174281	-0.0164292	-0.000772512	0.00649618	-0.0026887	-0.00820095	0.014464	0.00412794	0.00365753	-0.00199314	-0.00901256	-0.0128398	-0.0121474	-0.00398163
C14orf28	-0.0095901	0.00446881	-0.00368274	-0.0122333	-0.00377683	-0.00272816	0.00922089	-0.0117871	0.000543114	0.000657108	0.00382203	-0.000418476	-0.00153599	-0.00349029	0.0099469	0.00163149	-0.0174741	-0.0138268	0.00856294	-0.00261074
C14orf37	-0.000108603	-0.0188096	0.00032851	0.00392467	0.00220021	-0.00473233	-0.00521082	-0.00632639	0.014639	-0.00260863	-0.00320017	-0.00503179	0.00245991	0.000914068	-0.00267735	-0.0114496	-0.0048626	-0.00937556	-0.001487	-0.00137283
C14orf80	-0.00786684	-0.00373241	-0.00270638	0.00735358	-0.00100324	-0.000542457	0.000272727	0.0121161	-0.00293353	-0.00980751	0.00974094	-0.020246	0.00759338	0.00197252	0.0129725	-0.0182693	-0.0083553	0.000689767	-0.00197457	0.00708758
C14orf93	-0.00274732	-0.00784927	-0.00798904	0.0102682	0.00525124	-0.00871704	0.00759822	-0.00023762	0.0103441	0.0019182	-0.00136321	0.00700569	0.0100082	-0.00170506	-0.00959532	-0.0143171	-0.0210505	-0.000837531	-0.0161615	-0.00186735
C15orf39	-0.0122937	0.00474111	0.00544496	0.0171371	0.00196993	-0.00627549	-0.00709395	0.00799446	-0.00210639	-0.00179403	-0.00147397	-0.00250766	-0.00489556	0.0005351	-0.00323504	0.00316248	0.00867223	0.00330717	0.00177713	0.0107829
C15orf40	-0.00974312	-0.00784255	-0.00636543	-0.0064463	0.010927	-0.00371922	-0.00290211	0.00357262	-0.00258835	0.0114435	0.00600374	0.00635121	-0.00770125	0.00596094	-0.000722902	-0.00862381	0.00737462	-0.000195333	0.00808091	-0.00351207
C15orf41	-0.00232375	-0.0176999	0.000874802	-0.00624029	0.00753345	0.00484038	-0.00462119	0.00744138	-0.00242728	-0.000646435	0.00525354	-0.0103218	0.0059732	-0.00156164	-0.00883762	0.00508402	-0.00222002	-0.00324216	0.00242631	-0.00174924
C15orf57	-0.00886446	-0.00535167	-0.0106276	-0.00334727	0.00714741	0.0043656	-0.00949886	-0.00408436	0.0090816	0.008083	0.00059283	-0.0108162	0.00273327	-0.00027082	-0.0122054	0.0162604	-0.0209529	-0.00669374	0.00381199	0.00465387
C15orf61	-0.0128292	0.00478299	-0.000225419	-0.0102932	-0.00465707	0.00289642	0.000136147	-0.00294344	-0.00113444	-0.0037193	0.000490017	0.000615712	-0.001582	0.000387968	-0.00677667	-0.00918203	-0.000358228	0.00360892	-0.00248859	-0.00121567
C16orf52	-0.0121022	-0.00750287	-0.00628789	-0.000377121	0.0111944	-0.00206237	-0.00907427	-0.00530885	0.00125269	0.00093342	-0.00254638	-0.000460495	0.00201669	-0.00452502	-0.00268857	-0.0046557	-0.00745131	-0.00844394	-0.00231016	0.00393747
C16orf54	-0.0136411	0.00633142	0.00261799	0.000589747	-0.00399488	0.00861491	-0.00615941	0.00330445	0.00359951	-0.00214274	0.00229408	0.00301709	0.00299434	0.00595323	0.00190132	0.00282286	0.00222944	0.0033254	0.0048902	-0.00329805
C16orf58	-0.00825213	-0.00729538	-0.00723174	-0.00570629	0.00848373	-0.00684252	-0.00341486	-0.00473518	0.0105327	0.0134418	0.00559351	0.00192851	0.00269546	-0.000608285	0.00145233	-0.00379024	0.0229754	0.00286116	0.00664956	-0.00932013
C16orf62	-0.00570185	-0.0153944	-0.00335274	0.00731163	0.0130189	-0.00910817	0.00980444	0.00492245	0.00419186	0.00411761	-0.00144282	0.00697787	-0.0171598	0.00752123	0.0007232	0.0024732	-0.000241667	-0.004149	-0.00232109	-0.00735933
C16orf70	-0.0111825	-0.00626046	-0.000418759	0.00768007	0.000420372	0.00469817	-0.000637605	-0.00136666	0.00157603	-0.00165161	-0.00258531	0.00561458	0.0156202	0.00331652	0.0164498	-0.00546308	0.00314483	-0.00710216	0.00548243	0.00513414
C16orf72	-0.0119136	0.00293274	-0.00526833	0.000614652	-0.0207026	0.00580298	-0.00283297	-0.00261965	0.000686957	0.00757715	0.00967444	0.00206479	0.00430971	0.015952	-0.0116829	0.0127014	0.0117026	0.000792259	0.00749086	0.0058813
C16orf74	-0.00956698	-0.00591383	0.00333556	0.00393019	0.0124143	0.00498009	-0.00965364	-0.0136446	0.0153035	0.0052309	0.0147201	0.00995443	0.00196015	-0.0253885	-0.00199595	0.0130591	-0.0257071	0.0102249	0.00987504	-0.00276083
C16orf86	-0.00954745	0.00496358	0.00302648	-0.00268248	-0.00496797	3.94062e-05	0.00281683	0.0102459	0.0014264	-0.00307438	0.0218284	0.0109206	-0.0060328	-0.0154621	0.0102335	0.00646452	0.00342527	0.000233354	-0.0131347	0.00610442
C16orf87	-0.00298758	-0.00682953	-0.0127522	-0.0101752	-0.0110696	0.0068001	0.000680366	0.0152206	-0.00444363	0.00730141	-0.000950752	-0.00398366	-0.0108712	0.00516662	0.00897262	-0.00597668	0.0137006	0.00627134	0.00412759	0.0163869
C16orf91	-0.0116445	0.00543713	0.00165528	-0.0113799	-0.013565	-0.00274506	0.000144804	6.31376e-05	-0.0042011	0.00345884	0.00958504	-0.0118668	-0.00345724	0.00244533	0.00195275	0.00160906	0.000419289	0.00681436	-0.0117138	-0.00866032
C16orf95	0.00019894	-0.0137242	0.0156557	-0.000926138	-0.00189769	-0.005575	0.00379618	0.00602289	0.0175298	-0.0074954	-0.0145526	0.00335213	-0.011252	0.00759578	-0.00617198	0.00278563	-0.000744656	0.00406864	0.000826721	0.00292297
C16orf96	-0.000528758	-0.013976	0.0174147	-0.00153441	-0.00329205	-0.000734236	0.00068135	0.00130205	-1.47443e-05	0.00111918	-0.0030535	0.00792922	0.00312714	3.79592e-05	0.00299957	0.000821242	0.00169689	-0.00115246	-0.00147062	-0.00215276
C17orf58	-0.0106777	0.00379236	0.00183335	0.00119305	0.00632501	-0.0151068	0.00144636	-0.00768837	-0.00598086	-0.004902	-0.00285557	-0.00931487	-0.0121846	-0.00313488	0.00492232	0.00572809	-0.0147574	-0.0111571	-0.00786625	0.00838783
C17orf62	-0.0111031	0.00431701	0.00622332	0.0146831	0.00399875	-0.0203906	-0.0103313	0.0101458	0.00522781	-0.0019635	0.00279227	-0.0179914	0.00904682	-0.00921713	-0.00665783	0.0133875	0.0128972	-0.00482185	-0.00601417	0.0165172
C17orf64	-0.00478605	-0.00754862	0.0171482	0.00156977	0.00850746	-0.00561403	0.0158709	-0.00558812	0.0145697	0.00202601	-0.0130387	0.0109291	-0.00325221	0.00191521	-0.0103435	-0.00951024	0.0059266	0.0113497	-0.0108924	-0.00838819
C17orf67	-0.00988656	-0.00712421	-0.00165189	-0.00696543	0.00800682	0.00701327	-0.00485364	0.00423415	-0.000802596	0.0032131	0.011376	0.0017169	-0.00475032	0.00075847	-0.000931835	-0.00363764	0.0106765	0.00501273	-0.00315424	-0.0050242
C17orf75	-0.0110477	-0.00174144	0.00189616	-0.0122213	-0.00587693	0.00212194	0.00984363	-0.0059626	0.00329246	0.000409949	-0.00549503	-0.0126977	0.00116234	0.00430913	0.0167979	0.0128202	-0.00498405	0.00033719	-0.0133562	-0.0130122
C17orf80	-0.00962748	-0.00400532	-0.00461845	-0.012592	-0.0158685	-0.00563631	0.00610532	0.010426	-0.00364933	-0.000795948	0.00131115	-0.00951907	0.00106127	0.00973943	0.00250536	-0.00757928	0.00662675	0.0138035	0.00846805	-0.00483664
C17orf97	-0.00148802	-0.0119436	0.0150722	-0.00420309	-0.00572008	0.00559367	0.00189342	-0.00306003	-0.00587119	-0.000498426	0.00934937	-0.0047635	-0.00454937	-0.000208601	0.00218696	0.00219769	0.00235894	0.00788725	0.0148318	0.00966113
C17orf99	-0.00300753	-0.00925222	0.0172132	0.00331265	0.00420043	0.00842511	0.012324	-0.00699608	-0.0132685	0.0109349	0.00833566	0.00990182	0.00522958	-0.00436269	-0.00870085	-0.00512591	0.00528762	-0.0245418	-0.00266175	0.00469635
C18orf21	-0.011136	0.00397679	-0.00318721	-0.00988221	-0.00446256	-0.00419723	0.00324961	-0.00376834	0.00803401	0.0134712	0.00317965	-0.00358611	-0.0126316	-0.00228065	0.00199833	-0.000650843	-0.00091486	-0.0006123	0.000894319	0.000673168
C18orf25	-0.00748902	-0.00773801	-0.00987547	-0.00227266	-0.0111953	0.00447905	-0.0115961	0.000389751	-0.0030988	0.0160067	-0.00882054	-0.00862738	-0.0138388	-0.0070986	0.00539866	0.0102446	0.0179	0.00533309	0.00812782	-0.024523
C18orf32	-0.0052401	-0.000753115	-0.00918244	-0.00432014	-0.0078258	0.0017412	-0.00185005	-0.00830579	0.0193319	-0.013689	0.005441	0.0078882	0.0035652	-0.00258214	0.00614154	0.00545787	0.0167901	-0.00502081	-0.0052543	-0.00258829
C18orf54	-0.00759434	0.00143695	-0.00109024	-0.0104226	0.0045416	0.00738243	0.00640773	-0.00672525	-0.0104922	0.0178684	-0.00223856	-0.0160322	-0.00464135	0.0116556	0.0176165	0.0130508	-0.000330069	0.000903825	0.0107773	0.019394
C18orf8	-0.0130083	0.00208798	0.000732497	0.0015008	0.00474859	0.0184007	0.00904072	0.00127972	-0.0014049	0.00395937	-0.00385891	-0.00252721	-0.00308494	0.00420982	-0.00212873	0.0109349	0.00424224	0.0111254	0.0128768	-0.00107975
C19orf12	-0.0117133	-0.00395491	-0.00787738	-0.00197692	0.0128459	-0.00988744	0.000128043	0.00369443	-0.000255325	-0.00582634	-0.00692663	-0.000375573	0.00772634	0.0113718	0.00730902	-0.011224	0.00113181	-0.000607016	-0.00126175	-0.00658771
C19orf18	5.96846e-05	-0.00747202	-0.000315963	0.00159794	-0.00674687	0.00766965	0.000668159	0.00236774	0.0328552	-0.0108016	-0.00295409	0.0201444	-0.00619799	-0.000491003	0.00652762	-0.00342369	-0.00864276	0.000447473	0.0130476	-0.0105826
C19orf24	-0.0134454	0.00407822	0.00276146	0.00563112	0.00779547	-0.00754251	-0.00214654	-0.00032185	0.000746906	0.00314088	0.00928167	-0.0057875	-0.00287218	-0.000205198	0.000455487	0.00235705	0.00228694	0.00946928	-0.00206358	-0.00574164
C19orf25	-0.00697926	-0.00835592	-0.0088068	0.0117607	-0.00440608	-0.0254957	0.000106202	0.00890182	0.0095359	-0.0081887	0.00959195	-0.014076	0.00120089	-0.0108327	0.0091687	0.00462586	0.01032	-0.000251633	0.0175588	-0.00820534
C19orf35	-0.00974028	0.000765144	0.00336206	0.0237664	-0.00389067	0.00126765	-0.000704236	0.00121348	0.00966371	-0.0116997	0.00395959	-0.00440711	0.0135175	-0.001567	0.000625047	-0.00358253	-0.0058104	-0.00017092	-0.00190418	-0.00985165
C19orf38	-0.0106126	0.000817354	0.0039507	0.0176768	-0.00935676	-0.0316562	0.00196986	0.00908575	-0.00765965	0.00680761	0.0131943	-0.0090918	-0.0125476	0.00202766	-0.000599062	0.00132358	-0.0069531	-0.00291253	-0.00782539	0.000577052
C19orf43	-0.0138725	0.00378402	-0.000395309	0.000668893	0.000121991	-0.0137345	0.00217281	-0.00929157	-0.00140238	0.00330778	0.00376543	0.0011495	-0.00268656	0.00775038	-0.00119944	0.00669264	-0.00310756	-0.00099122	0.00205712	-0.000383686
C19orf44	-0.00154632	-0.0135196	0.0138125	0.00222667	-0.000363821	-0.00764288	-0.00473101	-0.00837559	-0.01782	0.0107637	0.0170708	0.00371006	0.00306002	-0.00917612	-0.00254691	0.00877846	0.0136412	-0.00907703	-0.0022002	-0.00686322
C19orf47	0.00306676	-0.0127069	0.00518182	0.00237964	-0.00379715	-0.0257791	0.00921435	0.02167	0.00559363	0.00797168	0.00553741	0.00187611	0.0153807	-0.0125235	-0.00111737	0.0115799	0.0172174	0.0115884	0.00446813	0.00795651
C19orf48	-0.0108006	0.00209572	0.000385832	-0.00434583	0.000275105	0.00987231	-0.00752808	-0.000535005	0.00823772	0.00809626	-0.00773289	-0.0186446	0.00449529	0.00553907	0.0121064	-0.00354152	-0.00321816	0.00529466	-0.0034823	0.0088605
C19orf53	-0.0131035	0.00168066	-0.00246924	0.000194593	0.00628933	-0.0189773	-0.00176733	-0.00124348	0.00182748	0.00995479	0.0076976	-0.000759334	0.00165386	0.00126926	0.00317392	-0.00610252	-0.00392437	0.00209595	-0.00115037	-0.00233931
C19orf54	-0.00818791	-0.000982695	0.00238967	0.0068123	6.44985e-05	-0.00481013	-0.00742569	-0.000924236	0.00425398	-0.00502772	-0.0128851	0.000552062	-0.00349568	-0.00549803	0.024999	-0.000215293	-0.00840034	-0.00132379	-0.00493777	0.0185622
C19orf60	-0.0136655	0.00347193	0.00311546	0.000226217	0.00309116	0.000239576	-0.00848323	7.21903e-06	-0.00274009	-0.000333648	0.00434683	-0.00991743	0.000907169	-0.00311605	0.0112997	0.00341749	0.00159302	0.000904152	0.0114909	0.00575552
C19orf66	-0.0119713	0.00377904	-0.000803269	0.00260998	-0.00125096	-0.00816986	0.00297496	0.0227457	-0.00499305	0.0087914	-0.0177365	-0.00352545	0.00810112	0.00195295	-0.00776252	0.00141426	0.0100455	-0.00352102	-0.00135024	0.0101707
C19orf70	-0.0130649	0.00536598	0.00211215	-0.00437468	0.00414627	-0.00437756	-0.00651016	-0.0015622	0.00397221	0.00475918	-0.00433012	-0.00433113	0.0152692	-0.00615396	-0.000116146	0.00439008	-0.00262918	-0.00824813	0.00864936	0.000210507
C19orf71	-0.0021823	-0.00270019	-0.00481017	0.00093911	-0.000311513	0.0119653	0.0154261	0.0148843	-0.00550048	0.0157456	0.00266902	-0.00990127	-0.00155718	0.0130905	-0.0169187	-0.00776966	-0.0103807	0.0040891	0.0346291	-0.00893004
C1D	0.00341697	-0.00832728	-0.0155712	-0.00758526	-0.0139177	0.00672856	0.00529734	-0.000437565	0.00749737	0.0051452	-0.00209465	-0.00227375	-0.00570068	0.00933401	0.00242017	0.00580045	0.0111547	0.00585516	0.0120061	-0.00068236
C1GALT1	-0.00105467	-0.0104348	-0.015441	-0.00938584	0.00211312	0.0123444	-0.00494511	0.00111965	-0.0164476	0.0134226	-0.00815962	-0.00502369	-0.00199048	-0.00248636	-0.0136192	0.012324	0.00173853	0.00420502	-0.00859375	-0.00143052
C1GALT1C1	-0.0114799	0.00338621	0.000303201	-0.0144325	-0.0183565	-0.00943144	5.89243e-05	-0.00340348	-0.00742208	0.00194885	0.00242999	-0.0134091	0.0029197	0.000836693	0.00201834	-0.00323199	-0.0100487	0.0143118	0.0019488	-0.000561202
C1QA	-0.00864013	0.00172029	-0.000275324	0.00114491	0.00431806	-0.0131086	-0.00720855	0.00803835	-0.0109807	0.015073	-0.0258374	-0.00485413	-0.00417301	0.00432458	0.000101192	0.00274527	0.0068412	0.012157	0.00745179	0.0113287
C1QBP	-0.012317	0.00585987	-0.000773543	-0.0115251	-0.0021004	0.0026919	-0.0045784	-0.00180783	0.00219084	0.00672625	0.000464205	0.000715663	-0.00220013	0.0145888	0.00402544	0.00459993	0.0054952	-0.000534457	0.0134719	-0.00338932
C1QTNF3-AMACR	-0.00322148	-0.0103308	-0.00952621	-0.0033235	0.0220957	0.00689322	-0.0109718	-0.00157884	-0.00587909	-0.00125092	-0.000231532	-0.0197151	0.00279562	-0.00363012	-0.0134696	0.00502563	0.000264852	0.0134935	-0.00786974	0.00281779
C1QTNF6	-0.00251561	-0.00408929	-0.00512826	0.00229579	0.00302444	-0.00534357	-0.0137635	-0.0094953	-0.00105906	0.0126643	0.00764506	0.00186526	-0.000472695	-0.00640153	-0.00276167	-0.00432626	0.0298708	0.0102159	0.0213747	-0.0335147
C1RL	-0.00796604	-0.00345515	-0.00713925	0.0274553	-0.00910614	-0.0156047	-0.0063644	-0.000598834	-0.00102397	0.00577565	0.00877614	-0.00745581	0.00940169	0.0259077	0.00713212	0.00195373	-0.00691124	0.00116111	-0.00676321	-0.00990717
C1RL-AS1	0.00569739	-0.0087832	-0.011151	0.000513217	-0.00631521	0.00101006	0.00820433	0.00705441	0.00117747	0.00489793	0.00293145	-0.00584236	0.00750039	0.00651941	0.0024271	0.00814095	0.000353261	-0.000722589	0.0104871	-0.00180894
C1S	-0.00797602	-0.00988981	0.0125247	-0.00318998	0.0051396	-0.00224961	-0.00549562	-0.00630276	-0.0114041	0.00786641	0.0113835	-0.00929842	0.000248844	-0.00464326	0.00995498	-0.00139264	-0.00922507	0.0070263	-0.00508642	-0.00103145
C1orf101	-0.000163979	-0.0150858	0.0153462	-0.00113018	-0.00156479	3.37307e-05	-0.000421332	-0.00265906	-0.00916192	0.00201451	0.00789735	-0.00161911	0.00777359	-0.00806789	0.00255571	0.00493759	0.00752267	0.00505049	-0.000504982	0.000168089
C1orf109	-0.00227705	-0.00788565	-0.00628466	-0.0106812	-0.00633819	0.00814128	0.00112823	-0.0073354	0.0051176	-0.00959956	-0.0181759	0.00584774	-0.00752969	-0.00669392	0.0055341	0.0102787	0.0108598	-0.015866	0.00993423	0.00434953
C1orf112	-0.0034578	-0.0140437	0.00832147	-0.00842406	0.00268958	0.0048165	-0.00520183	0.000953319	0.0143528	-0.00140633	-0.00363944	-0.0069794	-0.00273676	-0.00120816	0.00394148	-0.00417978	0.0029925	-0.00968449	-0.0135007	-0.0101985
C1orf115	-0.00840569	-0.00359134	0.00516713	-0.0110631	-0.00400126	-0.000774754	-0.0112191	-0.0102766	0.006193	-0.00325919	0.00494929	-0.0170956	-0.00527687	0.00796084	0.0184636	-0.0128696	0.0021347	-0.0124347	0.00685227	-0.00644707
C1orf122	-0.0129045	0.00582743	0.00327192	-2.14591e-05	-0.000574757	-0.000223054	0.00204104	0.000583711	0.00333984	0.00596263	0.00219826	-0.0149569	0.00433127	-0.0111971	0.00530894	-0.00408548	0.00713535	-0.000771759	-0.000728796	-0.00077943
C1orf123	-0.0132276	0.00534953	-0.000600534	-0.00539905	-0.0020291	-5.25616e-05	-0.000855506	-0.00220005	-0.00167243	-0.00354403	-0.0109518	-0.00215293	0.0169831	0.00183224	0.00095395	-0.00473893	-0.00616223	0.00553173	-0.00332625	-0.00218498
C1orf131	-0.0093681	-0.00394159	-0.00879517	-0.00751561	-0.0120304	-0.0086697	0.00081007	0.00143894	0.00416385	0.0099337	0.0011287	0.00576073	-0.00339614	-0.00565811	0.00136099	0.00243709	-0.00869362	0.0119447	-0.00459259	0.00328225
C1orf132	0.0059945	-0.0102461	-0.0152409	0.00778899	-0.0126268	0.00883967	0.00574017	-0.000250218	0.00119075	0.000881695	0.00189363	0.00499788	0.00528879	0.00171258	0.00288585	-0.00491104	-0.0079108	-0.00373928	0.007607	-0.00948463
C1orf159	0.00492893	-0.0144096	-0.00918467	-0.00300447	0.0021842	-0.00389329	0.00893579	0.00908365	0.00996208	0.00385942	0.00570498	-0.00213086	0.00659761	-0.000487191	-0.00131191	-0.00135361	-0.00199931	0.00309808	-0.00644271	-0.00295973
C1orf162	-0.0135569	0.00650644	0.00247274	0.00299876	0.00207882	0.0021378	-0.000848151	0.00515018	0.00177687	0.00433973	-0.00461548	-0.000519957	0.00628916	-0.00552794	-0.00638966	-0.00189677	-0.00520855	0.00775424	0.000579362	-0.00314439
C1orf174	-0.0127086	0.00601949	0.000175028	-0.0102448	-0.00348318	0.00612588	0.00255748	0.00324315	-0.00276036	-0.00731672	-0.00555194	-0.000286075	-0.00207851	0.00690822	-0.00342131	0.00794807	-0.000764109	0.0062488	-0.00233138	-0.00576634
C1orf186	-0.012561	0.000103682	0.00145385	-0.000339363	-0.00174185	0.00775913	0.00783859	0.00674363	0.00243245	-0.000346319	0.0139304	-0.00281325	-0.00548387	-0.00871224	-0.00910659	-0.00559179	-0.0107218	0.0149558	-0.00489556	-0.0156315
C1orf189	-0.00168626	-0.0105849	0.00767202	0.0062064	0.00387554	-0.00447955	0.00341357	-0.000372104	0.00363203	-0.00447969	-0.0128304	0.00412235	0.00370181	0.0159315	0.00454957	0.0193698	0.00949113	-0.0229297	-0.0278452	-0.0192098
C1orf198	-0.0105385	0.00418156	0.0037792	0.00531697	0.0121227	0.0220212	0.00499078	-0.00465597	0.00422227	0.00104991	-0.000596803	-0.0127866	0.006622	0.00328484	0.0134414	-0.00178422	-0.00210431	0.00442838	0.00383905	0.00598352
C1orf204	-0.00670571	0.000179682	-0.00390295	0.00257666	0.00149798	0.00576309	-0.0132057	0.0129018	0.00856744	-0.0262804	0.000185392	0.013319	-0.00805791	0.00624148	-0.00183938	0.004224	0.00501202	-0.000923376	0.0114171	-0.00413334
C1orf21	0.00282526	-0.00970964	-0.00901976	-0.00932611	0.00627907	-0.00295246	0.0218256	0.00343565	-0.0257467	-0.0356725	-0.00574317	-0.00897464	0.00802866	-0.00357484	-0.00840115	0.0220846	0.00482009	0.00108734	0.0126458	-0.00556459
C1orf216	-0.0112863	0.00275137	0.000818765	-0.000765329	0.00842359	-0.000654759	0.00665461	0.00465014	-0.00159854	-0.0137102	0.000615608	-0.00711262	0.00484833	-0.00663601	-0.0231124	-0.00507997	-0.0110935	-0.0101661	-0.00251067	0.0128307
C1orf228	-0.0089317	-0.00562796	0.00978923	0.00509078	0.00460321	-0.0186358	0.000369558	0.0112665	0.0152594	0.00758729	0.0129388	-0.0138986	0.00305284	-0.00556813	-0.00878024	-0.00837543	-0.00621736	-0.00215018	-0.00881918	0.00751409
C1orf27	-0.00258054	-0.0145049	-0.00804098	-0.00265125	0.00192773	-0.00328414	0.00836105	-0.0130241	-0.0130539	0.0107373	0.00465872	0.0048119	0.00874274	-0.000136775	0.00723776	-0.00778535	-0.00788793	-0.00383212	0.00139148	0.0122296
C1orf35	-0.0134286	0.00127927	0.00127171	-0.00248416	0.00186211	-0.00495681	0.000961909	-0.00438951	-0.0063457	-0.0121883	0.00258774	-0.00532036	-0.00292026	-0.00698895	0.00647749	0.00128073	-0.00387807	-0.000746315	-0.00984624	0.00013828
C1orf43	-0.0137819	0.00390586	-0.00187102	-0.00641511	-0.0101194	4.43866e-05	0.00545122	0.00396768	-0.000398816	0.00877934	-0.00125466	-0.00244427	-2.43902e-05	0.00208736	0.00794752	-0.00382257	0.00626492	0.000468328	-0.00259132	-0.00403312
C1orf52	-0.0106594	0.00202385	-0.00890798	-0.0137443	-0.00830101	-0.0133049	0.00385351	-0.00135727	0.00471548	0.003341	0.00334335	-0.00450656	0.00219052	-0.0047672	-0.0108759	0.00341964	-0.00434323	-0.00628466	0.00348707	0.00279415
C1orf54	-0.00153873	-0.0101066	-0.00314408	-0.00831295	-0.00401389	0.00274056	0.0141791	-0.00230304	0.0251891	0.00782623	-0.00714972	-0.00344065	-0.00990113	0.0172922	3.54284e-05	-0.00971173	-0.00364621	-0.00586755	0.00989487	0.000423282
C1orf56	-0.011173	-0.00058677	0.0058844	-0.00622299	0.0029722	0.00262537	-0.00208791	-0.00492348	-0.00648162	-0.00638766	-0.00441295	0.0086517	0.00324522	0.000411892	-0.0138166	-0.000333972	-0.0167521	-0.0235819	0.00533216	0.00410358
C1orf74	-0.00575842	-0.00382473	-0.00146936	-0.00227811	-0.00214477	0.0028241	-8.52563e-05	-0.000895166	-0.00700164	0.000334274	0.0030765	-0.0129193	0.016489	0.00804365	0.00510235	0.00885837	-0.00783278	-0.0202538	-0.00291965	-0.0145198
C20orf194	-0.00318355	-0.0179174	0.00483959	0.00492162	0.00180968	0.00313155	0.00195051	-0.00459051	-0.00513341	-0.00290444	-0.00385247	0.00330808	-0.0020167	-0.00315612	-0.00549059	-0.00723567	-0.0100479	-0.00225311	0.00292101	0.00535433
C20orf196	-0.00823309	-0.0121048	-0.00333999	0.00541123	0.0204134	-0.00272181	-0.00727185	-0.0113591	0.00573908	0.00719698	0.00174112	0.00368214	0.00647929	0.0082056	-0.00487829	0.00179789	0.00852842	-0.00499103	-0.00383642	-0.00458246
C20orf197	-0.00169314	-0.0013782	-0.0108666	0.00058971	-0.0182325	0.00209315	0.0042735	-0.0157216	0.00169546	-0.00717022	-0.00233935	-0.00375795	0.000991179	-0.0130478	0.0136761	0.00152976	0.00366305	-0.016534	-0.000360342	-0.0210871
C20orf24	-0.0132219	0.00534025	0.00473819	-0.00137394	-0.0119514	0.00272893	0.00723588	-0.00225683	-0.000733034	0.00610028	0.00148962	-0.00264642	0.00312306	-0.00396099	-0.00540566	0.00155024	0.00164693	-0.00791922	-0.00460632	-0.00103333
C20orf27	-0.012641	0.00397304	0.00342082	0.00147121	0.00505184	-0.00513866	0.00486002	0.00544723	-0.00478532	0.0022824	0.00175607	-0.00919744	-0.00832984	-0.00818625	0.00143977	-0.0101438	-0.00954779	0.003004	-0.0142915	-0.00551246
C20orf96	-0.00204084	-0.010165	0.00509824	0.000365765	0.00877826	0.000264632	0.0162709	0.000942936	-0.00773581	0.00786713	0.00245455	0.0203681	-0.0121686	-0.00292966	-0.00824927	-0.0197572	0.000250975	0.0110721	-0.00814475	0.00856294
C21orf58	-0.00679501	-0.00593573	0.00968706	-0.00175277	0.0061888	0.010255	0.00950339	-0.005311	0.0231237	-0.00650787	0.0101686	0.00331306	-0.00169801	0.00645421	-0.00663032	-0.00537307	-0.012628	-0.0122112	0.0129075	-0.0154622
C21orf91	0.00709427	-0.00910123	-0.0150034	-0.00315366	-0.008432	-0.00149325	0.0092898	-0.000110302	-0.00655117	0.00802328	-0.00056916	-0.00287561	-0.00267916	0.0032285	-0.001174	-0.00279424	0.000131655	-0.00672091	0.00170381	0.0058272
C21orf91-OT1	0.000777448	-0.0087103	-0.0116318	0.00949658	0.00122522	-0.0156641	0.0130263	0.00411571	-0.000748584	0.00597915	0.000966083	0.0153332	0.00403981	0.0190871	0.0136844	0.00515307	-0.00613471	0.00387314	-0.00126338	0.000907008
C22orf34	0.00211345	-0.00912549	-0.0115653	0.00472412	0.00249189	0.0048045	0.00640667	0.00913739	-0.00191165	0.00398451	-0.00462189	4.02771e-05	-0.00186054	-0.0102844	0.00587066	0.00717644	-0.00100749	-0.00663649	0.00239857	-0.000110965
C22orf46	0.00601475	-0.0126235	-0.00959437	-0.00188377	-0.000143948	-0.00913168	0.0127193	0.00356818	-0.00683342	0.00565221	0.0167131	0.00104078	0.00638748	0.00186462	-0.0042651	0.00604293	0.00888058	0.00769579	-0.00614951	0.0123355
C2CD2	-0.0053495	-0.013186	0.00409865	-0.00135016	0.00667015	-0.00807411	0.00696754	0.00724895	-0.00830437	0.015024	0.0092911	-0.00817151	-0.0159413	0.00101366	-0.0118115	-0.00379219	-0.00542083	0.00311283	0.00391877	0.0157188
C2CD2L	-0.0129168	-0.000548885	-0.000158904	0.00747012	-0.00100437	0.00308766	0.0042785	0.0065345	-0.00239676	-0.00801408	0.00544574	0.00505008	-0.00172337	-0.00896489	0.005428	-0.0144021	-0.00574988	0.00492282	-0.00101112	0.0041271
C2CD3	-0.00021322	-0.0166172	-0.00828918	0.00895475	-0.00333823	0.00330614	0.00612091	-0.00545434	0.0060822	-0.0063017	-0.00532337	0.00613582	0.0100738	-0.000681549	0.00096359	0.00267724	-0.0139047	0.0144817	0.00333539	-0.00242956
C2CD5	-0.00236342	-0.0118589	-0.015431	-0.0013449	-0.00270382	0.00211946	-0.00174438	0.00624111	-0.00880583	0.0115424	0.00577819	0.00676212	-0.011675	0.00295923	-0.00589111	0.0134363	0.00244187	0.00654121	-0.00819827	-0.00226067
C2orf42	-0.00780209	-0.0117933	0.00903938	0.00202048	0.0033279	0.00347373	-0.00639089	0.000152225	-0.00719213	0.00755703	0.00133554	-0.00447132	0.0122172	0.00758123	0.000289136	0.0136672	0.00547013	-0.00822026	0.00105656	-0.00660833
C2orf48	-0.000368146	-0.0142263	0.0145192	-0.00359304	-0.000256313	-0.00265925	0.00616493	-0.00236875	0.00445136	-0.00098749	-0.00901038	0.0190543	-0.000150271	0.00826849	0.00109766	0.00353714	0.00313813	0.0133574	0.0118422	0.0016021
C2orf49	-0.00267761	-0.0072618	-0.0139328	-0.0157248	-0.013908	-0.00442367	0.00892963	0.00168239	0.00734671	-0.0077331	-0.0179941	-0.00421896	-0.0023194	-0.00552485	-0.00312423	0.0065897	0.0191822	-0.00780192	0.00479202	0.00261863
C2orf68	-0.0129279	0.0037921	-0.000804265	0.0125689	0.00733086	-0.0135186	-0.00222424	-0.0107697	0.00954335	0.00108749	-0.00869523	-0.00337886	0.00355593	0.00121307	-0.00160961	-0.00062951	-0.00165915	0.0019976	0.00651532	-0.0032187
C2orf69	-0.0134636	0.00201906	0.00186682	-0.00634649	-0.00241308	-0.00500182	0.00146015	-0.0131141	-0.00678399	0.00101704	-0.0065504	0.00544904	-0.000496226	0.00587632	0.00392606	0.00354053	-0.00355024	-0.00326923	-0.0034405	0.010317
C2orf76	-0.00329911	-0.0142587	0.00279409	-0.00458941	-0.00440168	-0.0017235	0.0110193	-0.000806946	-0.00309426	0.0101675	0.00110408	0.00141297	0.0275473	0.0122258	0.00173662	0.00121442	-0.00170518	0.0193018	0.00163105	0.000945278
C2orf81	-0.00239931	-0.0134717	0.00965217	-0.00903383	0.000882541	-0.0030069	-0.00115146	-0.00558784	0.00876002	-6.69149e-05	-0.00129267	0.0203485	0.0130939	-0.00163419	-0.0088897	8.07028e-05	0.00286173	0.0170264	0.0148921	0.00408108
C2orf82	0.00463504	-0.00923051	-0.0108954	-0.00372961	-0.0104199	0.00733237	-0.00203349	0.00731831	0.0136977	-0.0163821	-0.0109033	-4.01625e-05	-0.00887583	-0.00399653	-0.00253182	-0.00516006	0.0130202	0.0103949	0.00992129	-0.00526456
C2orf88	-0.00535644	-0.00873081	0.017684	0.00214185	0.00257613	0.00527041	0.0101883	-0.00555751	-0.00751648	-0.000851697	0.00979783	-0.00266506	0.00857415	0.00825808	0.00229888	0.00455106	0.0115825	0.00546391	-0.0063098	0.00773324
C3	-0.00174883	-0.0125692	0.0173443	-0.000400879	-0.00446571	0.00352803	0.00437421	0.000686417	-0.000449756	0.00239902	-0.00645077	0.00524984	-0.00134659	0.00396067	-0.00727707	0.0057185	0.0042769	-0.0100362	-0.00616353	0.0010431
C3AR1	-0.0122268	0.00429183	0.0015407	-0.000424634	-0.000896599	0.0101892	-0.000142176	0.0100234	-0.00710289	5.02486e-06	-0.0121203	-0.00574364	-0.00587408	0.00276594	0.0021614	0.00981025	-0.00078774	-0.0104675	0.00208026	0.00704412
C3P1	0.00842124	-0.0112312	-0.00185976	-0.0047808	-0.000446979	-0.000270522	-0.00359063	0.00172606	0.00534942	0.0166537	0.0101395	-0.00820494	-0.00336967	0.00502313	-0.0135834	0.00266231	-0.00271103	0.00359945	-0.004737	-0.00250662
C3orf14	-0.00706746	-0.00369647	0.0102965	-0.00063357	-0.00760646	0.00555285	0.0111724	0.00232112	-0.00783535	0.00119737	-0.00373715	-0.00662086	-0.00373399	-0.00984266	0.0244374	-0.010195	0.0117626	0.0128449	-0.005647	0.00494182
C3orf18	-0.00999464	0.000979111	-0.00222267	-0.0100788	0.0015336	-0.0105909	0.00314723	-0.00922876	0.0061724	0.00314939	-0.0085609	0.00086784	0.00791442	-0.00170684	-0.0104061	-0.00283104	0.00428293	0.00429869	-0.00109703	-0.0109904
C3orf20	-0.00277904	-0.0117258	0.00711554	0.00561631	-0.0056324	0.00266373	-0.00669404	-0.00731553	-0.00797458	0.0108347	0.00966427	0.0148847	0.00640558	-0.0116136	0.0145207	-0.00391559	0.00402197	0.0226437	-0.00453668	0.00555317
C3orf33	-0.00487589	-0.0122358	0.0112147	-0.00929704	0.00339666	0.00429842	0.00432011	-0.0125904	-0.00121209	-0.00736166	-0.00655319	0.0130691	0.00507861	0.0110161	-0.0114905	0.0141692	-0.00116633	-0.00561411	-0.00189849	-0.00490322
C3orf35	-0.00444111	-0.0119671	0.0068091	-0.000606477	0.00812083	0.0103115	0.0003573	-0.0019336	-0.00700821	0.0054528	0.016633	0.000211379	-0.0146401	-0.00608576	0.0160145	-0.00707911	0.0106627	0.0138172	0.00862867	-0.00316156
C3orf38	-0.014051	0.00361779	0.000868806	-0.00518617	-0.00361379	0.000396118	0.000497359	-0.00539314	-0.00477824	0.00287942	-0.00694275	-0.000703382	-0.000550581	-0.000193306	0.00423493	0.00170586	-0.00364847	-0.00518464	0.000168564	0.00164749
C3orf58	-0.0122052	0.00205345	-0.00487304	-0.0101474	-0.0104627	0.00426303	-0.000821011	8.3644e-05	-0.00517757	0.00706233	-0.0052162	-0.00700743	-0.0092971	-0.00749445	0.00542436	0.00966511	0.000462106	-0.00552061	-0.00518262	0.000125698
C3orf62	-0.0128197	0.00399504	0.00169706	0.0160916	0.00148033	-0.00480207	-0.00679386	-0.0100482	0.00147186	-0.00547839	-0.00721708	0.00321295	-0.00104228	0.00824419	0.00092977	0.00375504	0.00129036	-0.00409642	0.00369911	-0.00282398
C3orf67	-0.000876127	-0.0136435	0.0175429	-0.0027416	-0.00328617	0.000177936	-0.00109927	-0.00177377	-0.0033546	0.00133898	0.00233453	0.00331299	-0.000389498	-0.000433235	0.00495168	-0.00447516	0.000112126	0.0129484	0.0096781	0.00532997
C4orf22	0.000108264	-0.0137591	0.0166166	-0.00339777	-0.00495751	-0.00098233	0.00419826	0.00330022	0.0168653	-0.00500104	-0.0144897	-0.00259831	-0.00418569	0.00760669	0.00471056	0.0047087	0.00234714	0.0024001	-0.00732917	-0.00542297
C4orf3	-0.01357	0.00606547	0.00278319	-0.00435492	-0.00683521	0.00190462	0.00179995	0.00269668	-0.000970974	0.00912108	-0.00122749	-0.00451921	0.00477607	0.00607995	-0.0080724	-0.00193977	0.00341407	0.00416975	0.00277865	-0.00305468
C4orf32	-0.00650451	-0.00466924	-0.0100641	0.000975271	-0.00569971	0.00542709	-0.0120851	-0.00210398	0.00760745	0.0130253	-0.00637216	-0.00567926	-0.0229667	-0.000229029	-0.0147145	-0.0106381	0.0147587	-0.0141376	-0.00901807	-0.00123324
C4orf33	-0.00858353	0.000998176	-0.00955396	-0.0122503	-0.0184809	-0.00409492	0.00913398	0.00596139	-0.0101165	0.013273	-0.00267893	-0.000690261	0.000754919	-0.00461184	-0.00240445	0.00998372	-0.0057765	-0.00928492	0.0118413	-0.017704
C4orf36	-0.00331978	-0.0157666	0.00635872	-0.00812945	0.000865915	0.00506742	-0.00233897	0.00529138	0.0132702	0.0044755	-0.0132446	0.00300356	0.00548247	0.00712441	-0.00726703	-0.00455272	0.00648692	-0.010621	-0.00623805	-0.0100337
C4orf46	-0.0126616	0.0047881	0.00306226	-0.00629656	-0.00690166	-0.00428065	-0.000592646	-0.00706352	-0.00290856	0.00584571	0.00515241	0.00499465	0.000558816	0.00164888	-0.000661985	-0.000638214	-0.002855	-8.24487e-05	-0.00825861	-0.00870697
C4orf48	-0.0120611	0.00426214	0.00513929	0.00257582	0.00631875	-0.00973706	-0.00436468	0.00792005	0.00359796	0.00375669	0.00813553	-0.0109061	0.00345501	-0.0103756	0.000328508	0.00519676	0.0110583	-0.00830221	-0.00123826	0.000257766
C4orf50	-0.000472392	-0.0146803	0.0137087	-0.00633461	-0.00249744	-0.00222943	0.00687007	0.000500533	-0.000232247	-0.00931488	-0.00853985	0.00886762	0.00319335	0.0110557	-0.00150875	0.00335827	0.00414141	0.00382427	0.000851503	-0.00223108
C5	-0.00106528	-0.0142807	0.0114717	-0.00305821	-0.00482786	0.00279322	0.00508049	-0.00411583	0.0112616	-0.00236711	-0.0119865	0.00495445	-0.00722012	-0.00706949	0.01341	-0.0061925	0.00178055	0.0214507	-0.0112929	-0.0024934
C5AR1	-0.00942772	0.0005332	0.000595521	0.0230098	-0.022038	0.0107506	0.00289858	0.00821927	0.0104618	-0.00428938	0.0157859	2.20998e-05	0.021874	0.00864088	-0.0133854	0.0142296	0.00422967	-0.00127859	0.00331676	0.00139598
C5AR2	-0.0119565	0.000838092	0.00302292	0.0194715	-0.0132834	0.000253804	-0.000262552	-0.00959051	0.014456	-0.0117823	0.00193647	0.00708458	0.00362979	-0.00162336	0.00570575	-0.001443	-0.00292337	0.00232664	0.0115617	-0.00983275
C5orf15	-0.0121643	0.0011559	-0.00472621	-0.0120146	-0.0104928	0.00636572	-0.000483907	0.00389328	0.00135156	0.00540355	0.00574747	0.00168411	-0.00562335	0.00674045	0.000920518	0.00491854	-0.00179699	0.00464844	0.0103386	-0.00617139
C5orf17	-0.000396953	-0.010346	0.0111097	-0.00124156	-0.00566849	-0.002873	0.00219159	-0.00429297	0.00855674	-0.00623976	-0.00116713	0.00596373	0.00358577	-0.00675756	0.00157709	0.00393115	0.00123853	-0.00661958	-0.0075992	-0.0152225
C5orf22	-0.0122993	0.000756357	-0.00671386	-0.0061915	-0.003203	0.00129842	0.00695768	0.00485258	0.00160354	-0.000798066	0.00205793	0.00262808	-0.00123058	0.00473179	0.00909235	0.000185454	-0.0038234	0.011284	-0.00173378	0.00249667
C5orf24	-0.0122659	0.003727	-0.00277038	-0.0147046	-0.0133661	-0.00592404	0.000585218	-0.00490391	-0.0016249	-0.00711189	0.00442153	0.00143085	-0.00500473	-0.00257052	0.00241916	0.00129517	-0.0117367	-0.00180902	-0.00779786	0.000645653
C5orf30	-0.00911164	0.00423229	-0.00377949	-0.0080927	-0.0110959	-0.000702972	0.00746924	-0.00938598	0.00351756	0.000122262	-0.00450972	0.00370313	0.00200016	-0.00496304	0.00556396	0.0122334	-0.00699066	-0.00439549	0.00370765	-0.0143105
C5orf34	-0.0126735	0.0034409	0.00208564	-0.0160496	-0.00893154	-0.00596074	0.00126946	-0.0113803	-0.00418997	0.00351854	0.00544945	-0.000906455	0.000599095	0.00495925	-0.000198215	-0.00285826	-0.00834504	0.00221222	-0.00760331	-0.00384069
C5orf42	-7.65791e-05	-0.0174688	0.010202	-0.00178171	0.00733448	0.00174031	0.00266024	0.00303215	-0.00316916	-0.00146077	-0.00091352	-0.00119525	-5.80376e-05	-0.00218115	0.00176527	0.00806744	0.0102101	-0.00339485	-0.0096402	-0.0131905
C5orf51	-0.00529095	-0.00505207	-0.0102833	-0.00577449	-0.0117069	0.00350433	0.00354828	0.00731215	0.00162219	0.00589228	0.0134721	0.00872184	-0.0150637	-0.0113374	-0.0266081	-0.00692903	0.0065462	0.00129664	0.00719617	0.000683551
C5orf56	-0.0101155	-0.00270775	-0.00960379	0.00101046	0.00573089	0.00375303	-0.000876728	0.0161618	-0.0237361	-0.00216601	-0.0235939	-0.0189487	0.00651991	0.00163534	-0.00919466	-0.0111257	0.00851702	0.00289904	0.00220847	-0.00492048
C5orf63	0.001394	-0.00958036	-0.01203	-0.00649201	0.0125496	-0.00116088	0.0145815	0.00155551	0.00763846	-0.00182205	0.0120305	-0.00544924	0.00514367	0.00420304	0.00596069	0.00158998	0.00872562	-0.00516571	5.09616e-05	0.003326
C5orf67	0.000527335	-0.012839	0.00811596	0.0106592	-0.000317925	-0.00853913	-0.00899086	-0.0139449	-0.0132756	0.00258793	-0.00099646	0.00262697	-0.0112645	0.00342292	-0.0175592	-0.00144151	-0.00881119	0.00198045	0.0246477	0.0144668
C6orf1	-0.0124059	0.00337712	-0.000621744	-0.0015433	-0.0106352	0.00314284	0.0101035	0.00797751	0.0105132	-0.00752494	0.00213241	-0.00313846	0.0118712	-0.0163953	-0.00487379	-0.00646857	0.0078025	0.0053935	0.00279752	0.0013689
C6orf106	-0.00216463	-0.0120502	-0.0140382	0.00528828	0.00261304	0.0126679	0.0150741	0.0131765	0.00588666	-0.0021892	0.00509132	0.000101634	-0.00540984	-0.0116997	0.00401162	-0.0024746	0.0134363	-0.00129374	0.00284027	-0.00563051
C6orf120	-0.0118842	0.00471582	-0.0011641	-0.00827581	-0.0101138	-0.00538726	-0.00112465	-0.000644439	-0.00836773	0.000579722	-0.00581304	0.000970929	-0.00115767	-0.00376947	-0.00918922	-0.00288756	-0.00378748	0.011517	-0.00469636	-0.0100614
C6orf203	-0.00539713	-0.0109975	-0.00653817	-0.00355818	0.0100817	-0.0106048	-0.00474386	-0.0113853	-0.00216381	-0.00173169	-0.000229716	0.00460663	-0.00893078	-0.0182242	-0.0190464	-0.0134461	0.0132238	0.000117707	0.013315	-0.00966465
C6orf226	-0.0122037	0.00303765	0.00104781	-0.00445006	-0.0062981	0.00486506	0.000262179	0.00453783	0.0055454	-0.00088276	-0.00389384	0.000251941	-0.019212	-0.00723327	0.0092905	-0.00453841	0.0104319	0.00245767	-0.000867182	-0.00139989
C6orf48	-0.0110575	0.00498207	-0.000898708	-0.0145312	-0.00042433	0.00215128	-0.0104682	-0.00974938	0.0030501	0.000464226	-0.00254086	-0.0070327	0.00539026	0.0116115	-0.00156166	0.00560437	-0.00217098	0.00441417	-0.00655702	0.000726194
C6orf52	0.000584999	-0.00938182	0.00345045	-0.00240053	-0.00521324	0.00129331	0.0102601	0.018937	0.0101841	0.00256178	-0.00704161	0.00650757	-0.01028	-0.00265189	-0.00786863	0.011141	-0.00739679	0.00130337	0.00615626	-0.00177719
C6orf62	-0.0125353	0.00317163	-0.00566541	-0.00307804	-0.00735108	0.00587521	0.010091	-0.0138762	-0.00228395	0.00765426	-0.00511405	-0.0109311	0.000231252	-0.00313829	-0.00957098	-0.00174248	0.00363954	0.00979842	0.000301521	-0.000648603
C6orf89	-0.0117314	-0.00509112	-0.00587722	0.0145072	-0.00413152	0.00417772	-0.0034982	-0.00462166	0.00797365	-0.011039	-0.00835687	0.00300242	0.00875084	0.00142561	0.00867447	-0.0165054	0.00268555	-0.00023353	0.00534111	0.0140262
C7orf26	-0.0140087	0.00117174	0.00184058	0.000242872	0.00109751	0.000141787	-0.00246088	0.0086744	0.000500831	-0.00162267	0.00101075	0.00400929	-0.00505432	-0.00332811	0.00256815	-0.00170528	0.00332823	-0.00561036	-0.00633314	-0.0024326
C7orf31	-0.00920685	-0.008335	0.00448468	-0.0026124	-0.000756513	0.00287935	-0.00337705	0.0138114	0.00544264	0.00584407	-0.0108647	-0.00707455	-0.000194136	-0.0163539	0.00599722	0.0112958	0.00563259	0.0102425	-0.0209443	0.00116638
C7orf43	-0.0125687	0.0036427	0.00512441	0.00431644	-0.00958357	-0.0021114	-0.00320003	9.19162e-05	0.00218405	-0.00463922	0.00806349	-0.00731855	-0.00701718	-0.00551242	-0.0141644	0.00827631	0.00033737	0.0019186	0.00492285	0.00332875
C7orf49	-0.0133693	0.000443462	-0.00376406	-0.00339088	0.00256494	0.00424729	0.00203226	-0.00157306	0.00869442	-0.00774264	-0.0101799	0.00619453	-0.00876321	0.00428688	0.00246361	0.00345601	-0.002957	-0.00550521	-0.000357768	0.00301286
C7orf50	-0.00757331	-0.0117718	-0.00374661	0.000257722	0.0102965	-0.0167415	0.00891378	0.00672362	0.00756675	-0.0029149	0.00467057	-0.000203702	-0.003167	-0.0139554	0.00281416	0.0150162	-0.0141873	-0.00228115	0.00705578	-0.0103131
C7orf61	-0.00707892	-0.00614643	0.00852894	0.000222472	0.000599572	0.00910976	0.00370341	-0.00269198	0.0103003	-0.0117806	0.00245927	-0.0214591	0.00733414	0.0070445	0.00205218	-0.0102459	0.00827183	0.0168569	-0.00648642	0.00402616
C7orf73	-0.00994626	0.00746615	0.00360889	0.00239799	0.00904439	0.0159831	0.0314374	-0.0201712	0.00586299	0.011607	0.00913652	-0.0102007	-0.00882105	-0.00415569	-0.00173083	0.00118836	0.00154057	0.000923796	0.00336723	0.00653338
C8orf33	-0.0127264	0.0030616	-0.000584705	-0.00209226	0.00359969	-0.00624266	-0.00496283	-0.00471753	-0.000106455	0.0106451	-0.0033996	0.0178497	-0.00721863	-0.00274233	0.00634649	0.000931297	0.00654668	-0.00464788	0.0122272	-0.00570788
C8orf37	-0.00366688	-0.00572234	0.000937	-0.000371527	0.00616407	-0.012275	-0.000633171	-0.00834439	0.00553917	-0.00211337	0.00517687	-0.0134138	-0.00742995	0.00751441	-0.0107753	0.020167	-0.029981	-0.000502804	0.0124944	0.00894545
C8orf37-AS1	0.000186457	-0.0154363	0.0143259	-0.000651268	-0.00234645	0.00287699	-0.00184596	0.00463383	0.0155733	0.00139794	-0.00892438	-0.00751863	-0.0109703	0.00935484	-0.00122908	0.00464124	-0.00381842	0.00104003	-0.000663012	0.000898921
C8orf44-SGK3	-0.00769822	-0.0104344	0.0098067	-0.00244429	0.00504722	0.0127232	-0.0108261	-0.00389192	-0.00151841	0.00329241	-0.00727577	0.00532648	0.0128955	0.00518503	-0.0109017	0.00103606	0.00888974	0.000455479	0.00486279	-0.00461259
C8orf58	-0.0120419	0.00498247	0.000369942	0.000518234	0.00672187	-0.00567898	-0.00529974	-0.00592089	-0.000645184	-0.00796121	-0.00274462	0.00250736	-0.00605564	0.00713304	-0.0045173	-0.00412588	0.0013886	-0.0126207	-0.00270314	0.00134959
C8orf59	-0.0102623	0.00172981	-0.00462296	-0.0182376	-0.00673325	-0.0138705	0.00823947	-0.0112807	-0.0094337	0.00105944	-0.00298412	-0.0059669	0.00895915	0.0103741	-0.0010709	0.00355976	-0.0106374	0.00631516	-0.0198917	0.00137947
C8orf76	-0.0128202	0.00573783	3.83498e-05	-0.00843715	-0.00525408	-0.000685987	0.00518775	0.00222046	-0.00241484	0.00466118	-0.00641522	-0.00356823	0.0028851	0.0014917	-0.000336011	0.00134203	0.00148137	0.00325493	-0.00147484	-0.00141467
C8orf88	0.000418982	-0.00220245	-0.00477768	0.00226836	-0.00812171	0.00834709	0.022428	-0.0282274	0.0082535	0.00038289	0.00451589	-0.00910877	-0.0100208	-0.00657342	-0.00472622	-0.0186226	-0.00469702	-0.010179	-0.00768075	0.0241875
C9orf106	0.00715177	-0.00994167	-0.00715581	0.00820673	-0.0115047	-0.00199478	0.00355238	-0.00271496	0.00142398	0.012735	0.00210352	0.0170654	0.00494431	-0.00273993	-8.1672e-06	-0.0100981	-0.00448074	0.00322622	0.0015322	0.00264469
C9orf139	-0.0076168	-0.00282137	0.000298663	0.0211717	-0.0137499	-0.024889	0.00100067	-0.00152306	-0.00657488	-0.00244626	-0.00267811	0.00146088	-0.0153087	-0.0107842	0.00169654	0.00416161	-0.0132846	-0.00351205	0.0128929	0.00342245
C9orf142	-0.01322	0.00417844	0.00237255	-0.00165988	0.00263502	-0.00440883	-0.00119026	0.00336092	-0.00552061	-0.00990123	0.00087648	-0.00833797	-0.00348834	0.00468755	-0.00997768	-0.000328265	-0.0117846	0.00137905	-0.0074431	-0.00291946
C9orf147	0.000391998	-0.0157554	0.0142494	-0.00422825	-0.000553039	0.00147883	-0.00110028	-0.00267618	0.00268452	0.00399949	0.000168557	0.00961216	0.00346362	0.00181958	-0.00168618	-0.00192703	-0.0010815	0.00544168	0.0081934	0.00271532
C9orf153	0.000663104	-0.0142802	0.0110759	-0.000537383	0.00421576	-0.00515373	0.00312492	-0.0146451	0.00197208	0.00640957	-0.0161042	0.0298259	-0.00767741	0.00577404	-0.0106722	0.00299945	0.00159522	0.0110484	0.00714245	0.000999489
C9orf16	-0.012391	0.00506778	0.00522478	0.00210121	0.00441294	-0.00469266	-0.00124069	0.00591631	0.00280782	-0.00332253	0.00957721	-0.00634241	0.00855597	-0.00381312	0.00122108	0.0118874	0.00997411	0.00222798	0.000337854	0.00790927
C9orf24	0.000474032	-0.0150826	0.0106896	-0.0017764	-0.00081885	-0.00144434	-0.00558745	-0.00486422	0.00604273	0.00445453	-0.00852865	0.0115229	0.0181022	-0.00704937	0.00172233	-0.0090557	0.0119768	0.0128004	-0.0171274	-0.00433305
C9orf3	0.00414075	-0.0184531	-0.000210445	0.00323089	0.00104406	0.00818806	-0.000988356	-0.00135234	-0.000923748	0.000752455	-0.00197101	0.00269524	0.000748927	-0.00043031	-0.00432956	0.00134528	0.000112876	-0.00333028	0.00455087	-0.00680563
C9orf40	-0.00863988	0.0031404	-0.00487135	-0.00690334	-0.000895082	0.012406	0.012464	-0.014353	0.000560623	0.00672358	-0.00183319	0.00198241	-0.0069183	0.0103362	0.00119408	0.0100916	0.0133418	-0.00150759	0.0105939	0.0115404
C9orf41-AS1	-0.00238945	-0.0130272	0.0159665	-0.00372981	0.000654863	-0.00356693	-0.00320348	-0.00871953	-0.0106212	0.00710248	0.0055067	0.00790095	0.00529851	-0.00549185	0.00394786	-0.00825026	9.76119e-05	0.0172625	0.0120903	0.0053047
C9orf64	-0.0115502	0.000300833	0.000368968	-0.00594842	-0.0115836	0.00258751	0.00343761	0.0163646	-0.00548808	0.0070649	0.012209	0.00822371	-0.0100811	0.0196806	0.0085491	-0.0015175	-0.0115468	-0.00144744	0.0150665	0.00959503
C9orf66	-5.62097e-05	-0.00402335	-0.00627491	0.000731608	-0.0203524	-0.00811427	0.0225705	-0.00667486	0.00840023	0.0081421	-0.00999333	-0.00306163	0.00492164	0.0232179	0.00150995	0.00287964	0.00453633	-0.000376113	0.00481781	-0.00785227
C9orf69	-0.0104125	-0.00526474	-0.00181827	0.00393102	-0.0055334	-0.00868368	0.0034608	0.00942486	0.0261624	-0.0163712	-0.0116564	-0.0108556	-0.00732824	-0.0143532	-0.0012191	0.00275173	0.0125794	0.00248272	0.0200616	-0.00650423
C9orf72	-0.0114884	-0.0015637	-0.00041312	0.0123673	-0.0103586	-0.0065733	-0.00632768	-0.0154341	-0.00163174	-0.00262996	-0.00515514	-0.0116889	-0.000240485	0.00497094	0.000283754	-0.0123905	-0.00728376	-0.00183664	0.00359268	-0.00407073
C9orf78	-0.0055598	0.00718769	0.000766655	0.00288523	0.0205442	0.0151566	0.03451	-0.0213511	0.00356547	0.00173937	0.0121927	-0.000890449	-0.0190072	-0.000276318	0.0055833	-0.0010156	-0.00475062	-0.00340845	0.000898934	0.00669048
C9orf85	-0.00820588	-0.0128145	-0.00580057	-0.00389608	0.00247592	0.00476198	-0.000833031	-0.00391436	-0.00778996	-0.00540204	0.000498351	-0.00894778	0.00377696	-0.00484804	-0.000381775	-0.00310251	-0.00519838	-0.0056728	-0.0120395	0.00919148
CA1	-0.00474159	0.00634335	0.00422756	-0.000542019	0.0153369	0.0180198	0.0455958	-0.0212906	0.00458546	0.0114919	0.0121195	-0.0101521	-0.0173017	-0.00734688	-0.000684405	-0.00618156	0.0132839	0.00175696	0.00597546	0.000838686
CA11	-0.00787115	-0.00770451	0.00835874	-0.00222589	0.00548944	-0.0139428	-0.0138156	-0.0129544	-0.0107283	-0.000599894	0.0156802	0.0114379	0.00516668	0.00486492	0.0143322	-0.00751833	0.00877094	0.0142595	0.0102471	0.00836666
CA13	-0.0019775	-0.0155354	0.0128652	-0.00361729	-0.00348911	0.00467982	0.00196843	-0.00110121	-0.00104326	-0.00507461	0.000572601	-0.00715891	-0.00534506	0.00122872	-0.00180374	0.00472802	0.000615884	-0.00404401	0.00828666	0.000783357
CA2	-0.00761149	0.00664511	0.00504868	0.00428098	0.00635429	0.0199628	0.0319969	-0.0100087	-0.00144972	0.00265028	0.000965978	-0.00460271	-0.00509937	-0.00519599	-0.00265124	0.00807512	0.00186361	0.00157546	0.00634137	0.0122747
CA3	0.000143814	-0.014094	0.00909422	0.00155961	0.00920353	0.00251663	-0.00421834	-0.0108642	0.00507065	-0.00681574	-0.0147227	-0.000921651	-0.0129343	0.00215046	0.00287123	0.0180203	0.00461327	0.0141564	-0.0146936	-0.00868221
CA3-AS1	-0.00685505	0.00382937	0.00683344	0.000819636	0.00956712	0.0158405	0.0342045	-0.00620623	0.000974666	0.00535445	0.00464279	0.00446169	-0.0188368	0.00314505	0.00804824	0.0102549	0.0212708	-0.0123377	-0.0141653	-0.00524454
CA4	-0.00883253	-0.00166407	0.00995445	0.00844892	-0.00571014	-0.00761906	-0.00736836	-0.00468375	0.00165485	-0.00528521	0.0196203	-0.00666979	0.02303	0.00806561	-0.00556474	0.0222064	0.022389	0.0142868	-0.00131324	-0.00646196
CA5B	-0.00672784	-0.00938515	-0.0118334	-0.00420797	0.014659	0.00336469	-0.0154434	-0.00234846	0.00161872	-0.00389156	0.00159326	-0.015485	0.0145912	0.00622366	-0.00134749	-0.00334148	0.00065031	-0.00156901	0.00176001	0.00896478
CA5BP1	0.0019372	-0.0095218	-0.013463	0.00765611	0.00363556	-0.00754598	-0.00389938	-0.00406425	0.00558344	0.00292869	-0.000524424	-0.0130842	0.0055889	0.00138228	0.0107446	0.000849242	0.000950682	-0.0115097	0.0175726	4.86065e-05
CA8	-0.00107129	-0.0132825	0.00589275	-0.00440429	-0.00292434	0.0019245	0.00970499	0.00393509	0.010494	-0.00503946	0.00276474	0.00452691	-0.00757	-0.00736661	0.0138671	0.00234434	-0.0177518	-0.00791899	0.00495237	0.0141326
CAAP1	-0.0102089	-0.0066663	-0.00608654	-0.0114813	0.00325908	0.0121361	-0.0100898	-0.00601033	-0.0107684	0.00368103	-0.00184134	-0.00909986	0.000624126	-0.0101792	-0.00855746	-9.53973e-05	-0.000582442	0.000796502	0.0116935	0.0061327
CAB39	-0.00542131	-0.00801736	-0.0143672	0.0171294	-0.0156171	0.00477109	-0.00542184	-0.0102806	-0.00117657	-0.00160815	0.0153324	-0.00540044	-0.00469462	0.0103104	-0.00387972	-0.00157749	0.00158835	0.000433487	-0.011325	-0.00447475
CAB39L	0.000570335	-0.0166154	0.000402633	0.00165311	-0.0108265	-0.00112017	0.00724698	3.83778e-05	-0.00848971	-0.00292351	-0.00779629	-0.00296137	0.0151108	-0.0048249	0.0014822	-0.000633897	-0.00693666	-0.00788653	-0.0133916	0.00174839
CABIN1	-0.0130807	-0.00366961	-0.00220845	0.00758634	0.00765107	-0.000884721	-0.00364822	0.00141795	0.00510212	0.000685509	0.00697228	0.0120666	0.0094294	-0.00925537	-4.77131e-06	0.00471147	-0.00174719	-0.00389179	0.0114252	-0.00570726
CABLES1	-0.00242774	-0.0126123	0.0173256	-0.00113087	-0.00275025	-0.000365151	0.00192879	-0.00444433	-0.0143241	0.00681613	0.00430584	0.00433124	0.00204126	-0.00591432	-0.0085145	0.00643119	0.00726023	0.000415837	-0.0105045	-0.00632334
CABLES2	-0.0127523	0.00199847	0.002676	0.00493434	0.000784726	0.00103799	0.00416605	0.00436728	-0.00202951	-0.0020151	-0.00130589	-0.00548156	0.00540562	0.0114372	0.0139833	-0.0134814	-0.0048799	0.00369892	0.00330277	0.000249165
CACFD1	-0.00909579	0.00173051	0.000727096	-0.000614999	0.00285679	-0.0184072	-0.00510498	0.0136358	0.0121783	0.0106595	0.00788034	0.00699137	0.00712147	-0.00905764	-0.00805298	0.0301669	0.00569617	-0.00607979	-0.00952072	0.0128762
CACHD1	-0.00107956	-0.0150572	0.0130302	-0.00293027	0.00170216	0.00317135	-0.00252083	0.00470401	0.0121748	-0.00440513	0.00267504	-0.00580286	-0.00595985	-0.0035698	0.00476087	-0.0140567	-0.00145791	-0.0187645	-0.000455881	-0.0101253
CACNA1A	-0.00120637	-0.0134474	0.0181389	-0.00247737	-0.00295198	7.14876e-05	0.00143081	0.00150813	0.00378111	0.000857589	-0.00438319	0.00210807	0.000458218	0.00253124	-0.00100594	0.00236499	0.00271011	0.000808053	-0.00248378	-0.000692975
CACNA1C	-0.000458859	-0.0136151	0.0179515	-0.00311711	-0.0042757	-0.00131576	0.000674794	-0.000128257	0.000556436	0.00092165	-0.00162347	0.00726746	0.00212854	-0.000474411	-0.000849196	0.000594589	0.00541965	0.00230405	0.000424496	0.00256052
CACNA1C-AS2	-0.00967216	0.00259051	0.00191192	-0.00842495	0.000676158	0.00320927	-0.0110869	-0.00299845	-0.00117249	-0.00985956	-0.00156919	-0.0140655	0.00890177	0.012428	0.00365098	0.00726084	0.0194083	0.00234682	-0.00804765	-9.55503e-05
CACNA1D	-0.000466365	-0.014558	0.016796	-0.000570532	-0.00467234	-0.0010132	0.00111849	-0.00127267	0.00084315	0.00121921	-0.00294629	0.00058383	-0.000151754	-0.000581122	0.00797601	0.000887033	0.000957772	0.00531716	-0.00307312	-0.00215839
CACNA1E	0.00328949	-0.0133784	0.00618063	0.0119047	-0.0100848	-0.00461212	-0.000510451	0.0111865	0.0067119	0.0116182	-0.0113576	-0.0163403	-0.00467618	0.0286125	0.00283682	-0.0129264	0.014486	-0.00184591	-0.0101257	-0.00790189
CACNA1I	-0.009593	-0.00544144	0.0114545	-0.00616084	0.0021646	0.00201932	-0.0115085	-0.00790919	0.00671242	0.0107346	0.00850217	0.00355825	0.0131912	-0.00366333	0.00666557	-0.00551475	-0.00159661	0.000252978	-0.00562266	-0.00458957
CACNA2D1	-0.000707035	-0.0130162	0.0184356	-0.00166426	-0.00357441	0.00111289	-0.00110906	0.000706748	-0.00887579	0.00168785	0.0074067	-0.00522665	0.000333976	-0.00263865	0.00199439	0.00121713	0.00294952	-0.00161442	-0.00182766	-3.97715e-06
CACNA2D2	-0.00302102	-0.00564165	-0.00363775	-0.00460954	0.00833291	6.45126e-06	0.0245888	0.00450604	-0.0190459	-0.0468884	-0.0106962	-0.00681155	-0.00525435	0.0138116	-0.0102252	0.0321675	0.00583177	0.0133282	0.00680757	-0.00264462
CACNA2D3	-0.00231444	-0.0139859	0.0168254	0.000363329	-0.0055864	-0.00111441	-0.000313063	-0.00219897	-0.00447815	0.00149977	-0.00206759	0.0103539	-0.00306799	-0.00401642	-0.00156369	-0.000166615	0.00233209	0.00307874	0.00386804	0.000433809
CACNA2D4	-0.0119584	0.000882294	0.00456484	-0.00214277	-0.00789199	-0.00837382	0.00194115	0.00188221	0.0067003	0.0053917	-0.00364832	-0.00992669	-0.00783894	-0.00524935	0.00579254	-0.00755043	0.000100012	0.0121754	-0.000938727	-0.00248419
CACNB1	-0.00875641	-0.00215032	0.00321777	0.0018194	0.0109379	-0.01515	-0.000503209	-2.95e-05	0.0169501	-0.0210409	0.0108435	0.00717341	-0.00141995	-0.00352785	0.0188053	-0.00993791	-0.00580783	-0.00359646	0.00180675	-0.00623344
CACNB2	-0.000731724	-0.0133833	0.0182736	-0.00236978	-0.00487917	0.000479115	0.00157603	0.00172361	0.00099557	-0.000274866	-0.000976462	-0.00193244	-0.00158808	0.00184193	-0.00131886	0.0022738	0.00129641	-0.00428756	-0.00290831	-0.00116566
CACNB3	-0.0076102	-0.000342726	9.91234e-05	0.0101425	0.00336132	-0.0101505	-0.0076866	-0.00323026	-0.00371759	-0.00509146	-0.0141683	-0.0108802	-0.00201377	0.00926241	0.0219923	0.0017712	0.0148251	-0.00563834	-0.00216079	0.0138407
CACNB4	0.00152798	-0.00979315	0.00474106	0.0153292	-0.0131943	0.0182355	0.00109234	-0.00603152	-0.010408	-0.0190563	-0.0098758	0.0225423	0.00287282	-0.00826548	0.00609879	-0.00631692	-0.0136234	0.0035157	-0.00630487	-0.00173504
CACNG6	-0.00619768	-0.00315718	0.00442031	0.000951825	-0.0022702	-0.000276224	0.00025244	0.0241062	-0.00496541	0.00423407	0.015624	-0.0170081	-0.00699626	-0.0206439	0.039872	-0.000454186	-0.0207008	0.0143939	0.00314142	0.00115097
CACNG8	0.0012438	-0.0126835	0.00606042	0.00752718	-0.00323557	-0.00751542	0.00998127	0.0164034	0.00572056	0.0194765	-0.00280148	-0.017632	-0.0125247	-0.0144333	0.0243252	0.00986733	-0.0248091	-0.00355977	-0.0150277	-0.00163758
CACTIN	-0.01262	0.00350156	-0.00170711	-0.003343	-0.00154488	0.0061574	-0.00168858	0.0128182	0.00462546	-0.00611507	0.00486716	0.000757606	0.00247184	-0.00292825	-0.00493532	-0.00631224	-0.0020172	0.00427238	-0.00114451	-0.0141887
CACUL1	-0.00651109	-0.00878174	-0.0114969	0.0132908	-0.0262017	0.00265416	0.00375856	-0.0035502	0.00501435	-0.0124865	0.00483384	0.00134597	-0.00264849	-0.00847076	0.00717771	-0.00898768	0.000643767	8.39962e-05	-0.00855241	-0.00391941
CACYBP	-0.012893	0.00300744	-0.00306588	-0.00959615	-0.00982185	-0.00959349	0.001432	0.00495316	-0.00341331	0.00842768	0.00906041	-0.00166685	-0.00535494	0.00267756	-0.00140488	-0.00447497	0.0065787	0.0122851	0.00369533	-0.00409696
CAD	-0.00919971	-0.00698886	0.000894646	-0.00287991	0.0107716	0.00455317	-0.00681783	0.0210466	0.00756785	-0.00622463	0.0108908	-0.00972992	-0.00971354	-0.00118134	0.00125351	0.00487008	0.000389566	-0.0118511	0.00627954	0.00781393
CADM1	-0.00243144	-0.0141222	0.0138295	-0.00547604	-0.00476909	-0.00526342	0.0124253	0.00988108	-0.0124536	-0.0139832	0.000307761	-0.000598836	0.0030802	0.0118265	0.00334012	0.0126817	-0.00274699	0.00117753	-0.00331648	0.00375917
CADM2	-0.000809746	-0.0133625	0.0178778	-0.00187427	-0.00371711	0.000875861	0.00112256	0.00140782	0.000883537	0.00055897	-0.00300372	-0.00179365	0.0012339	0.00338965	-0.00266701	0.00652659	0.00449448	-0.00851001	-0.011477	-0.003731
CADM4	-0.00451382	-0.00527418	0.00680964	0.00744534	-0.00911338	-0.00869135	0.000585784	0.00617151	0.0302826	0.000320631	-0.00822922	-0.00821801	-0.0162075	0.00781043	0.00319803	0.010082	-0.000694166	0.0143296	0.000115503	-0.000143913
CADPS	-0.000987891	-0.0133565	0.0181319	-0.00273494	-0.00300916	0.000380272	-0.000448085	-0.00290695	-0.00705864	0.00312703	0.00250744	0.00710026	0.0026625	-0.00216752	-0.000105697	-0.000173792	0.00533222	0.00453237	0.000632229	0.000767755
CADPS2	-0.000498466	-0.0132454	0.0180306	-0.00274164	-0.00433398	0.000290411	0.0021647	0.000730483	-0.00152672	0.000732317	0.00254168	-0.00121604	-0.000322485	-0.000156585	-0.00897511	0.00472704	0.00148607	-0.0144016	-0.00347344	0.00131195
CAHM	-0.00886223	0.0038078	-0.00151306	-0.00349007	-0.00861076	8.88739e-05	-0.00390018	0.00460673	0.00112176	0.00463347	-0.00201416	-0.00373945	0.00789106	-0.000153259	-0.00471776	0.000378303	-0.0133072	0.0231444	0.00570086	0.00841086
CALCB	0.00179905	-0.017114	0.00568492	-0.00594714	0.000638624	-0.00401643	0.0122073	0.00188286	0.00242084	-0.0101733	-0.00331481	-3.7898e-05	-0.00128987	0.00932683	-0.00930613	0.00775571	-0.00316249	-0.00473934	0.00997995	0.00221375
CALCOCO1	-0.00722863	-0.00239703	-0.00715188	0.00933754	-0.0139046	0.00639205	0.0103905	0.0250781	0.00545231	-1.68917e-06	0.021183	0.00548695	0.0270256	-0.006614	-0.00261525	0.019735	0.00165418	0.00487942	0.00651053	0.0102302
CALCOCO2	-0.0138866	0.00424101	-0.00118045	0.00269964	-0.00535802	0.00605212	0.00348486	0.00304075	-0.00783107	0.00626803	-0.00955584	-0.000315932	-0.00444533	0.00303865	-0.000384206	-0.00111988	0.00495768	-0.00317505	-0.00283468	0.00298022
CALCRL	-0.00254034	-0.0117551	0.01397	-0.000678942	-0.00446211	0.00463236	0.0010726	-0.00506776	0.0025332	0.00377833	-0.011184	0.0231304	0.00792646	-0.000545254	-0.0203924	0.00575191	0.0033677	-0.0198061	-0.0103619	-0.00502973
CALD1	-0.00191923	-0.0122033	0.0181649	0.000721706	-0.00463688	0.00341146	0.0038574	-0.00163283	-0.00235228	0.000145515	0.00263776	-0.00700617	0.00230343	0.00110921	0.00757167	0.00477889	0.00100926	0.00489478	-0.00973917	-0.000372387
CALHM2	-0.0128474	0.00640781	0.000922769	-0.00525054	-0.0035549	0.00862507	-0.000702488	0.0106397	-0.00418313	0.00381948	-0.00653683	0.000339538	-0.00503862	0.00568441	0.00934396	0.00778332	0.00555663	0.00478203	0.000925532	0.0058323
CALM1	-0.0141298	0.0040059	-0.00226058	0.00183419	0.00468548	0.0046694	-0.000791683	-0.00229959	-0.0035093	-0.00717791	-0.00721689	-0.00030488	0.00538948	0.0115106	0.00253405	0.00176616	-0.00265805	0.00269025	0.00175652	0.00723541
CALM3	-0.0140874	0.00372835	0.00239038	-0.00027025	-0.000614033	0.00958246	-0.00208247	-0.000978375	0.00661904	-0.00489833	0.000350409	0.00249389	-0.0019833	-0.000521663	0.00719995	-0.000361085	0.00733641	0.00224909	-0.000959449	0.000601838
CALN1	-0.00101219	-0.0137737	0.0177661	-0.0021342	-0.00310863	-0.00184297	0.00133223	-0.00141186	0.00370259	0.00070577	-0.00553655	0.00591228	-0.00355866	0.00491459	-0.000767279	0.000386061	0.000660288	0.00393574	0.000961764	-0.00153348
[truncated: 11,860 more rows]
