# Supplementary material for: A benchmark of hemoglobin blocking during library preparation for mRNA-Sequencing of human blood samples
Source: Sci Rep. 2020 Mar 27;10:5630. doi: 10.1038/s41598-020-62637-0 (PMC7101437; doi:10.1038/s41598-020-62637-0)
Supplement: Supplementary file 3 — Supplementary Table S2. [file 41598_2020_62637_MOESM3_ESM.xlsx]

## Sheet: HBA1_HBA2_HBB_against_PC1
Supplementary Table S4: blastn alignment results between the cDNA sequences of HBA1, HBA2 and HBB against the top 100 genes of PC1
qseqid	sseqid	pident	length	mismatch	gapopen	qstart	qend	sstart	send	evalue	bitscore
ENSG00000206172|ENSG00000206172.8|ENST00000487791|ENST00000487791.1	ENSG00000198668|ENSG00000198668.12|ENST00000626705|ENST00000626705.2	94.74	19	1	0	360	378	54	72	0.43	30.7
ENSG00000206172|ENSG00000206172.8|ENST00000487791|ENST00000487791.1	ENSG00000198668|ENSG00000198668.12|ENST00000556757|ENST00000556757.5	94.74	19	1	0	360	378	54	72	0.43	30.7
ENSG00000206172|ENSG00000206172.8|ENST00000487791|ENST00000487791.1	ENSG00000198668|ENSG00000198668.12|ENST00000557123|ENST00000557123.5	94.74	19	1	0	360	378	54	72	0.43	30.7
ENSG00000206172|ENSG00000206172.8|ENST00000487791|ENST00000487791.1	ENSG00000198668|ENSG00000198668.12|ENST00000555132|ENST00000555132.5	94.74	19	1	0	360	378	54	72	0.43	30.7
ENSG00000206172|ENSG00000206172.8|ENST00000487791|ENST00000487791.1	ENSG00000198668|ENSG00000198668.12|ENST00000553542|ENST00000553542.5	94.74	19	1	0	360	378	30	48	0.43	30.7
ENSG00000206172|ENSG00000206172.8|ENST00000487791|ENST00000487791.1	ENSG00000198668|ENSG00000198668.12|ENST00000553995|ENST00000553995.5	94.74	19	1	0	360	378	54	72	0.43	30.7
ENSG00000206172|ENSG00000206172.8|ENST00000487791|ENST00000487791.1	ENSG00000198668|ENSG00000198668.12|ENST00000553630|ENST00000553630.1	94.74	19	1	0	360	378	46	64	0.43	30.7
ENSG00000206172|ENSG00000206172.8|ENST00000487791|ENST00000487791.1	ENSG00000198668|ENSG00000198668.12|ENST00000447653|ENST00000447653.8	94.74	19	1	0	360	378	57	75	0.43	30.7
ENSG00000206172|ENSG00000206172.8|ENST00000487791|ENST00000487791.1	ENSG00000198668|ENSG00000198668.12|ENST00000356978|ENST00000356978.9	94.74	19	1	0	360	378	57	75	0.43	30.7
ENSG00000188536|ENSG00000188536.13|ENST00000484216|ENST00000484216.1	ENSG00000198668|ENSG00000198668.12|ENST00000626705|ENST00000626705.2	94.74	19	1	0	360	378	54	72	0.42	30.7
ENSG00000188536|ENSG00000188536.13|ENST00000484216|ENST00000484216.1	ENSG00000198668|ENSG00000198668.12|ENST00000556757|ENST00000556757.5	94.74	19	1	0	360	378	54	72	0.42	30.7
ENSG00000188536|ENSG00000188536.13|ENST00000484216|ENST00000484216.1	ENSG00000198668|ENSG00000198668.12|ENST00000557123|ENST00000557123.5	94.74	19	1	0	360	378	54	72	0.42	30.7
ENSG00000188536|ENSG00000188536.13|ENST00000484216|ENST00000484216.1	ENSG00000198668|ENSG00000198668.12|ENST00000555132|ENST00000555132.5	94.74	19	1	0	360	378	54	72	0.42	30.7
ENSG00000188536|ENSG00000188536.13|ENST00000484216|ENST00000484216.1	ENSG00000198668|ENSG00000198668.12|ENST00000553542|ENST00000553542.5	94.74	19	1	0	360	378	30	48	0.42	30.7
ENSG00000188536|ENSG00000188536.13|ENST00000484216|ENST00000484216.1	ENSG00000198668|ENSG00000198668.12|ENST00000553995|ENST00000553995.5	94.74	19	1	0	360	378	54	72	0.42	30.7
ENSG00000188536|ENSG00000188536.13|ENST00000484216|ENST00000484216.1	ENSG00000198668|ENSG00000198668.12|ENST00000553630|ENST00000553630.1	94.74	19	1	0	360	378	46	64	0.42	30.7
ENSG00000188536|ENSG00000188536.13|ENST00000484216|ENST00000484216.1	ENSG00000198668|ENSG00000198668.12|ENST00000447653|ENST00000447653.8	94.74	19	1	0	360	378	57	75	0.42	30.7
ENSG00000188536|ENSG00000188536.13|ENST00000484216|ENST00000484216.1	ENSG00000198668|ENSG00000198668.12|ENST00000356978|ENST00000356978.9	94.74	19	1	0	360	378	57	75	0.42	30.7
ENSG00000244734|ENSG00000244734.4|ENST00000485743|ENST00000485743.1	ENSG00000197912|ENSG00000197912.15|ENST00000647476|ENST00000647476.1	84.85	33	2	3	127	159	1068	1097	0.73	30.7
ENSG00000244734|ENSG00000244734.4|ENST00000485743|ENST00000485743.1	ENSG00000197912|ENSG00000197912.15|ENST00000644464|ENST00000644464.1	84.85	33	2	3	127	159	834	863	0.73	30.7
ENSG00000244734|ENSG00000244734.4|ENST00000485743|ENST00000485743.1	ENSG00000197912|ENSG00000197912.15|ENST00000644225|ENST00000644225.1	84.85	33	2	3	127	159	2198	2227	0.73	30.7
ENSG00000244734|ENSG00000244734.4|ENST00000485743|ENST00000485743.1	ENSG00000197912|ENSG00000197912.15|ENST00000566682|ENST00000566682.2	84.85	33	2	3	127	159	1222	1251	0.73	30.7
ENSG00000244734|ENSG00000244734.4|ENST00000380315|ENST00000380315.2	ENSG00000197912|ENSG00000197912.15|ENST00000647476|ENST00000647476.1	84.85	33	2	3	306	338	1068	1097	0.53	30.7
ENSG00000244734|ENSG00000244734.4|ENST00000380315|ENST00000380315.2	ENSG00000197912|ENSG00000197912.15|ENST00000644464|ENST00000644464.1	84.85	33	2	3	306	338	834	863	0.53	30.7
ENSG00000244734|ENSG00000244734.4|ENST00000380315|ENST00000380315.2	ENSG00000197912|ENSG00000197912.15|ENST00000644225|ENST00000644225.1	84.85	33	2	3	306	338	2198	2227	0.53	30.7
ENSG00000244734|ENSG00000244734.4|ENST00000380315|ENST00000380315.2	ENSG00000197912|ENSG00000197912.15|ENST00000566682|ENST00000566682.2	84.85	33	2	3	306	338	1222	1251	0.53	30.7
ENSG00000244734|ENSG00000244734.4|ENST00000380315|ENST00000380315.2	ENSG00000103978|ENSG00000103978.16|ENST00000448392|ENST00000448392.5	91.3	23	0	2	81	101	2388	2410	0.53	30.7
ENSG00000244734|ENSG00000244734.4|ENST00000380315|ENST00000380315.2	ENSG00000103978|ENSG00000103978.16|ENST00000389834|ENST00000389834.9	91.3	23	0	2	81	101	2298	2320	0.53	30.7
ENSG00000244734|ENSG00000244734.4|ENST00000335295|ENST00000335295.4	ENSG00000197912|ENSG00000197912.15|ENST00000647476|ENST00000647476.1	84.85	33	2	3	126	158	1068	1097	0.67	30.7
ENSG00000244734|ENSG00000244734.4|ENST00000335295|ENST00000335295.4	ENSG00000197912|ENSG00000197912.15|ENST00000644464|ENST00000644464.1	84.85	33	2	3	126	158	834	863	0.67	30.7
ENSG00000244734|ENSG00000244734.4|ENST00000335295|ENST00000335295.4	ENSG00000197912|ENSG00000197912.15|ENST00000644225|ENST00000644225.1	84.85	33	2	3	126	158	2198	2227	0.67	30.7
ENSG00000244734|ENSG00000244734.4|ENST00000335295|ENST00000335295.4	ENSG00000197912|ENSG00000197912.15|ENST00000566682|ENST00000566682.2	84.85	33	2	3	126	158	1222	1251	0.67	30.7
ENSG00000244734|ENSG00000244734.4|ENST00000647020|ENST00000647020.1	ENSG00000197912|ENSG00000197912.15|ENST00000647476|ENST00000647476.1	84.85	33	2	3	252	284	1068	1097	0.81	30.7
ENSG00000244734|ENSG00000244734.4|ENST00000647020|ENST00000647020.1	ENSG00000197912|ENSG00000197912.15|ENST00000644464|ENST00000644464.1	84.85	33	2	3	252	284	834	863	0.81	30.7
ENSG00000244734|ENSG00000244734.4|ENST00000647020|ENST00000647020.1	ENSG00000197912|ENSG00000197912.15|ENST00000644225|ENST00000644225.1	84.85	33	2	3	252	284	2198	2227	0.81	30.7
ENSG00000244734|ENSG00000244734.4|ENST00000647020|ENST00000647020.1	ENSG00000197912|ENSG00000197912.15|ENST00000566682|ENST00000566682.2	84.85	33	2	3	252	284	1222	1251	0.81	30.7

## Sheet: HBA1_HBA2_HBB_against_PC2
Supplementary Table S4: blastn alignment results between the cDNA sequences of HBA1, HBA2 and HBB against the top 100 genes of PC2
qseqid	sseqid	pident	length	mismatch	gapopen	qstart	qend	sstart	send	evalue	bitscore
ENSG00000206172|ENSG00000206172.8|ENST00000487791|ENST00000487791.1	ENSG00000054392|ENSG00000054392.13|ENST00000545154|ENST00000545154.5	100	16	0	0	365	380	104	89	0.63	30.7
ENSG00000206172|ENSG00000206172.8|ENST00000487791|ENST00000487791.1	ENSG00000054392|ENSG00000054392.13|ENST00000537898|ENST00000537898.5	100	16	0	0	365	380	104	89	0.63	30.7
ENSG00000206172|ENSG00000206172.8|ENST00000487791|ENST00000487791.1	ENSG00000280680|ENSG00000280680.3|ENST00000629360|ENST00000629360.3	100	16	0	0	365	380	108	93	0.63	30.7
ENSG00000206172|ENSG00000206172.8|ENST00000487791|ENST00000487791.1	ENSG00000280680|ENSG00000280680.3|ENST00000626327|ENST00000626327.2	100	16	0	0	365	380	104	89	0.63	30.7
ENSG00000206172|ENSG00000206172.8|ENST00000487791|ENST00000487791.1	ENSG00000280680|ENSG00000280680.3|ENST00000628693|ENST00000628693.2	100	16	0	0	365	380	104	89	0.63	30.7
ENSG00000206172|ENSG00000206172.8|ENST00000487791|ENST00000487791.1	ENSG00000163558|ENSG00000163558.13|ENST00000295797|ENST00000295797.5	94.74	19	1	0	361	379	288	306	0.63	30.7
ENSG00000206172|ENSG00000206172.8|ENST00000487791|ENST00000487791.1	ENSG00000054392|ENSG00000054392.13|ENST00000261458|ENST00000261458.8	100	16	0	0	365	380	108	93	0.63	30.7
ENSG00000188536|ENSG00000188536.13|ENST00000484216|ENST00000484216.1	ENSG00000054392|ENSG00000054392.13|ENST00000545154|ENST00000545154.5	100	16	0	0	365	380	104	89	0.62	30.7
ENSG00000188536|ENSG00000188536.13|ENST00000484216|ENST00000484216.1	ENSG00000054392|ENSG00000054392.13|ENST00000537898|ENST00000537898.5	100	16	0	0	365	380	104	89	0.62	30.7
ENSG00000188536|ENSG00000188536.13|ENST00000484216|ENST00000484216.1	ENSG00000280680|ENSG00000280680.3|ENST00000629360|ENST00000629360.3	100	16	0	0	365	380	108	93	0.62	30.7
ENSG00000188536|ENSG00000188536.13|ENST00000484216|ENST00000484216.1	ENSG00000280680|ENSG00000280680.3|ENST00000626327|ENST00000626327.2	100	16	0	0	365	380	104	89	0.62	30.7
ENSG00000188536|ENSG00000188536.13|ENST00000484216|ENST00000484216.1	ENSG00000280680|ENSG00000280680.3|ENST00000628693|ENST00000628693.2	100	16	0	0	365	380	104	89	0.62	30.7
ENSG00000188536|ENSG00000188536.13|ENST00000484216|ENST00000484216.1	ENSG00000163558|ENSG00000163558.13|ENST00000295797|ENST00000295797.5	94.74	19	1	0	361	379	288	306	0.62	30.7
ENSG00000188536|ENSG00000188536.13|ENST00000484216|ENST00000484216.1	ENSG00000054392|ENSG00000054392.13|ENST00000261458|ENST00000261458.8	100	16	0	0	365	380	108	93	0.62	30.7
ENSG00000206172|ENSG00000206172.8|ENST00000472694|ENST00000472694.1	ENSG00000121289|ENSG00000121289.18|ENST00000591863|ENST00000591863.1	87.1	31	0	4	100	128	2792	2764	0.29	32.5
ENSG00000244734|ENSG00000244734.4|ENST00000633227|ENST00000633227.1	ENSG00000144036|ENSG00000144036.15|ENST00000410104|ENST00000410104.1	100	19	0	0	591	609	4386	4404	0.02	36.2
ENSG00000188536|ENSG00000188536.13|ENST00000251595|ENST00000251595.11	ENSG00000125246|ENSG00000125246.15|ENST00000376355|ENST00000376355.7	91.67	24	2	0	487	510	5649	5626	0.069	34.4
ENSG00000244734|ENSG00000244734.4|ENST00000380315|ENST00000380315.2	ENSG00000146263|ENSG00000146263.11|ENST00000509383|ENST00000509383.5	92.59	27	1	1	76	102	2204	2179	0.005	38.1
ENSG00000188536|ENSG00000188536.13|ENST00000482565|ENST00000482565.1	ENSG00000125246|ENSG00000125246.15|ENST00000376355|ENST00000376355.7	91.67	24	2	0	586	609	5649	5626	0.077	34.4
ENSG00000188536|ENSG00000188536.13|ENST00000482565|ENST00000482565.1	ENSG00000121289|ENSG00000121289.18|ENST00000591863|ENST00000591863.1	87.1	31	0	4	100	128	2792	2764	0.28	32.5
ENSG00000244734|ENSG00000244734.4|ENST00000335295|ENST00000335295.4	ENSG00000144036|ENSG00000144036.15|ENST00000410104|ENST00000410104.1	95.65	23	0	1	607	628	4386	4408	0.021	36.2
ENSG00000188536|ENSG00000188536.13|ENST00000397806|ENST00000397806.1	ENSG00000125246|ENSG00000125246.15|ENST00000376355|ENST00000376355.7	91.67	24	2	0	424	447	5649	5626	0.061	34.4
ENSG00000244734|ENSG00000244734.4|ENST00000647020|ENST00000647020.1	ENSG00000144036|ENSG00000144036.15|ENST00000410104|ENST00000410104.1	95.65	23	0	1	733	754	4386	4408	0.025	36.2

## Sheet: HBA1_HBA2_HBB_against_PC3
Supplementary Table S4: blastn alignment results between the cDNA sequences of HBA1, HBA2 and HBB against the top 100 genes of PC3
qseqid	sseqid	pident	length	mismatch	gapopen	qstart	qend	sstart	send	evalue	bitscore
ENSG00000206172|ENSG00000206172.8|ENST00000397797|ENST00000397797.1	ENSG00000171094|ENSG00000171094.18|ENST00000618119|ENST00000618119.4	100	16	0	0	53	68	632	617	0.85	30.7
ENSG00000206172|ENSG00000206172.8|ENST00000397797|ENST00000397797.1	ENSG00000171094|ENSG00000171094.18|ENST00000389048|ENST00000389048.8	100	16	0	0	53	68	2223	2208	0.85	30.7
ENSG00000244734|ENSG00000244734.4|ENST00000380315|ENST00000380315.2	ENSG00000145526|ENSG00000145526.12|ENST00000511423|ENST00000511423.5	95	20	1	0	31	50	184	203	0.23	32.5
ENSG00000244734|ENSG00000244734.4|ENST00000380315|ENST00000380315.2	ENSG00000145526|ENSG00000145526.12|ENST00000502796|ENST00000502796.5	95	20	1	0	31	50	171	190	0.23	32.5
ENSG00000244734|ENSG00000244734.4|ENST00000380315|ENST00000380315.2	ENSG00000145526|ENSG00000145526.12|ENST00000503132|ENST00000503132.1	95	20	1	0	31	50	185	204	0.23	32.5
ENSG00000244734|ENSG00000244734.4|ENST00000380315|ENST00000380315.2	ENSG00000145526|ENSG00000145526.12|ENST00000507958|ENST00000507958.5	95	20	1	0	31	50	687	706	0.23	32.5
ENSG00000244734|ENSG00000244734.4|ENST00000380315|ENST00000380315.2	ENSG00000145526|ENSG00000145526.12|ENST00000382275|ENST00000382275.6	95	20	1	0	31	50	186	205	0.23	32.5
ENSG00000244734|ENSG00000244734.4|ENST00000380315|ENST00000380315.2	ENSG00000154864|ENSG00000154864.12|ENST00000582913|ENST00000582913.5	94.74	19	1	0	227	245	2568	2586	0.84	30.7
ENSG00000244734|ENSG00000244734.4|ENST00000380315|ENST00000380315.2	ENSG00000154864|ENSG00000154864.12|ENST00000583325|ENST00000583325.1	94.74	19	1	0	227	245	956	974	0.84	30.7
ENSG00000244734|ENSG00000244734.4|ENST00000380315|ENST00000380315.2	ENSG00000150275|ENSG00000150275.18|ENST00000614895|ENST00000614895.4	94.74	19	1	0	134	152	8125	8143	0.84	30.7
ENSG00000244734|ENSG00000244734.4|ENST00000380315|ENST00000380315.2	ENSG00000150275|ENSG00000150275.18|ENST00000644397|ENST00000644397.1	94.74	19	1	0	134	152	8302	8320	0.84	30.7
ENSG00000244734|ENSG00000244734.4|ENST00000380315|ENST00000380315.2	ENSG00000154864|ENSG00000154864.12|ENST00000580640|ENST00000580640.5	94.74	19	1	0	227	245	2601	2619	0.84	30.7
ENSG00000244734|ENSG00000244734.4|ENST00000380315|ENST00000380315.2	ENSG00000154864|ENSG00000154864.12|ENST00000503781|ENST00000503781.7	94.74	19	1	0	227	245	2526	2544	0.84	30.7
ENSG00000244734|ENSG00000244734.4|ENST00000380315|ENST00000380315.2	ENSG00000150275|ENSG00000150275.18|ENST00000414778|ENST00000414778.5	94.74	19	1	0	134	152	8110	8128	0.84	30.7
ENSG00000244734|ENSG00000244734.4|ENST00000380315|ENST00000380315.2	ENSG00000150275|ENSG00000150275.18|ENST00000373965|ENST00000373965.6	94.74	19	1	0	134	152	8113	8131	0.84	30.7
ENSG00000244734|ENSG00000244734.4|ENST00000380315|ENST00000380315.2	ENSG00000154864|ENSG00000154864.12|ENST00000383408|ENST00000383408.6	94.74	19	1	0	227	245	2700	2718	0.84	30.7
ENSG00000244734|ENSG00000244734.4|ENST00000380315|ENST00000380315.2	ENSG00000154864|ENSG00000154864.12|ENST00000302079|ENST00000302079.10	94.74	19	1	0	227	245	2526	2544	0.84	30.7
ENSG00000188536|ENSG00000188536.13|ENST00000397806|ENST00000397806.1	ENSG00000171094|ENSG00000171094.18|ENST00000618119|ENST00000618119.4	100	16	0	0	63	78	632	617	0.86	30.7
ENSG00000188536|ENSG00000188536.13|ENST00000397806|ENST00000397806.1	ENSG00000171094|ENSG00000171094.18|ENST00000389048|ENST00000389048.8	100	16	0	0	63	78	2223	2208	0.86	30.7

## Sheet: HBA1_HBA2_HBB_against_DEG_DESeq
Supplementary Table S4: blastn alignment results between the cDNA sequences of HBA1, HBA2 and HBB against the differentially downregulated genes from DESeq2 (log2folcchange <-3, p-adjusted <0.05)
qseqid	sseqid	pident	length	mismatch	gapopen	qstart	qend	sstart	send	evalue	bitscore
ENSG00000206172|ENSG00000206172.8|ENST00000472694|ENST00000472694.1	ENSG00000241553|ENSG00000241553.12|ENST00000397261|ENST00000397261.7	88.46	26	3	0	143	168	1474	1449	0.24	32.5
ENSG00000244734|ENSG00000244734.4|ENST00000380315|ENST00000380315.2	ENSG00000072041|ENSG00000072041.17|ENST00000552192|ENST00000552192.5	100	16	0	0	8	23	511	526	0.63	30.7
ENSG00000244734|ENSG00000244734.4|ENST00000380315|ENST00000380315.2	ENSG00000072041|ENSG00000072041.17|ENST00000547240|ENST00000547240.1	100	16	0	0	8	23	449	464	0.63	30.7
ENSG00000244734|ENSG00000244734.4|ENST00000380315|ENST00000380315.2	ENSG00000072041|ENSG00000072041.17|ENST00000450363|ENST00000450363.3	100	16	0	0	8	23	980	995	0.63	30.7
ENSG00000244734|ENSG00000244734.4|ENST00000380315|ENST00000380315.2	ENSG00000072041|ENSG00000072041.17|ENST00000266682|ENST00000266682.10	100	16	0	0	8	23	986	1001	0.63	30.7
ENSG00000244734|ENSG00000244734.4|ENST00000380315|ENST00000380315.2	ENSG00000213203|ENSG00000213203.3|ENST00000307194|ENST00000307194.6	100	16	0	0	118	133	2213	2228	0.63	30.7
ENSG00000188536|ENSG00000188536.13|ENST00000482565|ENST00000482565.1	ENSG00000241553|ENSG00000241553.12|ENST00000397261|ENST00000397261.7	88.46	26	3	0	143	168	1474	1449	0.22	32.5
