# Supplementary material for: A benchmark of hemoglobin blocking during library preparation for mRNA-Sequencing of human blood samples
Source: Sci Rep. 2020 Mar 27;10:5630. doi: 10.1038/s41598-020-62637-0 (PMC7101437; doi:10.1038/s41598-020-62637-0)
Supplement: Supplementary file 4 — Supplementary Table S3. [file 41598_2020_62637_MOESM4_ESM.xlsx]

## Sheet: downreg_genes_tab
Supplementary Table S3: Genes significantly downregulated log2foldchange < -3, p-adjusted < 0.05 from DESeq2
baseMean	log2FoldChange	lfcSE	stat	pvalue	padj	ext_gene
1.17573	-3.00467	0.3547	-8.47101	2.43268e-17	1.00243e-16	LINC00969
0.692596	-3.00672	0.432245	-6.95606	3.49911e-12	1.21612e-11	UBE2HP1
0.568127	-3.00732	0.520953	-5.77273	7.79996e-09	2.37319e-08	RP11-437B10.1
1.25579	-3.00895	0.375569	-8.01171	1.13125e-15	4.43006e-15	CH17-385C13.2
0.568284	-3.01089	0.790759	-3.8076	0.000140324	0.000331718	AC104534.2
0.740401	-3.01126	0.371282	-8.11043	5.04407e-16	1.99747e-15	LINC01347
1.13117	-3.015	0.330678	-9.11765	7.67694e-20	3.38526e-19	RP11-90K17.2
0.577071	-3.01746	0.445615	-6.77145	1.275e-11	4.34514e-11	KRT17P8
1.07382	-3.01843	0.394091	-7.65921	1.87079e-14	7.03819e-14	RP11-1105G2.4
3.99023	-3.02285	0.259045	-11.6692	1.83141e-31	1.0726e-30	RP11-269M20.3
5.37871	-3.02321	0.182832	-16.5355	2.03823e-61	2.06715e-60	RP4-803J11.2
1.96865	-3.02351	0.324585	-9.31499	1.21967e-20	5.49242e-20	AC007386.3
1.1036	-3.02467	0.391483	-7.72618	1.10818e-14	4.19994e-14	RP11-883G14.2
0.581806	-3.03597	1.07115	-2.83432	0.00459236	0.00940012	AC005915.1
0.849481	-3.03622	0.370269	-8.20002	2.40346e-16	9.6203e-16	ZNF707
0.635904	-3.03709	0.436245	-6.96189	3.35748e-12	1.16776e-11	ZNF607
0.758917	-3.03892	0.68304	-4.4491	8.62309e-06	2.22046e-05	TMCO5A
0.674487	-3.04153	0.412804	-7.36797	1.73247e-13	6.31584e-13	RP11-330H6.5
1.45489	-3.04527	0.314873	-9.67142	3.9879e-22	1.86637e-21	CH17-128G5.1
0.730459	-3.04834	0.440994	-6.91242	4.76464e-12	1.64764e-11	RP1-257A7.4
0.902936	-3.05345	0.421084	-7.25139	4.12518e-13	1.48337e-12	NRADDP
0.587254	-3.05358	0.833705	-3.66266	0.000249611	0.000577733	RP11-524P6.1
0.984375	-3.06613	0.481246	-6.37123	1.87516e-10	6.09825e-10	RP13-452N2.1
0.704266	-3.06638	0.604601	-5.07175	3.94173e-07	1.09682e-06	RP11-344G13.1
0.640561	-3.07636	0.466361	-6.59651	4.20943e-11	1.40605e-10	HIST1H2AB
0.880157	-3.08537	0.363182	-8.49538	1.97286e-17	8.14622e-17	DUX4L34
55.9032	-3.08683	0.117805	-26.2028	2.46778e-151	9.84151e-150	RP11-504P24.3
1.30727	-3.09505	0.314415	-9.84383	7.28818e-23	3.46784e-22	BCLAF1P2
1.65369	-3.09536	0.315073	-9.82426	8.85219e-23	4.20423e-22	PFDN6
0.811255	-3.0966	0.427384	-7.24548	4.30909e-13	1.54812e-12	RP11-466A19.1
59.6553	-3.09674	0.0838099	-36.9496	7.38966e-299	1.94997e-296	CCDC47
1.61037	-3.0982	0.35227	-8.79494	1.43126e-18	6.09343e-18	RP11-354A14.1
0.91714	-3.10798	0.398074	-7.80755	5.83123e-15	2.23096e-14	AC138517.4
0.680099	-3.1082	0.45133	-6.88675	5.70801e-12	1.9688e-11	SUMO1P1
11.2975	-3.10833	0.170214	-18.2613	1.68236e-74	2.15427e-73	RP11-582J16.5
0.611566	-3.11282	0.409621	-7.59927	2.97816e-14	1.11258e-13	RP11-557J10.3
1.95487	-3.11766	0.332716	-9.37036	7.22859e-21	3.27344e-20	RP11-65E22.2
26.9746	-3.1199	0.108475	-28.7613	6.53487e-182	3.94256e-180	RP5-1086K13.1
1.9501	-3.12677	0.280745	-11.1374	8.25191e-29	4.54177e-28	RP11-566K11.7
2.60574	-3.13048	0.292288	-10.7103	9.10969e-27	4.78089e-26	RP3-468K18.5
0.89118	-3.13609	0.405243	-7.7388	1.00358e-14	3.8122e-14	RP5-915N17.11
2.46194	-3.13869	0.280646	-11.1838	4.89426e-29	2.70854e-28	ADAMTSL2
1.77676	-3.14108	0.38809	-8.09368	5.78868e-16	2.29041e-15	RP11-1012E15.2
0.978035	-3.14677	0.387115	-8.12877	4.33686e-16	1.72127e-15	HMGB3P32
0.643057	-3.1468	0.38553	-8.16227	3.28779e-16	1.30987e-15	SEC63P1
7.02705	-3.14758	0.219649	-14.33	1.4205e-46	1.11287e-45	LINC01073
22.8203	-3.15266	0.124571	-25.3081	2.60281e-141	8.90791e-140	DCAF11
0.978881	-3.15478	0.353106	-8.93438	4.0948e-19	1.77055e-18	CTD-2545G14.6
3.55738	-3.1564	0.273561	-11.5382	8.47116e-31	4.8793e-30	LINC01514
54.6543	-3.16082	0.100082	-31.5824	6.4385e-219	6.31219e-217	TIMM23B
0.637018	-3.16396	0.507786	-6.2309	4.63762e-10	1.48126e-09	TMX2-CTNND1
9.91612	-3.16628	0.183599	-17.2457	1.20644e-66	1.33794e-65	SRSF1
1.21107	-3.16649	0.42459	-7.45775	8.80149e-14	3.23665e-13	PLGLB2
1.11197	-3.17492	0.363501	-8.7343	2.45178e-18	1.03725e-17	RPL12P4
1.16556	-3.17951	0.380437	-8.35753	6.40438e-17	2.60671e-16	CTD-2126E3.3
3.14197	-3.17979	0.283399	-11.2202	3.24564e-29	1.80502e-28	HES2
1.55598	-3.18908	0.313836	-10.1616	2.94176e-24	1.44882e-23	RP11-242O24.3
1.03009	-3.19163	0.526589	-6.06094	1.35326e-09	4.24453e-09	HDGFP1
0.992798	-3.19577	0.385388	-8.29235	1.11028e-16	4.49445e-16	CCDC89
1.59568	-3.19773	0.335318	-9.5364	1.4788e-21	6.81917e-21	RP5-935K16.2
0.71625	-3.20161	0.446784	-7.1659	7.72785e-13	2.75222e-12	RP11-597M12.1
0.783952	-3.205	0.438949	-7.30153	2.84507e-13	1.0279e-12	RP11-421F16.3
0.667036	-3.20547	0.42818	-7.48626	7.08617e-14	2.61574e-13	VDAC2P2
13.2168	-3.20621	0.172261	-18.6125	2.54376e-77	3.41202e-76	RP11-57K17.1
1.24753	-3.20763	0.351005	-9.13844	6.33625e-20	2.80063e-19	RP11-422P24.9
3.43216	-3.21038	0.232541	-13.8056	2.3565e-43	1.73949e-42	RP11-206F17.2
7.85059	-3.2147	0.213323	-15.0696	2.56524e-51	2.18953e-50	TRAV17
0.659226	-3.21844	0.461054	-6.98062	2.93879e-12	1.02453e-11	AL928654.7
1.39031	-3.21986	0.375248	-8.58062	9.4365e-18	3.9385e-17	SULT1E1
0.899606	-3.22649	0.38879	-8.2988	1.05168e-16	4.26029e-16	C19orf68
0.938894	-3.22685	0.357941	-9.01505	1.96782e-19	8.58223e-19	TARDBPP2
81.6559	-3.22803	0.106071	-30.4327	2.02998e-203	1.61911e-201	KIAA0430
2.73467	-3.23063	0.251261	-12.8576	7.79105e-38	5.17844e-37	RP11-573G6.4
1.50309	-3.23182	0.416327	-7.76269	8.3145e-15	3.16815e-14	RP11-357F12.1
1.1695	-3.23257	0.3686	-8.76988	1.78858e-18	7.59866e-18	TRIM26
16.2544	-3.23546	0.128351	-25.2078	3.28718e-140	1.10888e-138	TRIM27
0.779978	-3.23884	0.354889	-9.12634	7.08546e-20	3.12639e-19	RP11-164J13.1
7.70458	-3.24451	0.226794	-14.306	2.00709e-46	1.56677e-45	RP11-211G3.2
4.70806	-3.25084	0.234213	-13.8798	8.39773e-44	6.26115e-43	RP1-12G14.9
12.5746	-3.25562	0.225362	-14.4462	2.6503e-47	2.10496e-46	NPIPB5
1.76389	-3.25618	0.349658	-9.31248	1.24876e-20	5.61983e-20	KLRC2
1.29746	-3.26065	0.35975	-9.06367	1.26129e-19	5.53417e-19	CTB-12A17.3
3.60041	-3.26254	0.251206	-12.9875	1.44058e-38	9.70062e-38	RP11-360F5.3
0.946718	-3.27091	0.566158	-5.77738	7.58729e-09	2.30998e-08	AKAIN1
12.174	-3.27295	0.192415	-17.0099	6.94101e-65	7.4602e-64	NFYC-AS1
0.745733	-3.27875	0.385339	-8.50875	1.75821e-17	7.27159e-17	SETP9
0.710312	-3.28134	0.366031	-8.96465	3.11278e-19	1.34986e-18	EIF4HP1
24.8988	-3.28826	0.131783	-24.9521	2.02545e-137	6.5734e-136	RP11-761B3.1
0.696989	-3.29753	0.664668	-4.96117	7.0068e-07	1.92392e-06	CTB-133G6.2
0.754727	-3.29794	0.369361	-8.92876	4.30798e-19	1.86158e-18	RP11-413E1.4
0.995204	-3.29977	0.353092	-9.34536	9.15735e-21	4.13428e-20	ZNHIT3
0.818746	-3.30228	0.428275	-7.71066	1.2517e-14	4.73434e-14	NGB
1.05549	-3.30397	0.406501	-8.12783	4.37052e-16	1.73439e-15	RP1-50J22.4
0.922484	-3.30586	0.358711	-9.21594	3.08568e-20	1.37572e-19	AC006960.5
0.74056	-3.31157	0.396909	-8.3434	7.21823e-17	2.93374e-16	RP11-152P23.2
0.726822	-3.31557	0.472471	-7.0175	2.25867e-12	7.91234e-12	RP11-489E7.1
17.863	-3.3191	0.178893	-18.5535	7.64084e-77	1.01716e-75	DDX24
1.58529	-3.3264	0.354987	-9.37048	7.2203e-21	3.27021e-20	RP5-902P8.10
0.807457	-3.32714	0.402998	-8.25598	1.50662e-16	6.07357e-16	RN7SL277P
1.60958	-3.32715	0.346635	-9.59842	8.11814e-22	3.76876e-21	RP4-535B20.1
4.04652	-3.32803	0.213998	-15.5517	1.54986e-54	1.39676e-53	RN7SL767P
0.88806	-3.32941	0.348011	-9.56698	1.10072e-21	5.0974e-21	FABP5
2.33988	-3.33125	0.299982	-11.1049	1.18811e-28	6.51006e-28	RAD51L3-RFFL
2.33573	-3.3392	0.296648	-11.2564	2.15283e-29	1.20129e-28	RP11-61F12.1
0.748405	-3.34805	0.438223	-7.64006	2.17118e-14	8.14768e-14	RNU6-1145P
1.41696	-3.35576	0.326297	-10.2844	8.28779e-25	4.15051e-24	RP11-464F9.1
1.5294	-3.35883	0.395898	-8.48409	2.17416e-17	8.9682e-17	RP11-400N13.2
1.55818	-3.36115	0.336378	-9.99218	1.64914e-23	7.95958e-23	AC011380.9
1.24324	-3.36287	0.345927	-9.72132	2.44598e-22	1.15046e-21	RP11-417N10.3
1.46838	-3.3644	0.322583	-10.4296	1.81746e-25	9.24277e-25	RP11-40B20.1
1.30483	-3.37855	0.367546	-9.19219	3.84938e-20	1.71215e-19	RP1-168L15.5
0.748664	-3.38306	0.7698	-4.39472	1.10914e-05	2.83254e-05	CTC-482H14.5
8.41104	-3.39127	0.21841	-15.5271	2.2756e-54	2.04493e-53	RP11-603J24.17
1.3612	-3.39178	0.367713	-9.22399	2.86258e-20	1.27766e-19	RNA5SP216
0.752401	-3.39398	0.448312	-7.57058	3.71565e-14	1.3846e-13	TRBV18
3.42199	-3.39708	0.259248	-13.1036	3.14114e-39	2.14175e-38	FNBP1P1
1.72134	-3.408	0.343998	-9.90702	3.88041e-23	1.85575e-22	CTD-2207P18.2
1.17476	-3.41512	0.312634	-10.9237	8.88143e-28	4.75839e-27	HMGB1P13
0.757443	-3.4201	0.474482	-7.20807	5.67508e-13	2.03113e-12	CTD-2154B17.2
7.14969	-3.42334	0.201213	-17.0134	6.52786e-65	7.01882e-64	MORF4L1P1
0.953184	-3.42447	0.373115	-9.17806	4.38918e-20	1.9501e-19	STX16
1.42716	-3.42789	0.361393	-9.48521	2.41898e-21	1.10858e-20	LILRB1
3.97652	-3.42905	0.231759	-14.7958	1.55977e-49	1.2896e-48	MSNP1
174.782	-3.42992	0.0768726	-44.6183	0	0	ADSS
5.09971	-3.43105	0.230701	-14.8723	4.98713e-50	4.15987e-49	LTV1
1.02996	-3.43468	0.371264	-9.25133	2.21707e-20	9.92376e-20	RP11-313D6.3
4.24377	-3.43636	0.254651	-13.4944	1.687e-41	1.20772e-40	RP11-9M16.2
3.61106	-3.43902	0.248444	-13.8422	1.41759e-43	1.05054e-42	RP11-30L15.6
6.56068	-3.44279	0.222155	-15.4973	3.62013e-54	3.23156e-53	LSS
2.38387	-3.45363	0.276391	-12.4955	7.90433e-36	5.05387e-35	CTD-2574D22.2
0.82885	-3.45963	0.3661	-9.44997	3.38943e-21	1.54905e-20	RP11-676M6.1
0.772223	-3.46133	0.402939	-8.59022	8.68012e-18	3.62388e-17	RP11-44F14.9
1.86824	-3.46212	0.325636	-10.6319	2.11844e-26	1.10135e-25	RP11-686D22.7
1.21409	-3.46251	0.308491	-11.224	3.10784e-29	1.72906e-28	GTPBP6
1.89609	-3.4697	0.306469	-11.3215	1.02662e-29	5.76503e-29	RNF31
0.789674	-3.47324	0.557251	-6.2328	4.58172e-10	1.46357e-09	RNU2-69P
51.3678	-3.47801	0.128165	-27.1369	3.61847e-162	1.68872e-160	RP5-858L17.1
1.83725	-3.48734	0.288061	-12.1063	9.78475e-34	5.99549e-33	RP11-216L13.17
9.69209	-3.49487	0.190595	-18.3366	4.22075e-75	5.47167e-74	ALOX5
3.59167	-3.49814	0.335777	-10.4181	2.05107e-25	1.04158e-24	RP11-778H2.1
0.845927	-3.50261	0.408343	-8.57762	9.68586e-18	4.04078e-17	CTD-2302E22.5
22.8379	-3.50433	0.123731	-28.3222	1.84048e-176	1.02903e-174	AKAP17A
4.23325	-3.51112	0.272771	-12.872	6.46892e-38	4.30677e-37	THEMIS
23.4288	-3.51651	0.181863	-19.336	2.67234e-83	3.92987e-82	STAG3L1
2.65799	-3.51911	0.289376	-12.161	5.01189e-34	3.08975e-33	SELENON
6.42546	-3.52954	0.203821	-17.3169	3.50952e-67	3.93375e-66	XX-FW83563B9.5
60.6355	-3.5389	0.121371	-29.1578	6.65722e-187	4.2817e-185	STAG3L3
1.31764	-3.54125	0.35122	-10.0827	6.58844e-24	3.21731e-23	LENG8
1.2731	-3.54254	0.304959	-11.6165	3.39957e-31	1.97707e-30	RP11-1193F23.1
0.899825	-3.54698	0.412698	-8.59461	8.35481e-18	3.48962e-17	CSDAP1
3.16821	-3.55057	0.302584	-11.7342	8.51765e-32	5.01765e-31	SLC6A15
11.6651	-3.55077	0.211441	-16.7932	2.73635e-63	2.87002e-62	RP11-1094M14.7
0.950602	-3.5549	0.353516	-10.0558	8.659e-24	4.21093e-23	CTD-2329K10.1
10.8044	-3.55498	0.159744	-22.2542	1.02823e-109	2.24707e-108	CRAMP1
1.03656	-3.57082	0.361056	-9.88995	4.60276e-23	2.19934e-22	RPL7AP64
1.11747	-3.57163	0.373245	-9.56915	1.07791e-21	4.99256e-21	TNFSF12-TNFSF13
0.92048	-3.57983	0.336233	-10.6469	1.80333e-26	9.39083e-26	RTN3P1
1.31451	-3.5841	0.313374	-11.4371	2.72717e-30	1.5512e-29	ST20-MTHFS
1.09708	-3.58698	0.353305	-10.1527	3.22483e-24	1.58712e-23	LINC01225
4.92609	-3.59738	0.226397	-15.8897	7.47061e-57	6.98684e-56	PHRF1
0.964989	-3.59973	0.347479	-10.3596	3.78713e-25	1.91048e-24	GIMAP1
3.11496	-3.60002	0.30167	-11.9337	7.90211e-33	4.76845e-32	RP11-973H7.1
0.957313	-3.60391	0.349559	-10.3099	6.35732e-25	3.19053e-24	RP11-367G6.3
3.14985	-3.61548	0.259605	-13.9269	4.3503e-44	3.25984e-43	CEP170
2.16506	-3.63381	0.32762	-11.0916	1.37877e-28	7.54305e-28	TRAV23DV6
2.86139	-3.63988	0.275756	-13.1996	8.81514e-40	6.10337e-39	RP11-304F15.7
1.12748	-3.64179	0.357814	-10.1779	2.48851e-24	1.22816e-23	BTG1P1
1.2118	-3.64404	0.339212	-10.7427	6.41639e-27	3.38061e-26	RP11-46F15.2
1.29452	-3.68514	0.320915	-11.4832	1.60171e-30	9.16402e-30	RAP1BP3
1.50585	-3.68944	0.357116	-10.3312	5.09147e-25	2.55933e-24	LINC01348
1.82117	-3.69437	0.30879	-11.964	5.48535e-33	3.31718e-32	bP-21264C1.2
1.51733	-3.69562	0.362248	-10.2019	1.944e-24	9.62458e-24	RP3-395M20.8
2.99848	-3.70181	0.280164	-13.213	7.38234e-40	5.12139e-39	RP11-158M2.3
2.14418	-3.70858	0.310311	-11.9512	6.40059e-33	3.86734e-32	RP11-321E2.5
14.843	-3.71001	0.178468	-20.7881	5.54539e-96	9.92231e-95	RP11-21L19.1
5.97632	-3.71285	0.205341	-18.0814	4.46759e-73	5.53985e-72	RP11-298P3.4
1.40959	-3.7177	0.349709	-10.6309	2.14134e-26	1.11284e-25	RN7SKP79
1.33448e+06	-3.72485	0.148361	-25.1067	4.19929e-139	1.39819e-137	HBB
3.61283	-3.73679	0.283073	-13.2008	8.67838e-40	6.01016e-39	CTA-246H3.11
87.3291	-3.75261	0.102001	-36.79	2.66609e-296	6.84337e-294	LONRF2
1.09604	-3.75724	0.359556	-10.4497	1.47026e-25	7.49599e-25	RP11-461L13.4
1.52915	-3.76507	0.314519	-11.9709	5.04863e-33	3.05504e-32	AC011747.4
2.92854	-3.78493	0.293539	-12.8941	4.8569e-38	3.23889e-37	RP5-1050D4.5
14.1197	-3.78595	0.17164	-22.0575	8.08978e-108	1.7187e-106	ABC13-47488600E17.1
45.4759	-3.79005	0.115807	-32.7274	6.36384e-235	7.74496e-233	RNF216P1
20.6052	-3.79239	0.171666	-22.0917	3.79797e-108	8.13007e-107	RP11-206L10.9
1.47437	-3.79693	0.321124	-11.8239	2.93828e-32	1.74731e-31	KRT18P4
0.994854	-3.81106	0.436841	-8.72414	2.68205e-18	1.13331e-17	RNU2-48P
9.41304	-3.81937	0.193117	-19.7774	4.65689e-87	7.21665e-86	RP11-110I1.12
1.9144	-3.82275	0.305055	-12.5314	5.02892e-36	3.22635e-35	CTD-3234P18.6
1.59316	-3.82997	0.312186	-12.2682	1.34141e-34	8.38305e-34	HNRNPA3P2
2.60419	-3.83428	0.26991	-14.2058	8.43293e-46	6.5216e-45	PTP4A2P1
4.00817	-3.8424	0.257055	-14.9478	1.60985e-50	1.3524e-49	IGLL1
1.1256	-3.84608	0.419213	-9.17452	4.53611e-20	2.01316e-19	U2
4.2045	-3.86082	0.278769	-13.8496	1.2799e-43	9.49999e-43	HIST2H2AB
1.20388	-3.86291	0.347418	-11.1189	1.0149e-28	5.57398e-28	TRAV13-1
1.46597	-3.87175	0.319115	-12.1328	7.08006e-34	4.34577e-33	RP4-682C21.5
3.67615	-3.87911	0.259768	-14.933	2.01072e-50	1.68765e-49	MTX1
1.91184	-3.89594	0.293921	-13.2551	4.21798e-40	2.93626e-39	HNRNPDP1
4.58054	-3.89684	0.269674	-14.4502	2.50108e-47	1.98924e-46	RP11-34A14.3
2.69551	-3.90297	0.343472	-11.3633	6.37043e-30	3.58806e-29	PLGLB1
2.60377	-3.91417	0.288814	-13.5525	7.65484e-42	5.50801e-41	ALOX12P1
7.60191	-3.92599	0.351705	-11.1627	6.20681e-29	3.4235e-28	CTD-2303H24.2
1.29884	-3.93492	0.379954	-10.3563	3.91783e-25	1.97536e-24	RNU2-28P
37.57	-3.93921	0.15096	-26.0944	4.21925e-150	1.63866e-148	ADI1
1.19939	-3.94648	0.319355	-12.3577	4.42844e-35	2.79412e-34	PSMC1P1
2.48063	-3.95255	0.282955	-13.9688	2.41588e-44	1.81803e-43	RP11-467P9.1
1.30455	-3.95746	0.301538	-13.1242	2.39234e-39	1.63713e-38	INTS3
2.12556	-3.95788	0.336831	-11.7503	7.03494e-32	4.15634e-31	YBX1P1
1.36754	-3.95868	0.344543	-11.4897	1.48668e-30	8.51965e-30	NPIPB12
1.31103	-3.96059	0.353507	-11.2037	3.91006e-29	2.17023e-28	NUDT9P1
6.26408	-3.97116	0.24113	-16.469	6.12895e-61	6.18039e-60	CTC-471F3.5
1.26677	-3.97186	0.345554	-11.4942	1.41106e-30	8.09123e-30	RNU2-23P
2.57122	-3.97576	0.272786	-14.5747	4.07093e-48	3.2916e-47	RP11-50I19.1
2.28081	-3.97983	0.311048	-12.7949	1.75132e-37	1.15507e-36	CTC-484M2.1
11.4703	-3.98117	0.184925	-21.5286	8.40761e-103	1.66706e-101	YWHAE
7.57642	-3.98212	0.195735	-20.3445	5.1985e-92	8.63918e-91	RP11-348F1.3
1.69998	-3.98714	0.384986	-10.3566	3.90607e-25	1.96978e-24	LINC00940
47.8599	-3.99759	0.135071	-29.5963	1.66768e-192	1.16841e-190	HMGN2
1.23371	-4.00234	0.353825	-11.3116	1.14931e-29	6.44761e-29	RP3-449O17.1
1.41536	-4.00562	0.319712	-12.5288	5.19165e-36	3.32924e-35	PRKXP1
1.46072	-4.03817	0.324958	-12.4267	1.87129e-35	1.18786e-34	PANK4
1.71558	-4.05268	0.286966	-14.1225	2.75936e-45	2.11369e-44	YBX1P10
3.79015	-4.0551	0.263022	-15.4174	1.25129e-53	1.10684e-52	RP11-296O14.2
1.6619	-4.06155	0.299048	-13.5816	5.14872e-42	3.72087e-41	VPS52
37.0171	-4.06453	0.244958	-16.5928	7.85832e-62	8.03912e-61	C3P1
1.32737	-4.08979	0.316582	-12.9186	3.53619e-38	2.36374e-37	TRAV25
17.7863	-4.11029	0.179575	-22.889	5.98597e-116	1.43597e-114	CTB-33G10.1
1.23047	-4.12545	0.315808	-13.0632	5.34641e-39	3.62875e-38	ZNF101P2
36.9269	-4.13015	0.255103	-16.1902	5.91761e-59	5.77145e-58	RP11-320M16.2
10.8278	-4.16087	0.185851	-22.3882	5.13411e-111	1.14685e-109	RP11-681B3.4
1.734	-4.18137	0.400161	-10.4492	1.47747e-25	7.53138e-25	GPR15
2.23845	-4.20332	0.294722	-14.262	3.77614e-46	2.93474e-45	TRGV7
1.32106	-4.22618	0.558582	-7.5659	3.85181e-14	1.43421e-13	SIRPAP1
4.02671	-4.25243	0.317005	-13.4144	4.97958e-41	3.53885e-40	AC079325.6
2.2899	-4.2538	0.292534	-14.5412	6.63946e-48	5.35156e-47	RP11-67A1.2
3.70286	-4.28273	0.30338	-14.1167	2.99537e-45	2.2926e-44	CLK2
1.68476	-4.2829	0.289761	-14.7808	1.94811e-49	1.60692e-48	AD000864.6
3.54237	-4.29242	0.249217	-17.2237	1.76479e-66	1.95561e-65	LA16c-316G12.2
5.45046	-4.30962	0.282043	-15.28	1.03912e-52	9.08062e-52	RN7SL151P
5.47295	-4.3167	0.256001	-16.862	8.56028e-64	9.03888e-63	SERBP1P5
28.1914	-4.3705	0.190338	-22.9618	1.12391e-116	2.72391e-115	LINC01336
4.5953	-4.39171	0.26746	-16.4201	1.37384e-60	1.37457e-59	PBX2
6.56825	-4.40234	0.207981	-21.167	1.92299e-99	3.61009e-98	SNORA11
1.81889	-4.42084	0.320896	-13.7766	3.52651e-43	2.59164e-42	PHF1
83.6216	-4.42653	0.107372	-41.2261	0	0	DCTN1
9.69384	-4.44042	0.254158	-17.4711	2.37838e-68	2.71877e-67	RP11-85G21.3
1.79611	-4.44904	0.303719	-14.6485	1.37682e-48	1.11966e-47	SLC25A52
5.2726	-4.48621	0.231866	-19.3482	2.109e-83	3.10305e-82	RP11-158I13.2
3.07442	-4.50622	0.267443	-16.8493	1.06208e-63	1.12021e-62	SNRK-AS1
2.4314	-4.55536	0.277226	-16.4319	1.13021e-60	1.13443e-59	ZNF248
2.50864	-4.56733	0.27851	-16.3992	1.93905e-60	1.93459e-59	C1orf220
1.94865	-4.58966	0.281014	-16.3325	5.79572e-60	5.72976e-59	RRS1
2.16924	-4.61895	0.262688	-17.5834	3.30045e-69	3.81449e-68	CALM2P2
1.91809	-4.6844	0.295274	-15.8646	1.11447e-56	1.04058e-55	HNRNPA3P3
4.00048	-4.72662	0.274574	-17.2144	2.07232e-66	2.29189e-65	MLLT6
44.0949	-4.72725	0.165849	-28.5033	1.06613e-178	6.16848e-177	HIST1H1D
3.97499	-4.72863	0.248374	-19.0383	8.21259e-81	1.16759e-79	CTC-250I14.3
2.72571	-4.78537	0.27681	-17.2875	5.8385e-67	6.51839e-66	PNPO
2.09196	-4.79256	0.333578	-14.3671	8.32066e-47	6.55142e-46	HIST1H4F
6.80758	-4.80338	0.232796	-20.6334	1.37578e-94	2.39934e-93	RP11-177C12.1
45.2896	-4.82163	0.186512	-25.8517	2.33036e-147	8.7034e-146	SCARNA2
2.80238	-4.82606	0.273211	-17.6643	7.90415e-70	9.21063e-69	MDC1
2.30713	-4.84186	0.278879	-17.3619	1.6045e-67	1.80922e-66	RP11-649A18.12
2.34574	-4.84801	0.282153	-17.1822	3.60813e-66	3.97796e-65	ARPC4
3.89161	-4.88446	0.283659	-17.2195	1.89722e-66	2.09989e-65	CTB-50E14.5
2.1555	-4.89795	0.299805	-16.3371	5.37393e-60	5.31836e-59	TRAV20
196.246	-4.90825	0.121678	-40.338	0	0	MTRNR2L12
3.05101	-4.91356	0.305705	-16.0728	3.95493e-58	3.80468e-57	RP11-756P10.3
3.97194	-4.91886	0.260402	-18.8895	1.39213e-79	1.93916e-78	ARMCX6
5.78747	-4.92186	0.243429	-20.2189	6.6737e-91	1.09046e-89	RP11-347I19.7
3.87806	-4.92435	0.280114	-17.5798	3.51823e-69	4.06454e-68	RP11-526D8.11
2.9831	-5.04584	0.26527	-19.0215	1.13199e-80	1.60612e-79	CTB-41I6.1
11.3727	-5.06207	0.251062	-20.1626	2.08683e-90	3.3863e-89	RP11-438J1.1
3.60214	-5.06752	0.268795	-18.8527	2.79263e-79	3.86899e-78	EDC4
10.8804	-5.07492	0.230412	-22.0254	1.64544e-107	3.48268e-106	PET117
2.39641	-5.07876	0.281657	-18.0317	1.09872e-72	1.35292e-71	RP11-142I2.1
17.4323	-5.09545	0.209123	-24.3657	3.94839e-131	1.1735e-129	CNOT3
3.33074	-5.09653	0.249166	-20.4543	5.4968e-93	9.28242e-92	TCEB1P33
21.2062	-5.10672	0.141315	-36.1371	5.93102e-286	1.32907e-283	TAF15
5.01121	-5.17467	0.336119	-15.3953	1.75874e-53	1.55084e-52	RNASET2
73.1382	-5.27577	0.162893	-32.388	4.04757e-230	4.60819e-228	HIST2H2AC
3.00131	-5.35194	0.341938	-15.6518	3.23149e-55	2.94897e-54	PLCE1-AS2
3.54191	-5.50235	0.298921	-18.4074	1.14622e-75	1.49831e-74	AC011558.5
7.2493	-5.61705	0.24251	-23.1621	1.09699e-118	2.7386e-117	RP11-861A13.3
9.20645	-5.62378	0.234665	-23.9651	6.43475e-127	1.80422e-125	SMARCB1
3.84104	-5.76749	0.258409	-22.3193	2.40162e-110	5.30178e-109	ZMYM6
43.3676	-5.84803	0.323175	-18.0956	3.45314e-73	4.30272e-72	RNU2-36P
4.67993	-5.94508	0.24656	-24.1121	1.8649e-128	5.3349e-127	PABPC1P2
4.75203	-5.94953	0.257715	-23.0857	6.4412e-118	1.58559e-116	APOBEC3C
60.9365	-6.0364	0.172749	-34.9432	1.64541e-267	2.8502e-265	CD99
8.10878	-6.50968	0.253844	-25.6444	4.88458e-145	1.77727e-143	RP11-326C3.2
59.7412	-7.14634	0.224624	-31.8146	4.06089e-222	4.13932e-220	RNU6-758P
16.2486	-7.78584	0.252715	-30.8087	2.00136e-208	1.67681e-206	HIST1H1B
53.6322	-8.16875	0.289505	-28.2163	3.69044e-175	2.01937e-173	RNU2-46P
99.0262	-8.58157	0.228752	-37.5147	5.30938424032866e-308	1.59479e-305	HIST1H1E
