# Supplementary material for: A benchmark of hemoglobin blocking during library preparation for mRNA-Sequencing of human blood samples
Source: Sci Rep. 2020 Mar 27;10:5630. doi: 10.1038/s41598-020-62637-0 (PMC7101437; doi:10.1038/s41598-020-62637-0)
Supplement: Supplementary file 5 — Supplementary Table S4. [file 41598_2020_62637_MOESM5_ESM.xlsx]

## Sheet: Human_Gene_Atlas_table_PC1
Supplementary Table S2: Nominally significant terms of PC1 in Human Gene Atlas							significant
Term	Overlap	P-value	Adjusted P-value	Old P-value	Old Adjusted P-value	Odds Ratio	Combined Score	Genes
721_B_lymphoblasts	22/1543	5.99968e-06	0.000503973	0	0	2.85159	34.2869	CCT3;CYB5B;KHDRBS1;NEK9;MRPS27;CELF1;NONO;PTGES3;UBE2D3;ETFA;USP39;PPP6C;PSMD7;KARS;HNRNPUL1;TCP1;VDAC3;HNRNPD;LPXN;CCT7;YKT6;CCT5
CD4+_Tcells	8/533	0.00527249	0.221445	0	0	3.00188	15.7456	CELF1;HNRNPD;ANAPC5;HECA;IL16;TUG1;N4BP2L2;RBM5
Lymphoma_burkitts(Raji)	6/355	0.00884551	0.247674	0	0	3.38028	15.9814	SEPT9;HNRNPUL1;MDH2;HNRNPD;EEF2;CCT7
CD8+_Tcells	7/602	0.0313434	0.52657	0	0	2.32558	8.05291	HNRNPD;HECA;IL16;SPG7;LGALS8;TUG1;N4BP2L2
BDCA4+_DendriticCells	6/495	0.0379181	0.530853	0	0	2.42424	7.93291	C3ORF38;CBX6;TMED10;SSR1;LPXN;ANAPC5
Amygdala	5/345	0.0295688	0.620944	0	0	2.89855	10.2059	NDFIP1;UBE2D2;TCP1;CALM1;MFF
CD34+	6/645	0.104374	1	0	0	1.86047	4.20423	KHDRBS1;YTHDF2;HNRNPD;ANAPC5;ATP5G2;COMMD7
TemporalLobe	1/34	0.156813	1	0	0	5.88235	10.8982	CBX6
CD56+_NKCells	6/752	0.17459	1	0	0	1.59574	2.78507	UBE2I;RBM8A;UBE2Q1;PAPD5;SAP18;COMMD7
CD33+_Myeloid	5/679	0.252609	1	0	0	1.47275	2.02638	SH3BGRL;PLEKHB2;DENND4B;LGALS8;AGFG1
PrefrontalCortex	4/521	0.263696	1	0	0	1.53551	2.04677	CBX6;H2AFV;CALM3;CALM1
Leukemia_promyelocytic-HL-60	1/62	0.267472	1	0	0	3.22581	4.25401	KHDRBS1
FetalThyroid	1/66	0.282059	1	0	0	3.0303	3.83528	ATP6V0E1
CD105+_Endothelial	3/370	0.282299	1	0	0	1.62162	2.05101	POLE3;VDAC3;HNRNPD
Thymus	1/68	0.289244	1	0	0	2.94118	3.64849	MDM4
TestisIntersitial	4/568	0.316331	1	0	0	1.40845	1.62108	PRKAA1;NBR1;CALM3;LGALS8
SubthalamicNucleus	1/77	0.320707	1	0	0	2.5974	2.95384	CALM1
CD19+_BCells(neg._sel.)	3/412	0.339745	1	0	0	1.45631	1.57218	IGBP1;MBD4;UBE2D2
Spinalcord	1/105	0.410035	1	0	0	1.90476	1.69812	SAP18
AdrenalCortex	1/106	0.413001	1	0	0	1.88679	1.6685	CYB5B
Colorectaladenocarcinoma	2/292	0.430226	1	0	0	1.36986	1.15541	NONO;YKT6
pineal_day	4/694	0.458913	1	0	0	1.15274	0.897861	RBM8A;NBR1;TERF2IP;N4BP2L2
Leukemia_chronicMyelogenousK-562	1/124	0.463923	1	0	0	1.6129	1.23877	CRKL
WholeBlood	3/514	0.476236	1	0	0	1.16732	0.865963	ARPC2;UBE2D3;ARHGDIB
Fetalbrain	2/325	0.485237	1	0	0	1.23077	0.889992	UBE2D2;TCP1
CerebellumPeduncles	1/137	0.497956	1	0	0	1.45985	1.01787	H2AFV
Thyroid	2/388	0.580726	1	0	0	1.03093	0.560284	MTCH1;SPG7
Heart	2/415	0.617544	1	0	0	0.963855	0.464583	GSTK1;MDH2
SkeletalMuscle	2/441	0.650638	1	0	0	0.907029	0.389843	DDX6;PAFAH1B2
pineal_night	3/674	0.659686	1	0	0	0.890208	0.370319	RBM8A;NBR1;TERF2IP
small_intestine	1/220	0.670063	1	0	0	0.909091	0.363985	SSR1
Wholebrain	1/240	0.701884	1	0	0	0.833333	0.29499	MDH2
colon	1/258	0.727913	1	0	0	0.775194	0.246181	PRKAA1
AtrioventricularNode	1/269	0.742699	1	0	0	0.743494	0.221163	CLTA
CardiacMyocytes	1/273	0.747876	1	0	0	0.732601	0.212834	ATP6V0E1
BronchialEpithelialCells	1/280	0.756689	1	0	0	0.714286	0.199145	YKT6
TestisGermCell	1/314	0.795341	1	0	0	0.636943	0.14585	NBR1
SmoothMuscle	1/363	0.840587	1	0	0	0.550964	0.0956777	ATP6V0E1
CD14+_Monocytes	1/383	0.856068	1	0	0	0.522193	0.0811518	SSR1
CD71+_EarlyErythroid	1/553	0.939854	1	0	0	0.361664	0.0224343	TSG101

## Sheet: GO_Biological_Process_2018_PC1
Supplementary Table S2: Nominally significant terms of PC1 in GO Biological Process 2018							significant
Term	Overlap	P-value	Adjusted P-value	Old P-value	Old Adjusted P-value	Odds Ratio	Combined Score	Genes
positive regulation of protein localization to Cajal body (GO:1904871)	4/8	4.05506e-08	0.00020693	0	0	100	1702.07	CCT3;TCP1;CCT7;CCT5
regulation of protein localization to Cajal body (GO:1904869)	4/8	4.05506e-08	0.000103465	0	0	100	1702.07	CCT3;TCP1;CCT7;CCT5
positive regulation of telomerase RNA localization to Cajal body (GO:1904874)	4/15	7.69772e-07	0.00130938	0	0	53.3333	750.782	CCT3;TCP1;CCT7;CCT5
regulation of telomerase RNA localization to Cajal body (GO:1904872)	4/18	1.70588e-06	0.00217628	0	0	44.4444	590.286	CCT3;TCP1;CCT7;CCT5
regulation of telomere maintenance via telomerase (GO:0032210)	5/52	6.09394e-06	0.00621947	0	0	19.2308	230.927	CCT3;PAPD5;TCP1;CCT7;CCT5
positive regulation of DNA biosynthetic process (GO:2000573)	5/56	8.81608e-06	0.00749807	0	0	17.8571	207.838	CCT3;PTGES3;TCP1;CCT7;CCT5
positive regulation of establishment of protein localization to telomere (GO:1904851)	3/9	9.96772e-06	0.00726647	0	0	66.6667	767.744	TCP1;CCT7;CCT5
protein stabilization (GO:0050821)	7/153	1.17963e-05	0.00752454	0	0	9.15033	103.835	CCT3;TBRG1;PTGES3;TCP1;MDM4;CCT7;CCT5
mRNA processing (GO:0006397)	9/284	1.27248e-05	0.00721498	0	0	6.33803	71.442	CHTOP;HNRNPUL1;RBM8A;CELF1;NONO;HNRNPD;SNU13;USP39;RBM5
regulation of establishment of protein localization to telomere (GO:0070203)	3/10	1.41879e-05	0.00724009	0	0	60	669.787	TCP1;CCT7;CCT5
positive regulation of protein localization to chromosome, telomeric region (GO:1904816)	3/11	1.94376e-05	0.00901726	0	0	54.5455	591.726	TCP1;CCT7;CCT5
positive regulation of telomere maintenance via telomerase (GO:0032212)	4/33	2.15363e-05	0.0091583	0	0	24.2424	260.504	CCT3;TCP1;CCT7;CCT5
positive regulation of establishment of protein localization (GO:1904951)	3/12	2.58227e-05	0.0101364	0	0	50	528.213	TCP1;CCT7;CCT5
positive regulation of telomere maintenance via telomere lengthening (GO:1904358)	4/35	2.73467e-05	0.00996787	0	0	22.8571	240.158	CCT3;TCP1;CCT7;CCT5
regulation of hematopoietic stem cell differentiation (GO:1902036)	5/77	4.19722e-05	0.0142789	0	0	12.987	130.89	PSMD7;YTHDF2;PSMD13;N4BP2L2;PSMA7
regulation of transcription from RNA polymerase II promoter in response to hypoxia (GO:0061418)	5/79	4.75009e-05	0.0151498	0	0	12.6582	126.01	PSMD7;PSMD13;UBE2D2;UBE2D3;PSMA7
positive regulation of translation (GO:0045727)	5/79	4.75009e-05	0.0142587	0	0	12.6582	126.01	KHDRBS1;MRPS27;IMP3;HNRNPD;EEF2
mRNA splicing, via spliceosome (GO:0000398)	8/262	5.12905e-05	0.0145409	0	0	6.10687	60.3237	HNRNPUL1;RBM8A;NONO;HNRNPD;STRAP;SNU13;USP39;RBM5
cellular response to hypoxia (GO:0071456)	6/133	5.51778e-05	0.0148196	0	0	9.02256	88.4657	PSMD7;PSMD13;UBE2D2;UBE2D3;MDM4;PSMA7
positive regulation of protein localization to nucleus (GO:1900182)	4/43	6.25094e-05	0.0159493	0	0	18.6047	180.097	CCT3;TCP1;CCT7;CCT5
cellular protein complex assembly (GO:0043623)	6/145	8.91483e-05	0.021663	0	0	8.27586	77.1741	SEPT9;PSMD13;PTGES3;CLTC;TCP1;CLTA
regulation of transcription from RNA polymerase II promoter in response to stress (GO:0043618)	5/94	0.000109047	0.025294	0	0	10.6383	97.061	PSMD7;PSMD13;UBE2D2;UBE2D3;PSMA7
ribonucleoprotein complex assembly (GO:0022618)	6/157	0.000138014	0.030621	0	0	7.64331	67.935	DDX6;RPS19;CELF1;PTGES3;STRAP;RBM5
RNA splicing, via transesterification reactions with bulged adenosine as nucleophile (GO:0000377)	7/237	0.000188683	0.0401188	0	0	5.90717	50.6566	HNRNPUL1;RBM8A;NONO;HNRNPD;SNU13;USP39;RBM5
negative regulation of transcription, DNA-templated (GO:0045892)	13/814	0.000206532	0.0421573	0	0	3.1941	27.1021	IGBP1;KHDRBS1;MBD4;CBX6;UBE2I;HDAC1;NONO;CNBP;UBE2D3;N4BP2L2;COMMD7;CNOT7;MDM4
regulation of chromosome organization (GO:0033044)	3/25	0.000257515	0.0505422	0	0	24	198.346	SETD5;HNRNPD;TERF2IP
ubiquitin-dependent protein catabolic process (GO:0006511)	8/342	0.000319909	0.0604629	0	0	4.67836	37.649	PSMD7;TSG101;UBE2I;PSMD13;UBE2D2;UBE2D3;ANAPC5;PSMA7
protein complex assembly (GO:0006461)	6/190	0.00038637	0.0704159	0	0	6.31579	49.634	KHDRBS1;PPP6C;SEC13;TMED10;HDAC1;NBR1
tumor necrosis factor-mediated signaling pathway (GO:0033209)	5/124	0.000397478	0.0699424	0	0	8.06452	63.1482	PSMD7;KARS;PSMD13;COMMD7;PSMA7
RNA processing (GO:0006396)	6/194	0.00043158	0.0734118	0	0	6.18557	47.9261	HNRNPUL1;CELF1;NONO;HNRNPD;USP39;RBM5
non-canonical Wnt signaling pathway (GO:0035567)	5/128	0.000459779	0.0756856	0	0	7.8125	60.0372	PSMD7;PSMD13;CLTC;CALM1;PSMA7
negative regulation of ubiquitin-protein ligase activity involved in mitotic cell cycle (GO:0051436)	4/72	0.000466424	0.07438	0	0	11.1111	85.2268	PSMD7;PSMD13;ANAPC5;PSMA7
regulation of mRNA stability (GO:0043488)	5/129	0.000476443	0.0736754	0	0	7.75194	59.2958	PSMD7;YTHDF2;PSMD13;HNRNPD;PSMA7
regulation of ubiquitin-protein ligase activity involved in mitotic cell cycle (GO:0051439)	4/73	0.000491584	0.073781	0	0	10.9589	83.4836	PSMD7;PSMD13;ANAPC5;PSMA7
regulation of cyclic nucleotide metabolic process (GO:0030799)	2/7	0.000511333	0.0745523	0	0	57.1429	433.057	CALM3;CALM1
regulation of cyclic-nucleotide phosphodiesterase activity (GO:0051342)	2/7	0.000511333	0.0724814	0	0	57.1429	433.057	CALM3;CALM1
negative regulation of transcription from RNA polymerase II promoter (GO:0000122)	10/566	0.000537377	0.0741144	0	0	3.53357	26.6036	IGBP1;MBD4;CBX6;UBE2I;CNOT7;HDAC1;CNBP;UBE2D3;MDM4;N4BP2L2
negative regulation of receptor activity (GO:2000272)	3/33	0.00059341	0.0796887	0	0	18.1818	135.084	TSG101;CALM3;CALM1
positive regulation of ubiquitin-protein ligase activity involved in regulation of mitotic cell cycle transition (GO:0051437)	4/77	0.000601946	0.0787624	0	0	10.3896	77.0425	PSMD7;PSMD13;ANAPC5;PSMA7
regulation of hematopoietic progenitor cell differentiation (GO:1901532)	4/78	0.000632069	0.0806363	0	0	10.2564	75.554	PSMD7;YTHDF2;PSMD13;PSMA7
negative regulation of ubiquitin protein ligase activity (GO:1904667)	4/78	0.000632069	0.0786695	0	0	10.2564	75.554	PSMD7;PSMD13;ANAPC5;PSMA7
positive regulation of ryanodine-sensitive calcium-release channel activity (GO:0060316)	2/8	0.000679555	0.082566	0	0	50	364.704	CALM3;CALM1
anaphase-promoting complex-dependent catabolic process (GO:0031145)	4/80	0.000695498	0.0825379	0	0	10	72.7088	PSMD7;PSMD13;ANAPC5;PSMA7
positive regulation of telomerase activity (GO:0051973)	3/36	0.000768177	0.0890911	0	0	16.6667	119.525	PTGES3;TCP1;HNRNPD
retrograde transport, endosome to Golgi (GO:0042147)	4/83	0.000798906	0.090596	0	0	9.63855	68.7447	TMEM87A;CLTC;VPS35;YKT6
positive regulation of ubiquitin protein ligase activity (GO:1904668)	4/83	0.000798906	0.0886265	0	0	9.63855	68.7447	PSMD7;PSMD13;ANAPC5;PSMA7
regulation of cell communication by electrical coupling involved in cardiac conduction (GO:1901844)	2/9	0.000870867	0.0945539	0	0	44.4444	313.156	CALM3;CALM1
mitochondrial fragmentation involved in apoptotic process (GO:0043653)	2/9	0.000870867	0.0925841	0	0	44.4444	313.156	VPS35;MFF
positive regulation of receptor activity (GO:2000273)	3/38	0.000901066	0.0938396	0	0	15.7895	110.715	MBD4;CALM3;CALM1
positive regulation of protein ubiquitination involved in ubiquitin-dependent protein catabolic process (GO:2000060)	4/88	0.000994667	0.101516	0	0	9.09091	62.8464	PSMD7;PSMD13;ANAPC5;PSMA7
regulation of stem cell differentiation (GO:2000736)	4/89	0.00103752	0.103813	0	0	8.98876	61.7611	PSMD7;YTHDF2;PSMD13;PSMA7
Wnt signaling pathway, planar cell polarity pathway (GO:0060071)	4/89	0.00103752	0.101816	0	0	8.98876	61.7611	PSMD7;PSMD13;CLTC;PSMA7
regulation of alternative mRNA splicing, via spliceosome (GO:0000381)	3/40	0.0010477	0.100875	0	0	15	102.917	RBM8A;SAP18;RBM5
regulation of establishment of planar polarity (GO:0090175)	4/90	0.00108165	0.102216	0	0	8.88889	60.7046	PSMD7;PSMD13;CLTC;PSMA7
gene expression (GO:0010467)	8/412	0.00108196	0.100386	0	0	3.8835	26.5203	CHTOP;RPS19;HNRNPUL1;RBM8A;HNRNPD;SNU13;RBM5;AGFG1
low-density lipoprotein particle receptor catabolic process (GO:0032802)	2/10	0.00108504	0.0988741	0	0	40	273.046	CLTC;CLTA
low-density lipoprotein receptor particle metabolic process (GO:0032799)	2/11	0.00132184	0.118339	0	0	36.3636	241.045	CLTC;CLTA
negative regulation of release of sequestered calcium ion into cytosol (GO:0051280)	2/11	0.00132184	0.116299	0	0	36.3636	241.045	CALM3;CALM1
transcytosis (GO:0045056)	2/11	0.00132184	0.114328	0	0	36.3636	241.045	CLTC;VPS35
negative regulation of ryanodine-sensitive calcium-release channel activity (GO:0060315)	2/12	0.00158105	0.134468	0	0	33.3333	214.989	CALM3;CALM1
regulation of cell communication by electrical coupling (GO:0010649)	2/12	0.00158105	0.132263	0	0	33.3333	214.989	CALM3;CALM1
detection of calcium ion (GO:0005513)	2/13	0.00186243	0.15329	0	0	30.7692	193.412	CALM3;CALM1
clathrin coat assembly (GO:0048268)	2/14	0.00216577	0.175427	0	0	28.5714	175.285	CLTC;CLTA
positive regulation of mitochondrial fission (GO:0090141)	2/14	0.00216577	0.172686	0	0	28.5714	175.285	VPS35;MFF
regulation of cellular amine metabolic process (GO:0033238)	3/52	0.00224412	0.176181	0	0	11.5385	70.3782	PSMD7;PSMD13;PSMA7
regulation of cellular amino acid metabolic process (GO:0006521)	3/52	0.00224412	0.173511	0	0	11.5385	70.3782	PSMD7;PSMD13;PSMA7
Fc-epsilon receptor signaling pathway (GO:0038095)	5/183	0.00226744	0.172698	0	0	5.46448	33.2738	PSMD7;PSMD13;UBE2D2;CALM1;PSMA7
Fc receptor signaling pathway (GO:0038093)	5/184	0.00232169	0.174229	0	0	5.43478	32.9645	PSMD7;PSMD13;UBE2D2;CALM1;PSMA7
negative regulation of peptidyl-threonine phosphorylation (GO:0010801)	2/15	0.00249083	0.184213	0	0	26.6667	159.87	CALM3;CALM1
positive regulation of phosphoprotein phosphatase activity (GO:0032516)	2/15	0.00249083	0.181582	0	0	26.6667	159.87	CALM3;CALM1
MAPK cascade (GO:0000165)	6/279	0.0027858	0.200225	0	0	4.30108	25.3042	MBD4;PSMD7;KARS;PSMD13;CALM1;PSMA7
regulation of macroautophagy (GO:0016241)	4/117	0.00283235	0.200743	0	0	6.83761	40.1138	PRKAA1;ATP6V0E1;VPS35;PAFAH1B2
positive regulation of cyclic nucleotide metabolic process (GO:0030801)	2/16	0.00283741	0.198347	0	0	25	146.622	CALM3;CALM1
protein deacylation (GO:0035601)	2/16	0.00283741	0.195667	0	0	25	146.622	LYPLA1;HDAC1
cellular response to tumor necrosis factor (GO:0071356)	5/195	0.00298245	0.202926	0	0	5.12821	29.8206	PSMD7;KARS;PSMD13;COMMD7;PSMA7
cytosolic transport (GO:0016482)	4/119	0.00301079	0.202158	0	0	6.72269	39.0289	TMEM87A;CLTC;VPS35;YKT6
protein polyubiquitination (GO:0000209)	6/284	0.00304096	0.201532	0	0	4.22535	24.4884	PSMD7;PSMD13;UBE2D2;UBE2D3;ANAPC5;PSMA7
positive regulation of calcium ion transmembrane transporter activity (GO:1901021)	2/17	0.00320529	0.2097	0	0	23.5294	135.128	CALM3;CALM1
regulation of cardiac muscle contraction by regulation of the release of sequestered calcium ion (GO:0010881)	2/17	0.00320529	0.207045	0	0	23.5294	135.128	CALM3;CALM1
stimulatory C-type lectin receptor signaling pathway (GO:0002223)	4/122	0.00329262	0.210028	0	0	6.55738	37.4824	PSMD7;PSMD13;UBE2D2;PSMA7
regulation of mRNA splicing, via spliceosome (GO:0048024)	3/61	0.00353794	0.22289	0	0	9.83607	55.5168	RBM8A;SAP18;RBM5
innate immune response activating cell surface receptor signaling pathway (GO:0002220)	4/125	0.00359194	0.223532	0	0	6.4	36.026	PSMD7;PSMD13;UBE2D2;PSMA7
positive regulation of cyclic nucleotide biosynthetic process (GO:0030804)	2/18	0.00359424	0.220981	0	0	22.2222	125.076	CALM3;CALM1
negative regulation of calcium-mediated signaling (GO:0050849)	2/18	0.00359424	0.21835	0	0	22.2222	125.076	CALM3;CALM1
regulation of cellular ketone metabolic process (GO:0010565)	3/62	0.00370447	0.222399	0	0	9.67742	54.1763	PSMD7;PSMD13;PSMA7
negative regulation of G2/M transition of mitotic cell cycle (GO:0010972)	3/63	0.00387572	0.229974	0	0	9.52381	52.8859	PSMD7;PSMD13;PSMA7
regulation of cell proliferation (GO:0042127)	10/741	0.00394866	0.231609	0	0	2.69906	14.9376	TBRG1;CHTOP;CNOT7;KARS;HDAC1;CNBP;SSR1;MDM4;RBM5;CRKL
posttranscriptional gene silencing by RNA (GO:0035194)	2/19	0.00400405	0.232189	0	0	21.0526	116.22	CNOT7;CELF1
regulation of mitochondrial fission (GO:0090140)	2/19	0.00400405	0.22958	0	0	21.0526	116.22	VPS35;MFF
regulation of cAMP biosynthetic process (GO:0030817)	2/19	0.00400405	0.227029	0	0	21.0526	116.22	CALM3;CALM1
vesicle coating (GO:0006901)	3/64	0.00405172	0.227208	0	0	9.375	51.6432	PPP6C;SEC13;TMED10
COPII vesicle coating (GO:0048208)	3/64	0.00405172	0.224739	0	0	9.375	51.6432	PPP6C;SEC13;TMED10
vesicle targeting, rough ER to cis-Golgi (GO:0048207)	3/64	0.00405172	0.222322	0	0	9.375	51.6432	PPP6C;SEC13;TMED10
regulation of translation (GO:0006417)	5/214	0.00442874	0.240424	0	0	4.6729	25.3254	DDX6;CNOT7;HNRNPD;EIF3H;EEF2
negative regulation of innate immune response (GO:0045824)	2/20	0.0044345	0.238203	0	0	20	108.367	CNOT7;RPS19
covalent chromatin modification (GO:0016569)	2/20	0.0044345	0.235721	0	0	20	108.367	SETD5;HDAC1
telomere maintenance via telomerase (GO:0007004)	2/20	0.0044345	0.233291	0	0	20	108.367	PTGES3;TERF2IP
positive regulation of cAMP biosynthetic process (GO:0030819)	2/20	0.0044345	0.230911	0	0	20	108.367	CALM3;CALM1
protein oligomerization (GO:0051259)	5/218	0.00478741	0.246769	0	0	4.58716	24.5035	KHDRBS1;SEPT9;RPS19;NBR1;MFF
mitochondrial transport (GO:0006839)	4/136	0.00484707	0.247346	0	0	5.88235	31.3493	VPS35;SPG7;ATP5G2;MFF
RNA-dependent DNA biosynthetic process (GO:0006278)	2/21	0.00488539	0.246833	0	0	19.0476	101.362	PTGES3;TERF2IP
ERK1 and ERK2 cascade (GO:0070371)	2/21	0.00488539	0.244413	0	0	19.0476	101.362	MBD4;KARS
COPII-coated vesicle budding (GO:0090114)	3/69	0.0050044	0.247936	0	0	8.69565	46.0647	PPP6C;SEC13;TMED10
DNA metabolic process (GO:0006259)	6/315	0.00503195	0.246904	0	0	3.80952	20.1598	TBRG1;MBD4;HDAC1;PTGES3;POLE3;TERF2IP
negative regulation of cell cycle G2/M phase transition (GO:1902750)	3/70	0.00520972	0.253193	0	0	8.57143	45.062	PSMD7;PSMD13;PSMA7
positive regulation of protein autophosphorylation (GO:0031954)	2/22	0.0053565	0.25787	0	0	18.1818	95.0808	CALM3;CALM1
regulation of cardiac muscle contraction by calcium ion signaling (GO:0010882)	2/22	0.0053565	0.25546	0	0	18.1818	95.0808	CALM3;CALM1
positive regulation of phosphatase activity (GO:0010922)	2/22	0.0053565	0.253094	0	0	18.1818	95.0808	CALM3;CALM1
regulation of primary metabolic process (GO:0080090)	4/140	0.00536814	0.251318	0	0	5.71429	29.8701	MBD4;PSMD7;PSMD13;PSMA7
negative regulation of cellular process (GO:0048523)	8/535	0.00539003	0.250048	0	0	2.99065	15.6208	TBRG1;CNOT7;KARS;ARHGDIB;LPXN;VPS35;MDM4;RBM5
modification-dependent protein catabolic process (GO:0019941)	4/142	0.00564221	0.259389	0	0	5.6338	29.1689	UBE2I;PSMD13;UBE2D2;UBE2D3
regulation of monooxygenase activity (GO:0032768)	2/23	0.00584762	0.266432	0	0	17.3913	89.4212	LYPLA1;CALM1
regulation of release of sequestered calcium ion into cytosol by sarcoplasmic reticulum (GO:0010880)	2/23	0.00584762	0.264074	0	0	17.3913	89.4212	CALM3;CALM1
SCF-dependent proteasomal ubiquitin-dependent protein catabolic process (GO:0031146)	3/73	0.00585588	0.262128	0	0	8.21918	42.2491	PSMD7;PSMD13;PSMA7
endosomal transport (GO:0016197)	5/230	0.00598709	0.26567	0	0	4.34783	22.2528	TMEM87A;TSG101;CLTC;VPS35;YKT6
antigen processing and presentation of exogenous peptide antigen via MHC class I, TAP-dependent (GO:0002479)	3/76	0.006548	0.288055	0	0	7.89474	39.6994	PSMD7;PSMD13;PSMA7
negative regulation of canonical Wnt signaling pathway (GO:0090090)	4/149	0.00667475	0.291122	0	0	5.36913	26.8962	PSMD7;PSMD13;HDAC1;PSMA7
positive regulation of dephosphorylation (GO:0035306)	2/25	0.00688907	0.297923	0	0	16	79.6451	CALM3;CALM1
positive regulation of purine nucleotide biosynthetic process (GO:1900373)	2/25	0.00688907	0.29542	0	0	16	79.6451	CALM3;CALM1
receptor catabolic process (GO:0032801)	2/25	0.00688907	0.292958	0	0	16	79.6451	CLTC;CLTA
proteasomal protein catabolic process (GO:0010498)	5/238	0.00689584	0.290822	0	0	4.20168	20.9111	PSMD7;PSMD13;UBE2D3;ANAPC5;PSMA7
antigen processing and presentation of exogenous peptide antigen via MHC class I (GO:0042590)	3/79	0.00728687	0.304794	0	0	7.59494	37.3799	PSMD7;PSMD13;PSMA7
regulation of telomere maintenance (GO:0032204)	2/26	0.00743899	0.308628	0	0	15.3846	75.4003	HNRNPD;TERF2IP
regulation of ryanodine-sensitive calcium-release channel activity (GO:0060314)	2/26	0.00743899	0.306139	0	0	15.3846	75.4003	CALM3;CALM1
positive regulation of peptidyl-threonine phosphorylation (GO:0010800)	2/26	0.00743899	0.30369	0	0	15.3846	75.4003	CALM3;CALM1
negative regulation of mitotic cell cycle phase transition (GO:1901991)	3/80	0.00754367	0.305519	0	0	7.5	36.6528	PSMD7;PSMD13;PSMA7
regulation of protein serine/threonine kinase activity (GO:0071900)	3/81	0.00780578	0.313645	0	0	7.40741	35.9473	TSG101;CALM3;CALM1
NIK/NF-kappaB signaling (GO:0038061)	3/81	0.00780578	0.311195	0	0	7.40741	35.9473	PSMD7;PSMD13;PSMA7
positive regulation of cAMP metabolic process (GO:0030816)	2/27	0.00800811	0.316786	0	0	14.8148	71.5156	CALM3;CALM1
telomere maintenance via telomere lengthening (GO:0010833)	2/28	0.00859621	0.337434	0	0	14.2857	67.9491	PTGES3;TERF2IP
cargo loading into vesicle (GO:0035459)	2/28	0.00859621	0.334858	0	0	14.2857	67.9491	SEC13;TMED10
protein modification process (GO:0036211)	3/85	0.00890773	0.344365	0	0	7.05882	33.3235	UBE2I;UBE2D2;UBE2D3
positive regulation of calcium-mediated signaling (GO:0050850)	2/29	0.0092031	0.353108	0	0	13.7931	64.665	CALM3;CALM1
protein K11-linked ubiquitination (GO:0070979)	2/29	0.0092031	0.350473	0	0	13.7931	64.665	UBE2D3;ANAPC5
T cell receptor signaling pathway (GO:0050852)	4/164	0.00929233	0.35125	0	0	4.87805	22.8223	PSMD7;PSMD13;UBE2D2;PSMA7
regulation of striated muscle contraction (GO:0006942)	2/30	0.00982858	0.368788	0	0	13.3333	61.6328	CALM3;CALM1
TRIF-dependent toll-like receptor signaling pathway (GO:0035666)	2/30	0.00982858	0.366097	0	0	13.3333	61.6328	UBE2D2;UBE2D3
protein alkylation (GO:0008213)	2/30	0.00982858	0.363444	0	0	13.3333	61.6328	EEF2;CALM1
negative regulation of cell proliferation (GO:0008285)	6/364	0.00993002	0.364553	0	0	3.2967	15.205	TBRG1;CNOT7;KARS;STRAP;MDM4;RBM5
positive regulation of cation channel activity (GO:2001259)	2/31	0.0104725	0.381721	0	0	12.9032	58.8259	CALM3;CALM1
negative regulation of cation channel activity (GO:2001258)	2/31	0.0104725	0.379014	0	0	12.9032	58.8259	CALM3;CALM1
MyD88-independent toll-like receptor signaling pathway (GO:0002756)	2/31	0.0104725	0.376344	0	0	12.9032	58.8259	UBE2D2;UBE2D3
regulation of cell cycle process (GO:0010564)	3/91	0.0107236	0.382674	0	0	6.59341	29.9031	YTHDF2;CALM3;CALM1
regulation of Ras protein signal transduction (GO:0046578)	3/91	0.0107236	0.380017	0	0	6.59341	29.9031	DENND4B;ARHGDIB;AGFG1
positive regulation of cellular protein metabolic process (GO:0032270)	3/92	0.0110455	0.388725	0	0	6.52174	29.3852	HNRNPD;VPS35;EEF2
positive regulation of release of sequestered calcium ion into cytosol (GO:0051281)	2/32	0.0111345	0.389174	0	0	12.5	56.2213	CALM3;CALM1
positive regulation of protein dephosphorylation (GO:0035307)	2/32	0.0111345	0.386527	0	0	12.5	56.2213	CALM3;CALM1
regulation of protein autophosphorylation (GO:0031952)	2/32	0.0111345	0.383915	0	0	12.5	56.2213	CALM3;CALM1
negative regulation of Wnt signaling pathway (GO:0030178)	4/175	0.011586	0.396802	0	0	4.57143	20.3792	PSMD7;PSMD13;HDAC1;PSMA7
nuclear-transcribed mRNA catabolic process (GO:0000956)	4/175	0.011586	0.394157	0	0	4.57143	20.3792	CNOT7;RPS19;RBM8A;PAPD5
negative regulation of calcium ion transmembrane transporter activity (GO:1901020)	2/33	0.0118146	0.399271	0	0	12.1212	53.799	CALM3;CALM1
interleukin-1-mediated signaling pathway (GO:0070498)	3/96	0.0123887	0.415919	0	0	6.25	27.4435	PSMD7;PSMD13;PSMA7
negative regulation of protein phosphorylation (GO:0001933)	4/179	0.0125026	0.417	0	0	4.46927	19.5835	TERF2IP;STRAP;CALM3;CALM1
exonucleolytic nuclear-transcribed mRNA catabolic process involved in deadenylation-dependent decay (GO:0043928)	2/34	0.0125125	0.414618	0	0	11.7647	51.5415	DDX6;CNOT7
mRNA metabolic process (GO:0016071)	3/98	0.013094	0.431088	0	0	6.12245	26.5445	CELF1;NONO;USP39
antigen processing and presentation of exogenous peptide antigen via MHC class II (GO:0019886)	3/98	0.013094	0.428324	0	0	6.12245	26.5445	SEC13;CLTC;CLTA
antigen processing and presentation of exogenous peptide antigen (GO:0002478)	3/98	0.013094	0.425596	0	0	6.12245	26.5445	SEC13;CLTC;CLTA
apoptotic mitochondrial changes (GO:0008637)	2/35	0.013228	0.42723	0	0	11.4286	49.4334	VPS35;MFF
antigen processing and presentation of peptide antigen via MHC class II (GO:0002495)	3/99	0.013455	0.431831	0	0	6.06061	26.1115	SEC13;CLTC;CLTA
nuclear-transcribed mRNA catabolic process, exonucleolytic (GO:0000291)	2/36	0.0139609	0.445266	0	0	11.1111	47.461	DDX6;CNOT7
anatomical structure homeostasis (GO:0060249)	2/36	0.0139609	0.4425	0	0	11.1111	47.461	PTGES3;TERF2IP
erythrocyte differentiation (GO:0030218)	2/36	0.0139609	0.439769	0	0	11.1111	47.461	MBD4;RPS19
regulation of phosphoprotein phosphatase activity (GO:0043666)	2/36	0.0139609	0.437071	0	0	11.1111	47.461	CALM3;CALM1
regulation of cardiac muscle contraction (GO:0055117)	2/36	0.0139609	0.434406	0	0	11.1111	47.461	CALM3;CALM1
regulation of mitotic cell cycle phase transition (GO:1901990)	4/185	0.0139626	0.431825	0	0	4.32432	18.4708	PSMD7;PSMD13;ANAPC5;PSMA7
cytokine-mediated signaling pathway (GO:0019221)	8/634	0.014157	0.435198	0	0	2.52366	10.7446	PSMD7;KARS;PSMD13;TCP1;IL16;COMMD7;PSMA7;CRKL
mRNA-containing ribonucleoprotein complex export from nucleus (GO:0071427)	3/101	0.0141941	0.433728	0	0	5.94059	25.2768	CHTOP;RBM8A;AGFG1
regulation of gene expression (GO:0010468)	11/1038	0.0145645	0.442398	0	0	2.11946	8.96355	MBD4;PRKAA1;NDFIP1;CNOT7;CELF1;HDAC1;NONO;CNBP;HNRNPD;TERF2IP;VPS35
ferric iron transport (GO:0015682)	2/37	0.0147111	0.444205	0	0	10.8108	45.6125	ATP6V0E1;CLTC
regulation of nitric-oxide synthase activity (GO:0050999)	2/37	0.0147111	0.441592	0	0	10.8108	45.6125	LYPLA1;CALM1
transferrin transport (GO:0033572)	2/37	0.0147111	0.43901	0	0	10.8108	45.6125	ATP6V0E1;CLTC
regulation of peptidyl-threonine phosphorylation (GO:0010799)	2/38	0.0154783	0.45922	0	0	10.5263	43.877	CALM3;CALM1
positive regulation of cellular process (GO:0048522)	7/520	0.0155116	0.457546	0	0	2.69231	11.2166	CHTOP;CNOT7;RPS19;HDAC1;CNBP;SSR1;CRKL
proteasome-mediated ubiquitin-dependent protein catabolic process (GO:0043161)	5/292	0.0156706	0.45958	0	0	3.42466	14.2328	PSMD7;PSMD13;UBE2D3;ANAPC5;PSMA7
mRNA transport (GO:0051028)	3/105	0.0157404	0.458991	0	0	5.71429	23.723	CHTOP;RBM8A;AGFG1
RNA metabolic process (GO:0016070)	4/192	0.0157978	0.458046	0	0	4.16667	17.2829	DDX6;HNRNPUL1;HNRNPD;RBM5
mRNA export from nucleus (GO:0006406)	3/106	0.0161413	0.465361	0	0	5.66038	23.3568	CHTOP;RBM8A;AGFG1
regulation of cellular amide metabolic process (GO:0034248)	2/39	0.0162624	0.466219	0	0	10.2564	42.2451	DDX6;TMED10
positive regulation of cellular catabolic process (GO:0031331)	3/107	0.0165478	0.471751	0	0	5.60748	22.9991	PRKAA1;CNOT7;VPS35
clathrin-dependent endocytosis (GO:0072583)	2/40	0.0170632	0.483741	0	0	10	40.7083	CLTC;CLTA
regulation of RNA metabolic process (GO:0051252)	2/40	0.0170632	0.481069	0	0	10	40.7083	MBD4;CELF1
vesicle-mediated transport (GO:0016192)	6/411	0.0171731	0.481506	0	0	2.91971	11.8669	TMEM87A;TMED10;CLTC;VPS35;YKT6;AGFG1
negative regulation of catabolic process (GO:0009895)	2/41	0.0178805	0.498601	0	0	9.7561	39.259	PRKAA1;MDM4
regulation of protein dephosphorylation (GO:0035304)	2/41	0.0178805	0.495891	0	0	9.7561	39.259	CALM3;CALM1
macroautophagy (GO:0016236)	3/111	0.0182313	0.502888	0	0	5.40541	21.6466	PRKAA1;TSG101;NBR1
spliceosomal complex assembly (GO:0000245)	2/42	0.0187141	0.513429	0	0	9.52381	37.8903	CELF1;RBM5
regulation of stress-activated MAPK cascade (GO:0032872)	2/42	0.0187141	0.510684	0	0	9.52381	37.8903	IGBP1;NBR1
telomere organization (GO:0032200)	2/42	0.0187141	0.507967	0	0	9.52381	37.8903	PTGES3;TERF2IP
regulation of organelle organization (GO:0033043)	3/114	0.0195542	0.527964	0	0	5.26316	20.7082	SURF4;VPS35;MFF
positive regulation of canonical Wnt signaling pathway (GO:0090263)	3/114	0.0195542	0.525185	0	0	5.26316	20.7082	PSMD7;PSMD13;PSMA7
regulation of telomerase activity (GO:0051972)	2/43	0.0195638	0.522691	0	0	9.30233	36.596	PTGES3;TCP1
positive regulation of cell proliferation (GO:0008284)	6/425	0.0198932	0.528723	0	0	2.82353	11.0608	CHTOP;CNOT7;HDAC1;CNBP;SSR1;CRKL
substantia nigra development (GO:0021762)	2/44	0.0204295	0.540164	0	0	9.09091	35.3707	CALM3;CALM1
ribosomal small subunit biogenesis (GO:0042274)	2/45	0.021311	0.560566	0	0	8.88889	34.2092	RPS19;SNU13
positive regulation of viral life cycle (GO:1903902)	2/45	0.021311	0.557691	0	0	8.88889	34.2092	TSG101;CNOT7
RNA export from nucleus (GO:0006405)	3/120	0.0223556	0.582045	0	0	5	19.0034	CHTOP;RBM8A;AGFG1
regulation of canonical Wnt signaling pathway (GO:0060828)	4/214	0.0225261	0.583505	0	0	3.73832	14.1797	PSMD7;PSMD13;HDAC1;PSMA7
protein methylation (GO:0006479)	2/47	0.0231206	0.59588	0	0	8.51064	32.0599	EEF2;CALM1
regulation of cellular component movement (GO:0051270)	2/47	0.0231206	0.592885	0	0	8.51064	32.0599	IGBP1;RPS19
regulation of DNA metabolic process (GO:0051052)	2/47	0.0231206	0.589921	0	0	8.51064	32.0599	HNRNPD;TERF2IP
maturation of SSU-rRNA (GO:0030490)	2/47	0.0231206	0.586986	0	0	8.51064	32.0599	RPS19;SNU13
protein transport (GO:0015031)	5/327	0.0242022	0.611405	0	0	3.0581	11.3802	SEC13;ATP6V0E1;TMED10;CLTC;VPS35
negative regulation of nucleic acid-templated transcription (GO:1903507)	6/445	0.0242691	0.610075	0	0	2.69663	10.0276	KHDRBS1;UBE2I;CNOT7;HDAC1;NONO;COMMD7
cellular protein localization (GO:0034613)	5/328	0.0244824	0.612419	0	0	3.04878	11.3104	SEPT9;SEC13;TMED10;CLTC;VPS35
negative regulation of macromolecule metabolic process (GO:0010605)	3/125	0.0248488	0.618552	0	0	4.8	17.7357	NDFIP1;CNOT7;HDAC1
protein K48-linked ubiquitination (GO:0070936)	2/49	0.0249912	0.619078	0	0	8.16327	30.1162	UBE2D2;UBE2D3
regulation of mitochondrion organization (GO:0010821)	2/49	0.0249912	0.616087	0	0	8.16327	30.1162	VPS35;MFF
negative regulation of multicellular organismal process (GO:0051241)	3/126	0.0253647	0.622289	0	0	4.7619	17.4971	RPS19;ARHGDIB;STRAP
protein autoubiquitination (GO:0051865)	2/50	0.025949	0.633577	0	0	8	29.213	UBE2D2;UBE2D3
regulation of release of sequestered calcium ion into cytosol (GO:0051279)	2/50	0.025949	0.63056	0	0	8	29.213	CALM3;CALM1
regulation of cellular protein metabolic process (GO:0032268)	2/51	0.0269215	0.651092	0	0	7.84314	28.3516	DDX6;VPS35
positive regulation of mitochondrion organization (GO:0010822)	3/129	0.026947	0.648636	0	0	4.65116	16.8088	UBE2D3;VPS35;MFF
ncRNA processing (GO:0034470)	4/228	0.0275947	0.661107	0	0	3.50877	12.597	RPS19;KARS;IMP3;SNU13
telomere maintenance (GO:0000723)	2/52	0.0279086	0.665502	0	0	7.69231	27.5294	PTGES3;TERF2IP
translation (GO:0006412)	4/233	0.0295572	0.701538	0	0	3.43348	12.0907	RPS19;KARS;SNU13;EEF2
positive regulation of nucleobase-containing compound transport (GO:0032241)	1/6	0.029631	0.700032	0	0	33.3333	117.298	KHDRBS1
regulation of hyaluronan biosynthetic process (GO:1900125)	1/6	0.029631	0.696806	0	0	33.3333	117.298	CLTC
regulation of oxidative stress-induced neuron intrinsic apoptotic signaling pathway (GO:1903376)	1/6	0.029631	0.693609	0	0	33.3333	117.298	NONO
negative regulation of chromosome organization (GO:2001251)	1/6	0.029631	0.690442	0	0	33.3333	117.298	TERF2IP
positive regulation of helicase activity (GO:0051096)	1/6	0.029631	0.687304	0	0	33.3333	117.298	CHTOP
regulation of non-motile cilium assembly (GO:1902855)	1/6	0.029631	0.684194	0	0	33.3333	117.298	SEPT9
COPI coating of Golgi vesicle (GO:0048205)	1/6	0.029631	0.681112	0	0	33.3333	117.298	TMED10
negative regulation of type I interferon-mediated signaling pathway (GO:0060339)	1/6	0.029631	0.678057	0	0	33.3333	117.298	CNOT7
Golgi transport vesicle coating (GO:0048200)	1/6	0.029631	0.67503	0	0	33.3333	117.298	TMED10
lipoprotein catabolic process (GO:0042159)	1/6	0.029631	0.67203	0	0	33.3333	117.298	LYPLA1
positive regulation of protein acetylation (GO:1901985)	1/6	0.029631	0.669057	0	0	33.3333	117.298	TERF2IP
COPI-coated vesicle budding (GO:0035964)	1/6	0.029631	0.666109	0	0	33.3333	117.298	TMED10
regulation of extracellular exosome assembly (GO:1903551)	1/6	0.029631	0.663188	0	0	33.3333	117.298	TSG101
positive regulation of RNA export from nucleus (GO:0046833)	1/6	0.029631	0.660292	0	0	33.3333	117.298	KHDRBS1
positive regulation of transferase activity (GO:0051347)	3/138	0.0320043	0.710077	0	0	4.34783	14.9647	UBE2I;PTGES3;TCP1
regulation of signal transduction by p53 class mediator (GO:1901796)	3/139	0.0325948	0.720048	0	0	4.31655	14.7781	PRKAA1;HDAC1;MDM4
neutrophil degranulation (GO:0043312)	6/480	0.033401	0.734677	0	0	2.5	8.49793	PSMD7;TMEM179B;PSMD13;SURF4;EEF2;PAFAH1B2
positive regulation of Wnt signaling pathway (GO:0030177)	3/141	0.0337929	0.740107	0	0	4.25532	14.4149	PSMD7;PSMD13;PSMA7
cellular respiration (GO:0045333)	2/58	0.034128	0.744253	0	0	6.89655	23.294	MDH2;ETFA
erythrocyte development (GO:0048821)	1/7	0.0344842	0.748822	0	0	28.5714	96.2072	MBD4
negative regulation of keratinocyte proliferation (GO:0010839)	1/7	0.0344842	0.745649	0	0	28.5714	96.2072	MBD4
positive regulation of hemopoiesis (GO:1903708)	1/7	0.0344842	0.742503	0	0	28.5714	96.2072	N4BP2L2
regulation of RNA biosynthetic process (GO:2001141)	1/7	0.0344842	0.739383	0	0	28.5714	96.2072	MBD4
positive regulation of metaphase/anaphase transition of cell cycle (GO:1902101)	1/7	0.0344842	0.736289	0	0	28.5714	96.2072	ANAPC5
regulation of dendritic spine maintenance (GO:1902950)	1/7	0.0344842	0.733221	0	0	28.5714	96.2072	VPS35
protection from non-homologous end joining at telomere (GO:0031848)	1/7	0.0344842	0.730179	0	0	28.5714	96.2072	TERF2IP
bone cell development (GO:0098751)	1/7	0.0344842	0.727162	0	0	28.5714	96.2072	MBD4
negative regulation of stress-activated protein kinase signaling cascade (GO:0070303)	1/7	0.0344842	0.724169	0	0	28.5714	96.2072	IGBP1
negative regulation of transporter activity (GO:0032410)	1/7	0.0344842	0.721201	0	0	28.5714	96.2072	NDFIP1
positive regulation of macrophage chemotaxis (GO:0010759)	1/7	0.0344842	0.718258	0	0	28.5714	96.2072	KARS
malate metabolic process (GO:0006108)	1/7	0.0344842	0.715338	0	0	28.5714	96.2072	MDH2
negative regulation of nitrogen compound metabolic process (GO:0051172)	1/7	0.0344842	0.712442	0	0	28.5714	96.2072	CLTC
positive regulation of macrophage migration (GO:1905523)	1/7	0.0344842	0.709569	0	0	28.5714	96.2072	KARS
neutrophil activation involved in immune response (GO:0002283)	6/484	0.0345693	0.708462	0	0	2.47934	8.34245	PSMD7;TMEM179B;PSMD13;SURF4;EEF2;PAFAH1B2
positive regulation of macromolecule biosynthetic process (GO:0010557)	3/143	0.0350137	0.714699	0	0	4.1958	14.0644	HDAC1;HNRNPD;EEF2
negative regulation of gene expression (GO:0010629)	7/619	0.0356341	0.724466	0	0	2.26171	7.54157	KHDRBS1;UBE2I;NDFIP1;CNOT7;HDAC1;NONO;COMMD7
neutrophil mediated immunity (GO:0002446)	6/488	0.0357639	0.724219	0	0	2.45902	8.19053	PSMD7;TMEM179B;PSMD13;SURF4;EEF2;PAFAH1B2
cellular macromolecule biosynthetic process (GO:0034645)	5/368	0.0374482	0.755329	0	0	2.71739	8.92608	TBRG1;RPS19;POLE3;SNU13;EEF2
RNA 3'-end processing (GO:0031123)	2/62	0.0385452	0.774394	0	0	6.45161	21.006	CHTOP;RBM8A
positive regulation of cellular amide metabolic process (GO:0034250)	2/62	0.0385452	0.771357	0	0	6.45161	21.006	HNRNPD;EEF2
regulation of stress-activated protein kinase signaling cascade (GO:0070302)	1/8	0.0393135	0.783659	0	0	25	80.9047	NBR1
positive regulation of mitotic sister chromatid separation (GO:1901970)	1/8	0.0393135	0.78061	0	0	25	80.9047	ANAPC5
regulation of amyloid precursor protein catabolic process (GO:1902991)	1/8	0.0393135	0.777585	0	0	25	80.9047	TMED10
positive regulation of steroid biosynthetic process (GO:0010893)	1/8	0.0393135	0.774582	0	0	25	80.9047	PRKAA1
peptidyl-diphthamide metabolic process (GO:0017182)	1/8	0.0393135	0.771603	0	0	25	80.9047	EEF2
positive regulation of respiratory burst (GO:0060267)	1/8	0.0393135	0.768647	0	0	25	80.9047	RPS19
peptidyl-diphthamide biosynthetic process from peptidyl-histidine (GO:0017183)	1/8	0.0393135	0.765713	0	0	25	80.9047	EEF2
regulation of dopamine receptor signaling pathway (GO:0060159)	1/8	0.0393135	0.762802	0	0	25	80.9047	VPS35
depyrimidination (GO:0045008)	1/8	0.0393135	0.759912	0	0	25	80.9047	MBD4
histone H4 deacetylation (GO:0070933)	1/8	0.0393135	0.757045	0	0	25	80.9047	HDAC1
negative regulation of establishment of protein localization (GO:1904950)	1/8	0.0393135	0.754199	0	0	25	80.9047	NDFIP1
regulation of G2/M transition of mitotic cell cycle (GO:0010389)	3/150	0.0394643	0.754255	0	0	4	12.9294	PSMD7;PSMD13;PSMA7
positive regulation of gene expression (GO:0010628)	8/772	0.0395593	0.75325	0	0	2.07254	6.69421	MBD4;PRKAA1;KARS;HDAC1;CNBP;HNRNPD;VPS35;EEF2
DNA damage response, signal transduction by p53 class mediator resulting in cell cycle arrest (GO:0006977)	2/63	0.0396819	0.752776	0	0	6.34921	20.488	CNOT7;MDM4
cellular protein catabolic process (GO:0044257)	2/63	0.0396819	0.749988	0	0	6.34921	20.488	CLTC;CLTA
regulation of translational initiation (GO:0006446)	2/63	0.0396819	0.74722	0	0	6.34921	20.488	KHDRBS1;EIF3H
cellular response to interleukin-1 (GO:0071347)	3/151	0.0401225	0.75274	0	0	3.97351	12.7781	PSMD7;PSMD13;PSMA7
antigen receptor-mediated signaling pathway (GO:0050851)	4/258	0.0405922	0.758761	0	0	3.10078	9.93544	PSMD7;PSMD13;UBE2D2;PSMA7
protein deubiquitination (GO:0016579)	4/258	0.0405922	0.755992	0	0	3.10078	9.93544	PSMD7;PSMD13;MDM4;PSMA7
positive regulation of programmed cell death (GO:0043068)	4/258	0.0405922	0.753243	0	0	3.10078	9.93544	C3ORF38;MTCH1;SAP18;RBM5
signal transduction involved in mitotic G1 DNA damage checkpoint (GO:0072431)	2/64	0.0408313	0.754935	0	0	6.25	19.9894	CNOT7;MDM4
nuclear-transcribed mRNA catabolic process, deadenylation-dependent decay (GO:0000288)	2/64	0.0408313	0.752209	0	0	6.25	19.9894	DDX6;CNOT7
transmembrane transport (GO:0055085)	5/379	0.0416328	0.764216	0	0	2.63852	8.38751	PSMD7;ATP6V0E1;OSTM1;PSMD13;PSMA7
protein modification by small protein removal (GO:0070646)	4/262	0.0425482	0.778219	0	0	3.05344	9.64006	PSMD7;PSMD13;MDM4;PSMA7
regulation of cell division (GO:0051302)	2/66	0.0431674	0.786725	0	0	6.06061	19.0465	CALM3;CALM1
negative regulation of cell adhesion (GO:0007162)	2/66	0.0431674	0.783925	0	0	6.06061	19.0465	ARHGDIB;LPXN
negative regulation of cellular macromolecule biosynthetic process (GO:2000113)	6/513	0.0438347	0.793221	0	0	2.33918	7.31539	KHDRBS1;UBE2I;CNOT7;HDAC1;NONO;COMMD7
RNA destabilization (GO:0050779)	1/9	0.0441188	0.795542	0	0	22.2222	69.3526	YTHDF2
regulation of protein acetylation (GO:1901983)	1/9	0.0441188	0.792741	0	0	22.2222	69.3526	TERF2IP
megakaryocyte differentiation (GO:0030219)	1/9	0.0441188	0.78996	0	0	22.2222	69.3526	MBD4
positive regulation of protein sumoylation (GO:0033235)	1/9	0.0441188	0.787197	0	0	22.2222	69.3526	UBE2I
neuronal ion channel clustering (GO:0045161)	1/9	0.0441188	0.784455	0	0	22.2222	69.3526	MTCH1
neuron maturation (GO:0042551)	1/9	0.0441188	0.781731	0	0	22.2222	69.3526	MTCH1
positive regulation of mitotic metaphase/anaphase transition (GO:0045842)	1/9	0.0441188	0.779026	0	0	22.2222	69.3526	ANAPC5
peroxisome fission (GO:0016559)	1/9	0.0441188	0.77634	0	0	22.2222	69.3526	MFF
regulation of microtubule-based movement (GO:0060632)	1/9	0.0441188	0.773672	0	0	22.2222	69.3526	IGBP1
positive regulation of mitochondrial translation (GO:0070131)	1/9	0.0441188	0.771022	0	0	22.2222	69.3526	MRPS27
mitochondrion morphogenesis (GO:0070584)	1/9	0.0441188	0.768391	0	0	22.2222	69.3526	MFF
positive regulation of cytokine production involved in inflammatory response (GO:1900017)	1/9	0.0441188	0.765777	0	0	22.2222	69.3526	KARS
regulation of helicase activity (GO:0051095)	1/9	0.0441188	0.763181	0	0	22.2222	69.3526	CHTOP
fatty acid homeostasis (GO:0055089)	1/9	0.0441188	0.760603	0	0	22.2222	69.3526	PRKAA1
regulation of cytokine secretion involved in immune response (GO:0002739)	1/9	0.0441188	0.758042	0	0	22.2222	69.3526	KARS
Golgi vesicle budding (GO:0048194)	1/9	0.0441188	0.755498	0	0	22.2222	69.3526	TMED10
histone H3-K4 trimethylation (GO:0080182)	1/9	0.0441188	0.752971	0	0	22.2222	69.3526	WDR82
negative regulation of epithelial cell proliferation (GO:0050680)	2/67	0.0443538	0.754458	0	0	5.97015	18.6003	MBD4;STRAP
epidermal cell differentiation (GO:0009913)	2/68	0.0455523	0.77227	0	0	5.88235	18.17	MBD4;HDAC1
positive regulation of autophagy (GO:0010508)	2/68	0.0455523	0.769712	0	0	5.88235	18.17	PRKAA1;PAFAH1B2
regulation of cardiac conduction (GO:1903779)	2/68	0.0455523	0.767172	0	0	5.88235	18.17	CALM3;CALM1
regulation of TOR signaling (GO:0032006)	2/68	0.0455523	0.764649	0	0	5.88235	18.17	SEC13;PRKAA1
termination of RNA polymerase II transcription (GO:0006369)	2/69	0.0467626	0.782393	0	0	5.7971	17.7546	CHTOP;RBM8A
regulation of chromatin organization (GO:1902275)	1/10	0.0489004	0.815486	0	0	20	60.3594	SETD5
cellular response to thyroid hormone stimulus (GO:0097067)	1/10	0.0489004	0.81283	0	0	20	60.3594	MBD4
negative regulation of oxidative stress-induced neuron death (GO:1903204)	1/10	0.0489004	0.810191	0	0	20	60.3594	NONO
negative regulation of stem cell differentiation (GO:2000737)	1/10	0.0489004	0.807569	0	0	20	60.3594	N4BP2L2
regulation of cytoplasmic translational elongation (GO:1900247)	1/10	0.0489004	0.804964	0	0	20	60.3594	EEF2
positive regulation of alcohol biosynthetic process (GO:1902932)	1/10	0.0489004	0.802375	0	0	20	60.3594	PRKAA1
base-excision repair, AP site formation (GO:0006285)	1/10	0.0489004	0.799804	0	0	20	60.3594	MBD4
negative regulation of pathway-restricted SMAD protein phosphorylation (GO:0060394)	1/10	0.0489004	0.797248	0	0	20	60.3594	STRAP
androgen biosynthetic process (GO:0006702)	1/10	0.0489004	0.794709	0	0	20	60.3594	MBD4
telomere maintenance in response to DNA damage (GO:0043247)	1/10	0.0489004	0.792186	0	0	20	60.3594	TERF2IP
negative regulation of reproductive process (GO:2000242)	1/10	0.0489004	0.789679	0	0	20	60.3594	ARHGDIB
positive regulation of protein modification process (GO:0031401)	3/164	0.0491823	0.791726	0	0	3.65854	11.0203	TERF2IP;CALM3;CALM1
response to metal ion (GO:0010038)	2/73	0.0517203	0.829965	0	0	5.47945	16.2296	CALM3;CALM1
positive regulation of inflammatory response (GO:0050729)	2/74	0.0529881	0.847643	0	0	5.40541	15.8794	RPS19;KARS
cell part morphogenesis (GO:0032990)	1/11	0.0536583	0.855682	0	0	18.1818	53.184	MFF
regulation of trophoblast cell migration (GO:1901163)	1/11	0.0536583	0.853016	0	0	18.1818	53.184	ARHGDIB
positive regulation of nuclear-transcribed mRNA poly(A) tail shortening (GO:0060213)	1/11	0.0536583	0.850367	0	0	18.1818	53.184	CNOT7
proteasome assembly (GO:0043248)	1/11	0.0536583	0.847734	0	0	18.1818	53.184	PSMD13
positive regulation of receptor biosynthetic process (GO:0010870)	1/11	0.0536583	0.845118	0	0	18.1818	53.184	HDAC1
cyclooxygenase pathway (GO:0019371)	1/11	0.0536583	0.842517	0	0	18.1818	53.184	PTGES3
methylation-dependent chromatin silencing (GO:0006346)	1/11	0.0536583	0.839933	0	0	18.1818	53.184	HDAC1
myeloid cell activation involved in immune response (GO:0002275)	1/11	0.0536583	0.837364	0	0	18.1818	53.184	KARS
internal protein amino acid acetylation (GO:0006475)	1/11	0.0536583	0.834811	0	0	18.1818	53.184	MDH2
response to thyroid hormone (GO:0097066)	1/11	0.0536583	0.832274	0	0	18.1818	53.184	MBD4
regulation of receptor biosynthetic process (GO:0010869)	1/11	0.0536583	0.829752	0	0	18.1818	53.184	HDAC1
regulation of nuclear-transcribed mRNA poly(A) tail shortening (GO:0060211)	1/11	0.0536583	0.827245	0	0	18.1818	53.184	CNOT7
cytoplasmic mRNA processing body assembly (GO:0033962)	1/11	0.0536583	0.824753	0	0	18.1818	53.184	DDX6
histone mRNA catabolic process (GO:0071044)	1/11	0.0536583	0.822277	0	0	18.1818	53.184	PAPD5
mRNA 3'-end processing (GO:0031124)	2/75	0.0542669	0.829114	0	0	5.33333	15.5405	CHTOP;RBM8A
positive regulation of hydrolase activity (GO:0051345)	3/173	0.0559904	0.852893	0	0	3.46821	9.99737	CHTOP;CALM3;CALM1
regulation of cytokinesis (GO:0032465)	2/78	0.0581682	0.883429	0	0	5.12821	14.5868	CALM3;CALM1
cargo loading into COPII-coated vesicle (GO:0090110)	1/12	0.0583926	0.884205	0	0	16.6667	47.3428	SEC13
regulation of mononuclear cell migration (GO:0071675)	1/12	0.0583926	0.881589	0	0	16.6667	47.3428	KARS
positive regulation of peptidase activity (GO:0010952)	1/12	0.0583926	0.878989	0	0	16.6667	47.3428	KARS
epithelial structure maintenance (GO:0010669)	1/12	0.0583926	0.876404	0	0	16.6667	47.3428	STRAP
regulation of histone methylation (GO:0031060)	1/12	0.0583926	0.873834	0	0	16.6667	47.3428	CHTOP
positive regulation of keratinocyte differentiation (GO:0045618)	1/12	0.0583926	0.871278	0	0	16.6667	47.3428	MBD4
pyrimidine deoxyribonucleotide catabolic process (GO:0009223)	1/12	0.0583926	0.868738	0	0	16.6667	47.3428	MBD4
positive regulation of mRNA metabolic process (GO:1903313)	1/12	0.0583926	0.866213	0	0	16.6667	47.3428	CNOT7
negative regulation of androgen receptor signaling pathway (GO:0060766)	1/12	0.0583926	0.863702	0	0	16.6667	47.3428	HDAC1
histone H3 deacetylation (GO:0070932)	1/12	0.0583926	0.861206	0	0	16.6667	47.3428	HDAC1
negative regulation by host of viral transcription (GO:0043922)	1/12	0.0583926	0.858724	0	0	16.6667	47.3428	HDAC1
negative regulation of inflammatory response (GO:0050728)	2/79	0.0594898	0.872345	0	0	5.06329	14.2884	RPS19;VPS35
positive regulation of MAP kinase activity (GO:0043406)	3/178	0.0599572	0.87668	0	0	3.37079	9.48581	PRKAA1;KARS;CRKL
response to calcium ion (GO:0051592)	2/80	0.0608217	0.88678	0	0	5	13.999	CALM3;CALM1
RNA transport (GO:0050658)	2/81	0.0621639	0.903767	0	0	4.93827	13.7184	CHTOP;RBM8A
retrograde vesicle-mediated transport, Golgi to ER (GO:0006890)	2/81	0.0621639	0.9012	0	0	4.93827	13.7184	TMED10;SURF4
regulation of granulocyte chemotaxis (GO:0071622)	1/13	0.0631034	0.912229	0	0	15.3846	42.5074	KARS
regulation of plasma membrane bounded cell projection organization (GO:0120035)	1/13	0.0631034	0.909652	0	0	15.3846	42.5074	VPS35
prostanoid biosynthetic process (GO:0046457)	1/13	0.0631034	0.907089	0	0	15.3846	42.5074	PTGES3
positive regulation of lamellipodium assembly (GO:0010592)	1/13	0.0631034	0.904541	0	0	15.3846	42.5074	ARPC2
regulation of viral life cycle (GO:1903900)	1/13	0.0631034	0.902008	0	0	15.3846	42.5074	TSG101
RNA interference (GO:0016246)	1/13	0.0631034	0.899488	0	0	15.3846	42.5074	CELF1
negative regulation of mRNA splicing, via spliceosome (GO:0048025)	1/13	0.0631034	0.896982	0	0	15.3846	42.5074	SAP18
maintenance of gastrointestinal epithelium (GO:0030277)	1/13	0.0631034	0.894491	0	0	15.3846	42.5074	STRAP
negative regulation of epidermal growth factor-activated receptor activity (GO:0007175)	1/13	0.0631034	0.892013	0	0	15.3846	42.5074	TSG101
regulation of biomineral tissue development (GO:0070167)	1/13	0.0631034	0.889549	0	0	15.3846	42.5074	NBR1
regulation of macromolecule biosynthetic process (GO:0010556)	1/13	0.0631034	0.887098	0	0	15.3846	42.5074	MBD4
energy coupled proton transport, down electrochemical gradient (GO:0015985)	1/13	0.0631034	0.884661	0	0	15.3846	42.5074	ATP5G2
cellular protein modification process (GO:0006464)	9/1002	0.0632379	0.884118	0	0	1.79641	4.95961	PPP6C;PRKAA1;PSMD7;UBE2I;PSMD13;DAD1;UBE2D2;UBE2D3;PSMA7
DNA damage response, signal transduction by p53 class mediator (GO:0030330)	2/83	0.0648784	0.904575	0	0	4.81928	13.1819	CNOT7;MDM4
positive regulation of cell cycle arrest (GO:0071158)	2/83	0.0648784	0.90211	0	0	4.81928	13.1819	CNOT7;MDM4
regulation of nuclear-transcribed mRNA catabolic process, deadenylation-dependent decay (GO:1900151)	1/14	0.0677909	0.940047	0	0	14.2857	38.4475	CNOT7
DNA modification (GO:0006304)	1/14	0.0677909	0.937499	0	0	14.2857	38.4475	MBD4
regulation of nucleocytoplasmic transport (GO:0046822)	1/14	0.0677909	0.934965	0	0	14.2857	38.4475	KHDRBS1
regulation of phosphate metabolic process (GO:0019220)	1/14	0.0677909	0.932445	0	0	14.2857	38.4475	IGBP1
retrograde transport, endosome to plasma membrane (GO:1990126)	1/14	0.0677909	0.929939	0	0	14.2857	38.4475	VPS35
regulation of synapse organization (GO:0050807)	1/14	0.0677909	0.927445	0	0	14.2857	38.4475	VPS35
regulation of histone modification (GO:0031056)	1/14	0.0677909	0.924966	0	0	14.2857	38.4475	SETD5
regulation of mRNA catabolic process (GO:0061013)	1/14	0.0677909	0.922499	0	0	14.2857	38.4475	CNOT7
positive regulation of apoptotic process (GO:0043065)	4/308	0.0688014	0.93376	0	0	2.5974	6.95203	C3ORF38;MTCH1;SAP18;RBM5
toll-like receptor signaling pathway (GO:0002224)	2/87	0.0704243	0.95325	0	0	4.5977	12.1987	UBE2D2;UBE2D3
myeloid cell development (GO:0061515)	1/15	0.0724552	0.978146	0	0	13.3333	34.9972	MBD4
positive regulation of viral release from host cell (GO:1902188)	1/15	0.0724552	0.975565	0	0	13.3333	34.9972	TSG101
vitamin D metabolic process (GO:0042359)	1/15	0.0724552	0.972998	0	0	13.3333	34.9972	UBE2I
regulation of mitochondrial translation (GO:0070129)	1/15	0.0724552	0.970444	0	0	13.3333	34.9972	MRPS27
selective autophagy (GO:0061912)	1/15	0.0724552	0.967903	0	0	13.3333	34.9972	LGALS8
septin ring assembly (GO:0000921)	1/15	0.0724552	0.965376	0	0	13.3333	34.9972	SEPT9
regulation of macrophage chemotaxis (GO:0010758)	1/15	0.0724552	0.962862	0	0	13.3333	34.9972	KARS
positive regulation of glycolytic process (GO:0045821)	1/15	0.0724552	0.960361	0	0	13.3333	34.9972	PRKAA1
protein localization to chromosome, telomeric region (GO:0070198)	1/15	0.0724552	0.957873	0	0	13.3333	34.9972	TERF2IP
positive regulation of coenzyme metabolic process (GO:0051197)	1/15	0.0724552	0.955398	0	0	13.3333	34.9972	PRKAA1
regulation of mitotic metaphase/anaphase transition (GO:0030071)	1/15	0.0724552	0.952936	0	0	13.3333	34.9972	ANAPC5
positive regulation of cytokine production involved in immune response (GO:0002720)	1/15	0.0724552	0.950486	0	0	13.3333	34.9972	KARS
positive regulation of exosomal secretion (GO:1903543)	1/15	0.0724552	0.948049	0	0	13.3333	34.9972	TSG101
negative regulation of mRNA processing (GO:0050686)	1/15	0.0724552	0.945624	0	0	13.3333	34.9972	SAP18
regulation of RNA export from nucleus (GO:0046831)	1/15	0.0724552	0.943212	0	0	13.3333	34.9972	KHDRBS1
negative regulation of lipid catabolic process (GO:0050995)	1/15	0.0724552	0.940812	0	0	13.3333	34.9972	PRKAA1
cellular response to virus (GO:0098586)	1/15	0.0724552	0.938424	0	0	13.3333	34.9972	LGALS8
fatty acid beta-oxidation using acyl-CoA dehydrogenase (GO:0033539)	1/15	0.0724552	0.936048	0	0	13.3333	34.9972	ETFA
negative regulation of translation (GO:0017148)	2/89	0.0732536	0.943973	0	0	4.49438	11.7475	YTHDF2;CNOT7
positive regulation of nuclear-transcribed mRNA catabolic process, deadenylation-dependent decay (GO:1900153)	1/16	0.0770964	0.99099	0	0	12.5	32.0337	CNOT7
embryonic digit morphogenesis (GO:0042733)	1/16	0.0770964	0.9885	0	0	12.5	32.0337	HDAC1
mRNA transcription from RNA polymerase II promoter (GO:0042789)	1/16	0.0770964	0.986023	0	0	12.5	32.0337	MBD4
odontogenesis of dentin-containing tooth (GO:0042475)	1/16	0.0770964	0.983558	0	0	12.5	32.0337	HDAC1
regulation of exosomal secretion (GO:1903541)	1/16	0.0770964	0.981105	0	0	12.5	32.0337	TSG101
regulation of energy homeostasis (GO:2000505)	1/16	0.0770964	0.978664	0	0	12.5	32.0337	PRKAA1
mitochondrial fusion (GO:0008053)	1/16	0.0770964	0.976236	0	0	12.5	32.0337	MFF
negative regulation of DNA recombination (GO:0045910)	1/16	0.0770964	0.973819	0	0	12.5	32.0337	TERF2IP
positive regulation of cilium assembly (GO:0045724)	1/16	0.0770964	0.971415	0	0	12.5	32.0337	SEPT9
nuclear export (GO:0051168)	2/93	0.0790201	0.993201	0	0	4.30108	10.9164	CHTOP;RBM8A
cell cycle G1/S phase transition (GO:0044843)	2/93	0.0790201	0.99076	0	0	4.30108	10.9164	PPP6C;POLE3
rRNA metabolic process (GO:0016072)	3/201	0.0798259	0.99841	0	0	2.98507	7.54599	RPS19;IMP3;SNU13
cotranslational protein targeting to membrane (GO:0006613)	2/94	0.0804834	1	0	0	4.25532	10.7221	RPS19;SSR1
rRNA processing (GO:0006364)	3/203	0.0816744	1	0	0	2.95567	7.40399	RPS19;IMP3;SNU13
peptidyl-lysine trimethylation (GO:0018023)	1/17	0.0817146	1	0	0	11.7647	29.465	WDR82
regulation of cellular protein catabolic process (GO:1903362)	1/17	0.0817146	1	0	0	11.7647	29.465	VPS35
negative regulation of immune effector process (GO:0002698)	1/17	0.0817146	1	0	0	11.7647	29.465	RPS19
negative regulation of antigen receptor-mediated signaling pathway (GO:0050858)	1/17	0.0817146	1	0	0	11.7647	29.465	LPXN
embryo development ending in birth or egg hatching (GO:0009792)	1/17	0.0817146	1	0	0	11.7647	29.465	CELF1
positive regulation of G-protein coupled receptor protein signaling pathway (GO:0045745)	1/17	0.0817146	1	0	0	11.7647	29.465	VPS35
positive regulation of epidermal cell differentiation (GO:0045606)	1/17	0.0817146	0.999975	0	0	11.7647	29.465	MBD4
positive regulation of macrophage activation (GO:0043032)	1/17	0.0817146	0.997583	0	0	11.7647	29.465	KARS
regulation of transcription from RNA polymerase I promoter (GO:0006356)	1/17	0.0817146	0.995202	0	0	11.7647	29.465	MBD4
virion assembly (GO:0019068)	1/17	0.0817146	0.992833	0	0	11.7647	29.465	TSG101
negative regulation of telomere maintenance (GO:0032205)	1/17	0.0817146	0.990475	0	0	11.7647	29.465	TERF2IP
chaperone-mediated protein complex assembly (GO:0051131)	1/17	0.0817146	0.988127	0	0	11.7647	29.465	PTGES3
regulation of B cell receptor signaling pathway (GO:0050855)	1/17	0.0817146	0.985791	0	0	11.7647	29.465	LPXN
septin ring organization (GO:0031106)	1/17	0.0817146	0.983466	0	0	11.7647	29.465	SEPT9
positive regulation of telomere capping (GO:1904355)	1/17	0.0817146	0.981152	0	0	11.7647	29.465	HNRNPD
positive regulation of leukocyte activation (GO:0002696)	1/17	0.0817146	0.978849	0	0	11.7647	29.465	KARS
positive regulation of stem cell proliferation (GO:2000648)	1/17	0.0817146	0.976557	0	0	11.7647	29.465	N4BP2L2
positive regulation of cellular protein catabolic process (GO:1903364)	1/17	0.0817146	0.974275	0	0	11.7647	29.465	VPS35
regulation of autophagy (GO:0010506)	3/204	0.0826056	0.982602	0	0	2.94118	7.33435	PRKAA1;ATP6V0E1;VPS35
regulation of heart contraction (GO:0008016)	2/96	0.0834354	0.990165	0	0	4.16667	10.3487	CALM3;CALM1
epithelial cell differentiation (GO:0030855)	2/97	0.0849237	1	0	0	4.12371	10.1691	GSTK1;HDAC1
glucan catabolic process (GO:0009251)	1/18	0.08631	1	0	0	11.1111	27.2201	CALM1
regulation of viral process (GO:0050792)	1/18	0.08631	1	0	0	11.1111	27.2201	TSG101
tRNA metabolic process (GO:0006399)	1/18	0.08631	1	0	0	11.1111	27.2201	KARS
regulation of amyloid-beta formation (GO:1902003)	1/18	0.08631	1	0	0	11.1111	27.2201	TMED10
regulation of spindle organization (GO:0090224)	1/18	0.08631	1	0	0	11.1111	27.2201	CLTC
response to nutrient levels (GO:0031667)	1/18	0.08631	1	0	0	11.1111	27.2201	PRKAA1
regulation of keratinocyte proliferation (GO:0010837)	1/18	0.08631	1	0	0	11.1111	27.2201	MBD4
regulation of lipid catabolic process (GO:0050994)	1/18	0.08631	1	0	0	11.1111	27.2201	PRKAA1
positive regulation of p38MAPK cascade (GO:1900745)	1/18	0.08631	1	0	0	11.1111	27.2201	KARS
release of cytochrome c from mitochondria (GO:0001836)	1/18	0.08631	0.99873	0	0	11.1111	27.2201	MFF
glycogen catabolic process (GO:0005980)	1/18	0.08631	0.99647	0	0	11.1111	27.2201	CALM1
negative regulation of oxidative stress-induced intrinsic apoptotic signaling pathway (GO:1902176)	1/18	0.08631	0.994221	0	0	11.1111	27.2201	NONO
negative regulation of protein transport (GO:0051224)	1/18	0.08631	0.991981	0	0	11.1111	27.2201	NDFIP1
regulation of mitochondrial membrane permeability (GO:0046902)	1/18	0.08631	0.989752	0	0	11.1111	27.2201	SPG7
positive regulation of carbohydrate metabolic process (GO:0045913)	1/18	0.08631	0.987533	0	0	11.1111	27.2201	PRKAA1
negative regulation of RNA splicing (GO:0033119)	1/18	0.08631	0.985324	0	0	11.1111	27.2201	SAP18
regulation of dephosphorylation (GO:0035303)	1/18	0.08631	0.983124	0	0	11.1111	27.2201	IGBP1
ubiquitin-dependent protein catabolic process via the multivesicular body sorting pathway (GO:0043162)	1/18	0.08631	0.980935	0	0	11.1111	27.2201	TSG101
anion homeostasis (GO:0055081)	1/18	0.08631	0.978755	0	0	11.1111	27.2201	PRKAA1
mRNA destabilization (GO:0061157)	1/18	0.08631	0.976585	0	0	11.1111	27.2201	YTHDF2
prostaglandin biosynthetic process (GO:0001516)	1/18	0.08631	0.974424	0	0	11.1111	27.2201	PTGES3
negative regulation of protein localization to plasma membrane (GO:1903077)	1/19	0.0908825	1	0	0	10.5263	25.2441	CLTC
organelle fusion (GO:0048284)	1/19	0.0908825	1	0	0	10.5263	25.2441	MFF
negative regulation of protein localization to cell periphery (GO:1904376)	1/19	0.0908825	1	0	0	10.5263	25.2441	CLTC
telomere capping (GO:0016233)	1/19	0.0908825	1	0	0	10.5263	25.2441	TERF2IP
ribosomal small subunit assembly (GO:0000028)	1/19	0.0908825	1	0	0	10.5263	25.2441	RPS19
negative regulation of lipid metabolic process (GO:0045833)	1/19	0.0908825	1	0	0	10.5263	25.2441	PRKAA1
mitochondrial membrane organization (GO:0007006)	1/19	0.0908825	1	0	0	10.5263	25.2441	SPG7
vacuolar acidification (GO:0007035)	1/20	0.0954324	1	0	0	10	23.4934	ATP6V0E1
negative regulation of macromolecule biosynthetic process (GO:0010558)	1/20	0.0954324	1	0	0	10	23.4934	CLTC
cellular polysaccharide catabolic process (GO:0044247)	1/20	0.0954324	1	0	0	10	23.4934	CALM1
androgen metabolic process (GO:0008209)	1/20	0.0954324	1	0	0	10	23.4934	MBD4
Arp2/3 complex-mediated actin nucleation (GO:0034314)	1/20	0.0954324	1	0	0	10	23.4934	ARPC2
regulation of cell development (GO:0060284)	1/20	0.0954324	1	0	0	10	23.4934	RPS19
cellular response to steroid hormone stimulus (GO:0071383)	1/20	0.0954324	1	0	0	10	23.4934	MBD4
negative regulation of telomere maintenance via telomerase (GO:0032211)	1/20	0.0954324	1	0	0	10	23.4934	PAPD5
cellular protein metabolic process (GO:0044267)	5/485	0.0960443	1	0	0	2.06186	4.83082	UBE2I;RPS19;UBE2D2;UBE2D3;SNU13
intracellular protein transport (GO:0006886)	4/348	0.0970585	1	0	0	2.29885	5.36193	SEC13;TMED10;CLTC;VPS35
translational elongation (GO:0006414)	2/106	0.0986696	1	0	0	3.77358	8.73954	MRPS27;EEF2
G1/S transition of mitotic cell cycle (GO:0000082)	2/106	0.0986696	1	0	0	3.77358	8.73954	PPP6C;POLE3
negative regulation of protein tyrosine kinase activity (GO:0061099)	1/21	0.0999598	1	0	0	9.52381	21.9332	TSG101
mitochondrial ATP synthesis coupled proton transport (GO:0042776)	1/21	0.0999598	1	0	0	9.52381	21.9332	ATP5G2
positive regulation of cellular component movement (GO:0051272)	1/21	0.0999598	1	0	0	9.52381	21.9332	RPS19
mRNA transcription (GO:0009299)	1/21	0.0999598	1	0	0	9.52381	21.9332	MBD4
viral budding via host ESCRT complex (GO:0039702)	1/21	0.0999598	1	0	0	9.52381	21.9332	TSG101
steroid hormone mediated signaling pathway (GO:0043401)	1/21	0.0999598	1	0	0	9.52381	21.9332	MBD4
mitochondrial fission (GO:0000266)	1/21	0.0999598	1	0	0	9.52381	21.9332	MFF
mitochondrial calcium ion transmembrane transport (GO:0006851)	1/21	0.0999598	1	0	0	9.52381	21.9332	SPG7
positive regulation of translational initiation (GO:0045948)	1/21	0.0999598	1	0	0	9.52381	21.9332	KHDRBS1
positive regulation of lamellipodium organization (GO:1902745)	1/21	0.0999598	1	0	0	9.52381	21.9332	ARPC2
regulation of macrophage activation (GO:0043030)	1/21	0.0999598	1	0	0	9.52381	21.9332	KARS
mitotic cell cycle phase transition (GO:0044772)	3/222	0.100133	1	0	0	2.7027	6.2196	KHDRBS1;PPP6C;POLE3
DNA-templated transcription, termination (GO:0006353)	2/107	0.100234	1	0	0	3.73832	8.59906	CHTOP;RBM8A
RNA splicing (GO:0008380)	2/107	0.100234	1	0	0	3.73832	8.59906	NONO;USP39
regulation of transcription, DNA-templated (GO:0006355)	12/1599	0.101949	1	0	0	1.50094	3.42706	KHDRBS1;MBD4;UBE2I;CNOT7;KARS;HDAC1;NONO;CNBP;HNRNPD;TERF2IP;SAP18;COMMD7
glutathione derivative biosynthetic process (GO:1901687)	1/22	0.104465	1	0	0	9.09091	20.5355	GSTK1
positive regulation of protein targeting to membrane (GO:0090314)	1/22	0.104465	1	0	0	9.09091	20.5355	MFF
glutathione derivative metabolic process (GO:1901685)	1/22	0.104465	1	0	0	9.09091	20.5355	GSTK1
histone lysine methylation (GO:0034968)	1/22	0.104465	1	0	0	9.09091	20.5355	WDR82
positive regulation of erythrocyte differentiation (GO:0045648)	1/22	0.104465	1	0	0	9.09091	20.5355	MBD4
regulation of cytokine production involved in inflammatory response (GO:1900015)	1/22	0.104465	1	0	0	9.09091	20.5355	KARS
ribosome biogenesis (GO:0042254)	3/227	0.105249	1	0	0	2.64317	5.95091	RPS19;IMP3;SNU13
positive regulation of nucleic acid-templated transcription (GO:1903508)	5/503	0.107761	1	0	0	1.98807	4.42911	MBD4;KARS;HDAC1;CNBP;HNRNPD
positive regulation of ATP metabolic process (GO:1903580)	1/23	0.108947	1	0	0	8.69565	19.2773	PRKAA1
negative regulation of viral transcription (GO:0032897)	1/23	0.108947	1	0	0	8.69565	19.2773	HDAC1
regulation of telomere capping (GO:1904353)	1/23	0.108947	1	0	0	8.69565	19.2773	HNRNPD
positive regulation of mRNA catabolic process (GO:0061014)	1/23	0.108947	1	0	0	8.69565	19.2773	CNOT7
histone H3-K4 methylation (GO:0051568)	1/23	0.108947	1	0	0	8.69565	19.2773	WDR82
maturation of LSU-rRNA (GO:0000470)	1/23	0.108947	1	0	0	8.69565	19.2773	SNU13
autophagosome maturation (GO:0097352)	1/23	0.108947	1	0	0	8.69565	19.2773	TSG101
viral budding (GO:0046755)	1/23	0.108947	1	0	0	8.69565	19.2773	TSG101
peroxisome organization (GO:0007031)	1/23	0.108947	1	0	0	8.69565	19.2773	MFF
nuclear-transcribed mRNA catabolic process, nonsense-mediated decay (GO:0000184)	2/113	0.109762	1	0	0	3.53982	7.82103	RPS19;RBM8A
protein ubiquitination (GO:0016567)	5/507	0.110457	1	0	0	1.97239	4.34543	PSMD7;PSMD13;UBE2D2;UBE2D3;PSMA7
positive regulation of developmental process (GO:0051094)	2/114	0.111373	1	0	0	3.50877	7.7013	VPS35;MFF
activation of protein kinase activity (GO:0032147)	3/234	0.11258	1	0	0	2.5641	5.60022	PRKAA1;KARS;CRKL
regulation of androgen receptor signaling pathway (GO:0060765)	1/24	0.113408	1	0	0	8.33333	18.1397	HDAC1
regulation of apoptotic process (GO:0042981)	7/816	0.114281	1	0	0	1.71569	3.72149	C3ORF38;MTCH1;MBD4;PRKAA1;HDAC1;SAP18;RBM5
positive regulation of histone methylation (GO:0031062)	1/25	0.117846	1	0	0	8	17.107	CHTOP
positive regulation of immune effector process (GO:0002699)	1/25	0.117846	1	0	0	8	17.107	RPS19
negative regulation of protein localization to membrane (GO:1905476)	1/25	0.117846	1	0	0	8	17.107	CLTC
DNA replication initiation (GO:0006270)	1/25	0.117846	1	0	0	8	17.107	POLE3
histone mRNA metabolic process (GO:0008334)	1/25	0.117846	1	0	0	8	17.107	PAPD5
chaperone mediated protein folding requiring cofactor (GO:0051085)	1/25	0.117846	1	0	0	8	17.107	PTGES3
cellular modified amino acid biosynthetic process (GO:0042398)	1/25	0.117846	1	0	0	8	17.107	PTDSS1
proteasomal ubiquitin-independent protein catabolic process (GO:0010499)	1/25	0.117846	1	0	0	8	17.107	PSMA7
macromolecule modification (GO:0043412)	1/25	0.117846	1	0	0	8	17.107	SETD5
regulation of epidermal growth factor-activated receptor activity (GO:0007176)	1/25	0.117846	1	0	0	8	17.107	TSG101
mRNA splice site selection (GO:0006376)	1/25	0.117846	1	0	0	8	17.107	CELF1
actin nucleation (GO:0045010)	1/25	0.117846	1	0	0	8	17.107	ARPC2
activation of MAPK activity (GO:0000187)	2/118	0.117878	1	0	0	3.38983	7.24782	PRKAA1;KARS
positive regulation of protein serine/threonine kinase activity (GO:0071902)	2/119	0.119519	1	0	0	3.36134	7.14044	CALM3;CALM1
regulation of transcription from RNA polymerase II promoter (GO:0006357)	11/1479	0.119992	1	0	0	1.48749	3.15398	IGBP1;MBD4;CBX6;UBE2I;CNOT7;HDAC1;CNBP;UBE2D3;SAP18;MDM4;N4BP2L2
cellular response to epidermal growth factor stimulus (GO:0071364)	1/26	0.122262	1	0	0	7.69231	16.1661	MBD4
regulation of viral release from host cell (GO:1902186)	1/26	0.122262	1	0	0	7.69231	16.1661	TSG101
respiratory tube development (GO:0030323)	1/26	0.122262	1	0	0	7.69231	16.1661	HECA
negative regulation of epithelial to mesenchymal transition (GO:0010719)	1/26	0.122262	1	0	0	7.69231	16.1661	STRAP
prostaglandin metabolic process (GO:0006693)	1/26	0.122262	1	0	0	7.69231	16.1661	PTGES3
regulation of lamellipodium assembly (GO:0010591)	1/26	0.122262	1	0	0	7.69231	16.1661	ARPC2
signal transduction in response to DNA damage (GO:0042770)	1/26	0.122262	1	0	0	7.69231	16.1661	MDM4
DNA replication (GO:0006260)	2/121	0.122818	1	0	0	3.30579	6.9324	TBRG1;POLE3
macromolecular complex assembly (GO:0065003)	2/121	0.122818	1	0	0	3.30579	6.9324	LPXN;MDM4
Golgi organization (GO:0007030)	2/122	0.124476	1	0	0	3.27869	6.83161	TMED10;SURF4
negative regulation of cell migration (GO:0030336)	2/122	0.124476	1	0	0	3.27869	6.83161	ARHGDIB;STRAP
regulation of microtubule-based process (GO:0032886)	1/27	0.126657	1	0	0	7.40741	15.3057	IGBP1
regulation of histone acetylation (GO:0035065)	1/27	0.126657	1	0	0	7.40741	15.3057	SETD5
response to gamma radiation (GO:0010332)	1/27	0.126657	1	0	0	7.40741	15.3057	PRKAA1
fat-soluble vitamin metabolic process (GO:0006775)	1/27	0.126657	1	0	0	7.40741	15.3057	UBE2I
regulation of p38MAPK cascade (GO:1900744)	1/27	0.126657	1	0	0	7.40741	15.3057	KARS
positive regulation of release of cytochrome c from mitochondria (GO:0090200)	1/27	0.126657	1	0	0	7.40741	15.3057	MFF
regulation of rhodopsin mediated signaling pathway (GO:0022400)	1/27	0.126657	1	0	0	7.40741	15.3057	CALM1
negative regulation of telomere maintenance via telomere lengthening (GO:1904357)	1/27	0.126657	1	0	0	7.40741	15.3057	PAPD5
regulation of calcium ion transmembrane transporter activity (GO:1901019)	1/28	0.131029	1	0	0	7.14286	14.5167	CALM1
negative regulation of osteoblast differentiation (GO:0045668)	1/28	0.131029	1	0	0	7.14286	14.5167	NBR1
ATP synthesis coupled proton transport (GO:0015986)	1/28	0.131029	1	0	0	7.14286	14.5167	ATP5G2
cristae formation (GO:0042407)	1/28	0.131029	1	0	0	7.14286	14.5167	ATP5G2
regulation of double-strand break repair via homologous recombination (GO:0010569)	1/28	0.131029	1	0	0	7.14286	14.5167	TERF2IP
regulation of protein transport (GO:0051223)	1/28	0.131029	1	0	0	7.14286	14.5167	NDFIP1
purine ribonucleoside triphosphate biosynthetic process (GO:0009206)	1/28	0.131029	1	0	0	7.14286	14.5167	ATP5G2
modulation by host of viral transcription (GO:0043921)	1/28	0.131029	1	0	0	7.14286	14.5167	HDAC1
phosphatidylserine metabolic process (GO:0006658)	1/28	0.131029	1	0	0	7.14286	14.5167	PTDSS1
phagosome acidification (GO:0090383)	1/28	0.131029	1	0	0	7.14286	14.5167	ATP6V0E1
positive regulation of substrate adhesion-dependent cell spreading (GO:1900026)	1/28	0.131029	1	0	0	7.14286	14.5167	CRKL
regulation of protein targeting to membrane (GO:0090313)	1/28	0.131029	1	0	0	7.14286	14.5167	MFF
protein localization to chromosome (GO:0034502)	1/28	0.131029	1	0	0	7.14286	14.5167	TERF2IP
negative regulation of intracellular steroid hormone receptor signaling pathway (GO:0033144)	1/29	0.13538	1	0	0	6.89655	13.7908	HDAC1
hydrogen ion transmembrane transport (GO:1902600)	1/29	0.13538	1	0	0	6.89655	13.7908	ATP6V0E1
regulation of NIK/NF-kappaB signaling (GO:1901222)	1/29	0.13538	1	0	0	6.89655	13.7908	TERF2IP
negative regulation of homeostatic process (GO:0032845)	1/29	0.13538	1	0	0	6.89655	13.7908	TERF2IP
antigen processing and presentation of peptide antigen via MHC class I (GO:0002474)	1/29	0.13538	1	0	0	6.89655	13.7908	SEC13
aerobic respiration (GO:0009060)	1/29	0.13538	1	0	0	6.89655	13.7908	MDH2
positive regulation of phosphate metabolic process (GO:0045937)	1/29	0.13538	1	0	0	6.89655	13.7908	PTGES3
organelle fission (GO:0048285)	1/29	0.13538	1	0	0	6.89655	13.7908	MFF
regulation of keratinocyte differentiation (GO:0045616)	1/30	0.13971	1	0	0	6.66667	13.1213	MBD4
nuclear-transcribed mRNA poly(A) tail shortening (GO:0000289)	1/30	0.13971	1	0	0	6.66667	13.1213	CNOT7
positive regulation of myeloid cell differentiation (GO:0045639)	1/30	0.13971	1	0	0	6.66667	13.1213	MBD4
positive regulation of histone modification (GO:0031058)	1/30	0.13971	1	0	0	6.66667	13.1213	CHTOP
negative regulation of Notch signaling pathway (GO:0045746)	1/30	0.13971	1	0	0	6.66667	13.1213	YTHDF2
regulation of cellular biosynthetic process (GO:0031326)	1/30	0.13971	1	0	0	6.66667	13.1213	MBD4
regulation of actin cytoskeleton reorganization (GO:2000249)	1/31	0.144017	1	0	0	6.45161	12.5021	ARHGDIB
negative regulation of stress-activated MAPK cascade (GO:0032873)	1/31	0.144017	1	0	0	6.45161	12.5021	IGBP1
beta-catenin-TCF complex assembly (GO:1904837)	1/31	0.144017	1	0	0	6.45161	12.5021	HDAC1
ATP-dependent chromatin remodeling (GO:0043044)	1/31	0.144017	1	0	0	6.45161	12.5021	HDAC1
negative regulation of DNA biosynthetic process (GO:2000279)	1/31	0.144017	1	0	0	6.45161	12.5021	PAPD5
multivesicular body assembly (GO:0036258)	1/31	0.144017	1	0	0	6.45161	12.5021	TSG101
'de novo' posttranslational protein folding (GO:0051084)	1/31	0.144017	1	0	0	6.45161	12.5021	PTGES3
regulation of ARF protein signal transduction (GO:0032012)	1/31	0.144017	1	0	0	6.45161	12.5021	AGFG1
gene silencing by miRNA (GO:0035195)	1/32	0.148304	1	0	0	6.25	11.9281	CNOT7
multivesicular body organization (GO:0036257)	1/32	0.148304	1	0	0	6.25	11.9281	TSG101
proton transport (GO:0015992)	1/32	0.148304	1	0	0	6.25	11.9281	ATP6V0E1
positive regulation of viral genome replication (GO:0045070)	1/32	0.148304	1	0	0	6.25	11.9281	CNOT7
vesicle-mediated transport to the plasma membrane (GO:0098876)	1/32	0.148304	1	0	0	6.25	11.9281	VPS35
positive regulation of TOR signaling (GO:0032008)	1/33	0.152569	1	0	0	6.06061	11.3948	SEC13
protein deacetylation (GO:0006476)	1/33	0.152569	1	0	0	6.06061	11.3948	HDAC1
regulation of erythrocyte differentiation (GO:0045646)	1/33	0.152569	1	0	0	6.06061	11.3948	MBD4
positive regulation of telomere maintenance (GO:0032206)	1/33	0.152569	1	0	0	6.06061	11.3948	HNRNPD
ATP biosynthetic process (GO:0006754)	1/33	0.152569	1	0	0	6.06061	11.3948	ATP5G2
phagosome maturation (GO:0090382)	1/33	0.152569	1	0	0	6.06061	11.3948	ATP6V0E1
global genome nucleotide-excision repair (GO:0070911)	1/33	0.152569	1	0	0	6.06061	11.3948	UBE2I
Golgi vesicle transport (GO:0048193)	3/272	0.155481	1	0	0	2.20588	4.10566	TMED10;SURF4;YKT6
regulation of DNA recombination (GO:0000018)	1/34	0.156813	1	0	0	5.88235	10.8982	TERF2IP
intracellular pH reduction (GO:0051452)	1/34	0.156813	1	0	0	5.88235	10.8982	ATP6V0E1
glycogen metabolic process (GO:0005977)	1/34	0.156813	1	0	0	5.88235	10.8982	CALM1
activation of MAPKK activity (GO:0000186)	1/34	0.156813	1	0	0	5.88235	10.8982	CRKL
protein acetylation (GO:0006473)	1/34	0.156813	1	0	0	5.88235	10.8982	MDH2
negative regulation of neurogenesis (GO:0050768)	1/34	0.156813	1	0	0	5.88235	10.8982	MBD4
positive regulation of nucleocytoplasmic transport (GO:0046824)	1/34	0.156813	1	0	0	5.88235	10.8982	KHDRBS1
negative regulation of multi-organism process (GO:0043901)	1/34	0.156813	1	0	0	5.88235	10.8982	ARHGDIB
positive regulation of locomotion (GO:0040017)	1/34	0.156813	1	0	0	5.88235	10.8982	TSG101
cellular response to glucose starvation (GO:0042149)	1/34	0.156813	1	0	0	5.88235	10.8982	PRKAA1
positive regulation of organelle organization (GO:0010638)	1/34	0.156813	1	0	0	5.88235	10.8982	SURF4
regulation of double-strand break repair (GO:2000779)	1/35	0.161037	1	0	0	5.71429	10.435	TERF2IP
embryonic limb morphogenesis (GO:0030326)	1/35	0.161037	1	0	0	5.71429	10.435	HDAC1
positive regulation of exocytosis (GO:0045921)	1/35	0.161037	1	0	0	5.71429	10.435	TSG101
cellular macromolecular complex assembly (GO:0034622)	1/35	0.161037	1	0	0	5.71429	10.435	TMED10
positive regulation of macromolecule metabolic process (GO:0010604)	3/277	0.16147	1	0	0	2.16606	3.94968	MBD4;PRKAA1;VPS35
regulation of intracellular signal transduction (GO:1902531)	4/423	0.16195	1	0	0	1.89125	3.44297	PRKAA1;HDAC1;ARHGDIB;MDM4
positive regulation of NIK/NF-kappaB signaling (GO:1901224)	1/36	0.165239	1	0	0	5.55556	10.002	TERF2IP
regulation of synapse assembly (GO:0051963)	1/36	0.165239	1	0	0	5.55556	10.002	VPS35
endothelial cell migration (GO:0043542)	1/36	0.165239	1	0	0	5.55556	10.002	LGALS8
negative regulation of epithelial cell migration (GO:0010633)	1/36	0.165239	1	0	0	5.55556	10.002	STRAP
positive regulation of ATPase activity (GO:0032781)	1/36	0.165239	1	0	0	5.55556	10.002	CHTOP
regulation of mitotic spindle organization (GO:0060236)	1/36	0.165239	1	0	0	5.55556	10.002	CLTC
maturation of SSU-rRNA from tricistronic rRNA transcript (SSU-rRNA, 5.8S rRNA, LSU-rRNA) (GO:0000462)	1/36	0.165239	1	0	0	5.55556	10.002	RPS19
cholesterol biosynthetic process (GO:0006695)	1/36	0.165239	1	0	0	5.55556	10.002	CNBP
Wnt signaling pathway, calcium modulating pathway (GO:0007223)	1/37	0.16942	1	0	0	5.40541	9.59662	CALM1
regulation of ubiquitin protein ligase activity (GO:1904666)	1/37	0.16942	1	0	0	5.40541	9.59662	ANAPC5
inner mitochondrial membrane organization (GO:0007007)	1/37	0.16942	1	0	0	5.40541	9.59662	ATP5G2
histone deacetylation (GO:0016575)	1/37	0.16942	1	0	0	5.40541	9.59662	HDAC1
secondary alcohol biosynthetic process (GO:1902653)	1/37	0.16942	1	0	0	5.40541	9.59662	CNBP
regulated exocytosis (GO:0045055)	2/149	0.171014	1	0	0	2.68456	4.74097	TMED10;CALM1
protein monoubiquitination (GO:0006513)	1/38	0.173581	1	0	0	5.26316	9.21638	UBE2D3
spliceosomal snRNP assembly (GO:0000387)	1/38	0.173581	1	0	0	5.26316	9.21638	STRAP
regulation of metal ion transport (GO:0010959)	1/38	0.173581	1	0	0	5.26316	9.21638	IL16
response to steroid hormone (GO:0048545)	1/38	0.173581	1	0	0	5.26316	9.21638	MBD4
positive regulation of multi-organism process (GO:0043902)	1/38	0.173581	1	0	0	5.26316	9.21638	TSG101
negative regulation of cell differentiation (GO:0045596)	2/151	0.174572	1	0	0	2.64901	4.62362	NBR1;STRAP
positive regulation of innate immune response (GO:0045089)	1/39	0.177721	1	0	0	5.12821	8.85919	RPS19
regulation of ossification (GO:0030278)	1/39	0.177721	1	0	0	5.12821	8.85919	NBR1
positive regulation of intracellular protein transport (GO:0090316)	2/153	0.178143	1	0	0	2.61438	4.51025	UBE2D3;MFF
signal transduction by p53 class mediator (GO:0072331)	1/40	0.18184	1	0	0	5	8.52314	MDM4
negative regulation of protein catabolic process (GO:0042177)	1/40	0.18184	1	0	0	5	8.52314	MDM4
regulation of type I interferon-mediated signaling pathway (GO:0060338)	1/40	0.18184	1	0	0	5	8.52314	CNOT7
purine ribonucleoside monophosphate biosynthetic process (GO:0009168)	1/40	0.18184	1	0	0	5	8.52314	ATP5G2
negative regulation of transport (GO:0051051)	1/41	0.185939	1	0	0	4.87805	8.20652	NDFIP1
androgen receptor signaling pathway (GO:0030521)	1/41	0.185939	1	0	0	4.87805	8.20652	MBD4
negative regulation of TOR signaling (GO:0032007)	1/41	0.185939	1	0	0	4.87805	8.20652	PRKAA1
regulation of release of cytochrome c from mitochondria (GO:0090199)	1/41	0.185939	1	0	0	4.87805	8.20652	MFF
negative regulation of cytokine-mediated signaling pathway (GO:0001960)	1/41	0.185939	1	0	0	4.87805	8.20652	CNOT7
negative regulation of epidermal growth factor receptor signaling pathway (GO:0042059)	1/41	0.185939	1	0	0	4.87805	8.20652	TSG101
regulation of cholesterol biosynthetic process (GO:0045540)	1/41	0.185939	1	0	0	4.87805	8.20652	PRKAA1
regulation of ATPase activity (GO:0043462)	1/41	0.185939	1	0	0	4.87805	8.20652	CHTOP
positive regulation of mitotic cell cycle phase transition (GO:1901992)	1/41	0.185939	1	0	0	4.87805	8.20652	ANAPC5
tRNA aminoacylation (GO:0043039)	1/41	0.185939	1	0	0	4.87805	8.20652	KARS
sterol biosynthetic process (GO:0016126)	1/41	0.185939	1	0	0	4.87805	8.20652	CNBP
odontogenesis (GO:0042476)	1/42	0.190018	1	0	0	4.7619	7.9078	HDAC1
regulation of calcium-mediated signaling (GO:0050848)	1/42	0.190018	1	0	0	4.7619	7.9078	CALM1
monocyte chemotaxis (GO:0002548)	1/42	0.190018	1	0	0	4.7619	7.9078	RPS19
regulation of cellular metabolic process (GO:0031323)	1/42	0.190018	1	0	0	4.7619	7.9078	VPS35
regulation of substrate adhesion-dependent cell spreading (GO:1900024)	1/42	0.190018	1	0	0	4.7619	7.9078	CRKL
gluconeogenesis (GO:0006094)	1/42	0.190018	1	0	0	4.7619	7.9078	MDH2
positive regulation of cellular biosynthetic process (GO:0031328)	2/160	0.190726	1	0	0	2.5	4.14229	HNRNPD;EEF2
positive regulation of I-kappaB kinase/NF-kappaB signaling (GO:0043123)	2/164	0.197971	1	0	0	2.43902	3.95033	NDFIP1;TERF2IP
negative regulation of ERBB signaling pathway (GO:1901185)	1/44	0.198114	1	0	0	4.54545	7.35868	TSG101
negative regulation of protein metabolic process (GO:0051248)	1/44	0.198114	1	0	0	4.54545	7.35868	MDM4
RNA catabolic process (GO:0006401)	1/44	0.198114	1	0	0	4.54545	7.35868	HNRNPD
histone H3 acetylation (GO:0043966)	1/44	0.198114	1	0	0	4.54545	7.35868	POLE3
nucleobase-containing compound catabolic process (GO:0034655)	1/44	0.198114	1	0	0	4.54545	7.35868	HNRNPD
negative regulation of DNA metabolic process (GO:0051053)	1/44	0.198114	1	0	0	4.54545	7.35868	TERF2IP
regulation of mitotic cell cycle (GO:0007346)	2/166	0.201606	1	0	0	2.40964	3.85889	CLTC;HECA
protein N-linked glycosylation via asparagine (GO:0018279)	1/45	0.202133	1	0	0	4.44444	7.10592	DAD1
mitotic nuclear envelope disassembly (GO:0007077)	1/45	0.202133	1	0	0	4.44444	7.10592	NEK9
hexose biosynthetic process (GO:0019319)	1/45	0.202133	1	0	0	4.44444	7.10592	MDH2
positive regulation of macroautophagy (GO:0016239)	1/45	0.202133	1	0	0	4.44444	7.10592	PAFAH1B2
posttranscriptional regulation of gene expression (GO:0010608)	1/45	0.202133	1	0	0	4.44444	7.10592	DDX6
positive regulation of viral process (GO:0048524)	1/45	0.202133	1	0	0	4.44444	7.10592	TSG101
myeloid cell differentiation (GO:0030099)	1/45	0.202133	1	0	0	4.44444	7.10592	RPS19
mitochondrion organization (GO:0007005)	2/168	0.20525	1	0	0	2.38095	3.77031	SPG7;MFF
peptidyl-asparagine modification (GO:0018196)	1/46	0.206131	1	0	0	4.34783	6.86628	DAD1
nucleus organization (GO:0006997)	1/46	0.206131	1	0	0	4.34783	6.86628	RPS19
negative regulation of ossification (GO:0030279)	1/46	0.206131	1	0	0	4.34783	6.86628	NBR1
regulation of cellular macromolecule biosynthetic process (GO:2000112)	5/632	0.209497	1	0	0	1.58228	2.47317	DDX6;NONO;CNBP;HNRNPD;TERF2IP
protein complex disassembly (GO:0043241)	1/47	0.210109	1	0	0	4.25532	6.63884	TSG101
interleukin-12-mediated signaling pathway (GO:0035722)	1/47	0.210109	1	0	0	4.25532	6.63884	TCP1
nuclear envelope disassembly (GO:0051081)	1/47	0.210109	1	0	0	4.25532	6.63884	NEK9
tRNA aminoacylation for protein translation (GO:0006418)	1/47	0.210109	1	0	0	4.25532	6.63884	KARS
RNA secondary structure unwinding (GO:0010501)	1/47	0.210109	1	0	0	4.25532	6.63884	DDX6
cellular response to interleukin-12 (GO:0071349)	1/47	0.210109	1	0	0	4.25532	6.63884	TCP1
polyol metabolic process (GO:0019751)	1/48	0.214068	1	0	0	4.16667	6.42275	CALM1
negative regulation of cellular biosynthetic process (GO:0031327)	1/48	0.214068	1	0	0	4.16667	6.42275	CLTC
inositol phosphate metabolic process (GO:0043647)	1/48	0.214068	1	0	0	4.16667	6.42275	CALM1
regulation of organelle assembly (GO:1902115)	1/48	0.214068	1	0	0	4.16667	6.42275	TSG101
positive regulation of protein kinase activity (GO:0045860)	2/173	0.214389	1	0	0	2.31214	3.56061	CALM3;CALM1
negative regulation of mitotic cell cycle (GO:0045930)	1/49	0.218007	1	0	0	4.08163	6.21725	HECA
regulation of epithelial cell migration (GO:0010632)	1/49	0.218007	1	0	0	4.08163	6.21725	STRAP
cellular macromolecule catabolic process (GO:0044265)	1/49	0.218007	1	0	0	4.08163	6.21725	HNRNPD
peptide biosynthetic process (GO:0043043)	2/175	0.218056	1	0	0	2.28571	3.48115	RPS19;SNU13
regulation of megakaryocyte differentiation (GO:0045652)	1/50	0.221927	1	0	0	4	6.02163	HDAC1
protein heterooligomerization (GO:0051291)	1/50	0.221927	1	0	0	4	6.02163	SEPT9
establishment of protein localization to mitochondrion (GO:0072655)	1/50	0.221927	1	0	0	4	6.02163	MFF
glutathione metabolic process (GO:0006749)	1/50	0.221927	1	0	0	4	6.02163	GSTK1
antimicrobial humoral immune response mediated by antimicrobial peptide (GO:0061844)	1/50	0.221927	1	0	0	4	6.02163	RPS19
lipid homeostasis (GO:0055088)	1/50	0.221927	1	0	0	4	6.02163	PRKAA1
negative regulation of apoptotic process (GO:0043066)	4/486	0.225755	1	0	0	1.64609	2.44988	IGBP1;MBD4;PRKAA1;HDAC1
regulation of bone mineralization (GO:0030500)	1/51	0.225827	1	0	0	3.92157	5.83524	NBR1
receptor internalization (GO:0031623)	1/51	0.225827	1	0	0	3.92157	5.83524	CLTC
fatty acid beta-oxidation (GO:0006635)	1/51	0.225827	1	0	0	3.92157	5.83524	ETFA
ER to Golgi vesicle-mediated transport (GO:0006888)	2/181	0.229089	1	0	0	2.20994	3.25667	TMED10;YKT6
arachidonic acid metabolic process (GO:0019369)	1/52	0.229708	1	0	0	3.84615	5.65749	PTGES3
positive regulation of cell-substrate adhesion (GO:0010811)	1/53	0.233569	1	0	0	3.77358	5.48784	CRKL
regulation of calcium ion transport (GO:0051924)	1/53	0.233569	1	0	0	3.77358	5.48784	IL16
negative regulation of cellular response to transforming growth factor beta stimulus (GO:1903845)	1/54	0.237412	1	0	0	3.7037	5.32578	STRAP
cell morphogenesis involved in differentiation (GO:0000904)	1/55	0.241235	1	0	0	3.63636	5.17085	YTHDF2
protein targeting to mitochondrion (GO:0006626)	1/55	0.241235	1	0	0	3.63636	5.17085	MFF
membrane fusion (GO:0061025)	1/55	0.241235	1	0	0	3.63636	5.17085	MFF
cellular response to nutrient levels (GO:0031669)	1/55	0.241235	1	0	0	3.63636	5.17085	PRKAA1
intracellular transport of virus (GO:0075733)	1/55	0.241235	1	0	0	3.63636	5.17085	TSG101
transport of virus (GO:0046794)	1/55	0.241235	1	0	0	3.63636	5.17085	TSG101
receptor-mediated endocytosis (GO:0006898)	2/189	0.243858	1	0	0	2.1164	2.9866	CLTC;CLTA
negative regulation of transforming growth factor beta receptor signaling pathway (GO:0030512)	1/56	0.245039	1	0	0	3.57143	5.02263	STRAP
fat cell differentiation (GO:0045444)	1/56	0.245039	1	0	0	3.57143	5.02263	MBD4
regulation of RNA splicing (GO:0043484)	1/56	0.245039	1	0	0	3.57143	5.02263	CELF1
ribosome assembly (GO:0042255)	1/57	0.248825	1	0	0	3.50877	4.88073	RPS19
DNA-dependent DNA replication (GO:0006261)	1/57	0.248825	1	0	0	3.50877	4.88073	POLE3
cellular iron ion homeostasis (GO:0006879)	1/57	0.248825	1	0	0	3.50877	4.88073	NDFIP1
ATP metabolic process (GO:0046034)	1/57	0.248825	1	0	0	3.50877	4.88073	ATP5G2
regulation of glycolytic process (GO:0006110)	1/58	0.252591	1	0	0	3.44828	4.74477	PRKAA1
IRE1-mediated unfolded protein response (GO:0036498)	1/58	0.252591	1	0	0	3.44828	4.74477	SSR1
regulation of Rho protein signal transduction (GO:0035023)	1/58	0.252591	1	0	0	3.44828	4.74477	ARHGDIB
positive regulation of cell morphogenesis involved in differentiation (GO:0010770)	1/59	0.256339	1	0	0	3.38983	4.61442	CRKL
receptor metabolic process (GO:0043112)	1/59	0.256339	1	0	0	3.38983	4.61442	CLTC
regulation of epidermal growth factor receptor signaling pathway (GO:0042058)	1/59	0.256339	1	0	0	3.38983	4.61442	TSG101
keratinocyte differentiation (GO:0030216)	1/60	0.260068	1	0	0	3.33333	4.48937	MBD4
regulation of protein metabolic process (GO:0051246)	1/60	0.260068	1	0	0	3.33333	4.48937	VPS35
mitotic cytokinesis (GO:0000281)	1/60	0.260068	1	0	0	3.33333	4.48937	SEPT9
cell morphogenesis (GO:0000902)	1/60	0.260068	1	0	0	3.33333	4.48937	MBD4
dicarboxylic acid metabolic process (GO:0043648)	1/60	0.260068	1	0	0	3.33333	4.48937	MDH2
regulation of pathway-restricted SMAD protein phosphorylation (GO:0060393)	1/60	0.260068	1	0	0	3.33333	4.48937	STRAP
post-translational protein modification (GO:0043687)	3/358	0.266029	1	0	0	1.67598	2.21924	PSMD7;PSMD13;PSMA7
regulation of tyrosine phosphorylation of STAT protein (GO:0042509)	1/62	0.267472	1	0	0	3.22581	4.25401	CNOT7
positive regulation of leukocyte chemotaxis (GO:0002690)	1/62	0.267472	1	0	0	3.22581	4.25401	KARS
protein targeting to membrane (GO:0006612)	1/62	0.267472	1	0	0	3.22581	4.25401	SSR1
positive regulation of multicellular organismal process (GO:0051240)	2/203	0.269787	1	0	0	1.97044	2.58152	MBD4;RPS19
stress-activated MAPK cascade (GO:0051403)	1/63	0.271146	1	0	0	3.1746	4.14317	CRKL
tRNA processing (GO:0008033)	1/63	0.271146	1	0	0	3.1746	4.14317	KARS
regulation of MAPK cascade (GO:0043408)	2/204	0.271641	1	0	0	1.96078	2.55544	TSG101;NBR1
regulation of I-kappaB kinase/NF-kappaB signaling (GO:0043122)	2/205	0.273494	1	0	0	1.95122	2.52971	NDFIP1;TERF2IP
negative regulation of protein modification process (GO:0031400)	1/64	0.274801	1	0	0	3.125	4.03658	TERF2IP
ribosomal large subunit biogenesis (GO:0042273)	1/64	0.274801	1	0	0	3.125	4.03658	SNU13
carbohydrate homeostasis (GO:0033500)	1/64	0.274801	1	0	0	3.125	4.03658	PRKAA1
iron ion homeostasis (GO:0055072)	1/64	0.274801	1	0	0	3.125	4.03658	NDFIP1
regulation of viral genome replication (GO:0045069)	1/64	0.274801	1	0	0	3.125	4.03658	CNOT7
negative regulation of neuron apoptotic process (GO:0043524)	1/64	0.274801	1	0	0	3.125	4.03658	NONO
glucose metabolic process (GO:0006006)	1/65	0.278439	1	0	0	3.07692	3.93402	MDH2
cellular response to decreased oxygen levels (GO:0036294)	1/65	0.278439	1	0	0	3.07692	3.93402	MDM4
negative regulation of neuron differentiation (GO:0045665)	1/65	0.278439	1	0	0	3.07692	3.93402	MBD4
positive regulation of phosphorylation (GO:0042327)	2/209	0.280905	1	0	0	1.91388	2.43012	PRKAA1;PTGES3
positive regulation of protein modification by small protein conjugation or removal (GO:1903322)	1/66	0.282059	1	0	0	3.0303	3.83528	NDFIP1
regulation of myeloid cell differentiation (GO:0045637)	1/66	0.282059	1	0	0	3.0303	3.83528	HDAC1
regulation of JAK-STAT cascade (GO:0046425)	1/66	0.282059	1	0	0	3.0303	3.83528	CNOT7
intracellular steroid hormone receptor signaling pathway (GO:0030518)	1/67	0.28566	1	0	0	2.98507	3.74016	MBD4
JNK cascade (GO:0007254)	1/67	0.28566	1	0	0	2.98507	3.74016	CRKL
insulin receptor signaling pathway (GO:0008286)	1/68	0.289244	1	0	0	2.94118	3.64849	ATP6V0E1
regulation of protein localization to plasma membrane (GO:1903076)	1/68	0.289244	1	0	0	2.94118	3.64849	CLTC
organelle assembly (GO:0070925)	3/377	0.291834	1	0	0	1.59151	1.96006	DDX6;SEPT9;TSG101
regulation of epithelial to mesenchymal transition (GO:0010717)	1/69	0.29281	1	0	0	2.89855	3.56009	STRAP
negative regulation of cysteine-type endopeptidase activity involved in apoptotic process (GO:0043154)	1/69	0.29281	1	0	0	2.89855	3.56009	IGBP1
protein sumoylation (GO:0016925)	1/69	0.29281	1	0	0	2.89855	3.56009	UBE2I
cholesterol metabolic process (GO:0008203)	1/69	0.29281	1	0	0	2.89855	3.56009	CNBP
regulation of osteoblast differentiation (GO:0045667)	1/70	0.296358	1	0	0	2.85714	3.47482	NBR1
positive regulation of plasma membrane bounded cell projection assembly (GO:0120034)	1/70	0.296358	1	0	0	2.85714	3.47482	ARPC2
regulation of Notch signaling pathway (GO:0008593)	1/71	0.299888	1	0	0	2.8169	3.39252	YTHDF2
negative regulation of developmental process (GO:0051093)	1/71	0.299888	1	0	0	2.8169	3.39252	ARHGDIB
calcium-mediated signaling (GO:0019722)	1/71	0.299888	1	0	0	2.8169	3.39252	PRKAA1
cytoskeleton-dependent cytokinesis (GO:0061640)	1/71	0.299888	1	0	0	2.8169	3.39252	SEPT9
ion transmembrane transport (GO:0034220)	2/220	0.301251	1	0	0	1.81818	2.18147	ATP6V0E1;OSTM1
viral process (GO:0016032)	2/221	0.303097	1	0	0	1.80995	2.16055	TSG101;RPS19
regulation of cation channel activity (GO:2001257)	1/72	0.303401	1	0	0	2.77778	3.31305	CALM1
regulation of cell communication (GO:0010646)	1/72	0.303401	1	0	0	2.77778	3.31305	MTCH1
organelle membrane fusion (GO:0090174)	1/72	0.303401	1	0	0	2.77778	3.31305	YKT6
histone acetylation (GO:0016573)	1/72	0.303401	1	0	0	2.77778	3.31305	POLE3
defense response to Gram-negative bacterium (GO:0050829)	1/72	0.303401	1	0	0	2.77778	3.31305	RPS19
negative regulation of cysteine-type endopeptidase activity (GO:2000117)	1/73	0.306897	1	0	0	2.73973	3.23628	IGBP1
lipid biosynthetic process (GO:0008610)	1/73	0.306897	1	0	0	2.73973	3.23628	PRKAA1
glycoprotein biosynthetic process (GO:0009101)	1/73	0.306897	1	0	0	2.73973	3.23628	DAD1
lysosomal transport (GO:0007041)	1/73	0.306897	1	0	0	2.73973	3.23628	VPS35
regulation of neuron death (GO:1901214)	1/73	0.306897	1	0	0	2.73973	3.23628	VPS35
regulation of epithelial cell proliferation (GO:0050678)	1/73	0.306897	1	0	0	2.73973	3.23628	STRAP
negative regulation of cell cycle (GO:0045786)	1/73	0.306897	1	0	0	2.73973	3.23628	HECA
protein N-linked glycosylation (GO:0006487)	1/74	0.310375	1	0	0	2.7027	3.16209	DAD1
positive regulation of cytokine secretion (GO:0050715)	1/74	0.310375	1	0	0	2.7027	3.16209	KARS
glucose homeostasis (GO:0042593)	1/75	0.313836	1	0	0	2.66667	3.09036	PRKAA1
regulation of G-protein coupled receptor protein signaling pathway (GO:0008277)	1/75	0.313836	1	0	0	2.66667	3.09036	CALM1
negative regulation of phosphorylation (GO:0042326)	1/76	0.31728	1	0	0	2.63158	3.02098	TERF2IP
purine ribonucleotide biosynthetic process (GO:0009152)	1/76	0.31728	1	0	0	2.63158	3.02098	ATP5G2
negative regulation of cellular amide metabolic process (GO:0034249)	1/76	0.31728	1	0	0	2.63158	3.02098	CNOT7
regulation of actin cytoskeleton organization (GO:0032956)	1/76	0.31728	1	0	0	2.63158	3.02098	ARHGDIB
positive regulation of apoptotic signaling pathway (GO:2001235)	1/77	0.320707	1	0	0	2.5974	2.95384	MFF
response to interleukin-1 (GO:0070555)	1/77	0.320707	1	0	0	2.5974	2.95384	IGBP1
protein modification by small protein conjugation (GO:0032446)	3/399	0.321929	1	0	0	1.50376	1.7044	UBE2I;UBE2D2;UBE2D3
negative regulation of transmembrane receptor protein serine/threonine kinase signaling pathway (GO:0090101)	1/78	0.324116	1	0	0	2.5641	2.88886	STRAP
response to ionizing radiation (GO:0010212)	1/78	0.324116	1	0	0	2.5641	2.88886	PRKAA1
regulation of cellular response to heat (GO:1900034)	1/79	0.327509	1	0	0	2.53165	2.82593	PTGES3
steroid biosynthetic process (GO:0006694)	1/80	0.330885	1	0	0	2.5	2.76496	MBD4
activation of cysteine-type endopeptidase activity involved in apoptotic process (GO:0006919)	1/80	0.330885	1	0	0	2.5	2.76496	MTCH1
regulation of transforming growth factor beta receptor signaling pathway (GO:0017015)	1/80	0.330885	1	0	0	2.5	2.76496	STRAP
positive regulation of stress-activated MAPK cascade (GO:0032874)	1/81	0.334244	1	0	0	2.46914	2.70589	KARS
cellular response to hormone stimulus (GO:0032870)	1/81	0.334244	1	0	0	2.46914	2.70589	MBD4
nucleic acid metabolic process (GO:0090304)	1/81	0.334244	1	0	0	2.46914	2.70589	HNRNPD
negative regulation of MAPK cascade (GO:0043409)	1/81	0.334244	1	0	0	2.46914	2.70589	IGBP1
negative regulation of defense response (GO:0031348)	1/81	0.334244	1	0	0	2.46914	2.70589	VPS35
negative regulation of programmed cell death (GO:0043069)	3/409	0.335634	1	0	0	1.46699	1.60157	MBD4;PRKAA1;HDAC1
protein catabolic process (GO:0030163)	1/82	0.337586	1	0	0	2.43902	2.64862	PSMA7
positive regulation of protein targeting to mitochondrion (GO:1903955)	1/82	0.337586	1	0	0	2.43902	2.64862	UBE2D3
epidermis development (GO:0008544)	1/82	0.337586	1	0	0	2.43902	2.64862	HDAC1
BMP signaling pathway (GO:0030509)	1/82	0.337586	1	0	0	2.43902	2.64862	UBE2D3
positive regulation of protein catabolic process (GO:0045732)	1/82	0.337586	1	0	0	2.43902	2.64862	VPS35
negative regulation of cell death (GO:0060548)	1/82	0.337586	1	0	0	2.43902	2.64862	VPS35
negative regulation of NF-kappaB transcription factor activity (GO:0032088)	1/83	0.340912	1	0	0	2.40964	2.59309	COMMD7
ephrin receptor signaling pathway (GO:0048013)	1/83	0.340912	1	0	0	2.40964	2.59309	ARPC2
positive regulation of protein phosphorylation (GO:0001934)	3/413	0.341115	1	0	0	1.45278	1.56252	TERF2IP;CALM3;CALM1
negative regulation of neuron death (GO:1901215)	1/84	0.344221	1	0	0	2.38095	2.53922	VPS35
positive regulation of protein ubiquitination (GO:0031398)	1/84	0.344221	1	0	0	2.38095	2.53922	NDFIP1
positive regulation of peptidyl-serine phosphorylation (GO:0033138)	1/84	0.344221	1	0	0	2.38095	2.53922	TERF2IP
positive regulation of homeostatic process (GO:0032846)	1/84	0.344221	1	0	0	2.38095	2.53922	MBD4
regulation of neuron differentiation (GO:0045664)	1/85	0.347513	1	0	0	2.35294	2.48695	MBD4
regulation of peptidyl-tyrosine phosphorylation (GO:0050730)	1/86	0.35079	1	0	0	2.32558	2.4362	CNOT7
regulation of peptidyl-serine phosphorylation (GO:0033135)	1/87	0.35405	1	0	0	2.29885	2.38694	TERF2IP
calcium ion transmembrane transport (GO:0070588)	1/87	0.35405	1	0	0	2.29885	2.38694	SPG7
mitochondrial translational elongation (GO:0070125)	1/88	0.357294	1	0	0	2.27273	2.33908	MRPS27
cellular response to BMP stimulus (GO:0071773)	1/88	0.357294	1	0	0	2.27273	2.33908	UBE2D3
positive regulation of cellular component biogenesis (GO:0044089)	1/88	0.357294	1	0	0	2.27273	2.33908	TSG101
regulation of MAP kinase activity (GO:0043405)	1/88	0.357294	1	0	0	2.27273	2.33908	TSG101
regulation of protein targeting to mitochondrion (GO:1903214)	1/89	0.360521	1	0	0	2.24719	2.29259	UBE2D3
regulation of nucleic acid-templated transcription (GO:1903506)	4/608	0.361855	1	0	0	1.31579	1.33752	NONO;CNBP;HNRNPD;TERF2IP
mitochondrial translational termination (GO:0070126)	1/90	0.363733	1	0	0	2.22222	2.24741	MRPS27
negative regulation of cellular protein metabolic process (GO:0032269)	1/90	0.363733	1	0	0	2.22222	2.24741	CNOT7
SRP-dependent cotranslational protein targeting to membrane (GO:0006614)	1/90	0.363733	1	0	0	2.22222	2.24741	RPS19
protein tetramerization (GO:0051262)	1/91	0.366929	1	0	0	2.1978	2.20349	RPS19
regulation of protein catabolic process (GO:0042176)	1/92	0.370109	1	0	0	2.17391	2.16078	MDM4
positive regulation of cellular metabolic process (GO:0031325)	1/93	0.373273	1	0	0	2.15054	2.11924	HDAC1
cellular transition metal ion homeostasis (GO:0046916)	1/94	0.376421	1	0	0	2.12766	2.07882	NDFIP1
regulation of cysteine-type endopeptidase activity involved in apoptotic process (GO:0043281)	1/94	0.376421	1	0	0	2.12766	2.07882	IGBP1
proteolysis involved in cellular protein catabolic process (GO:0051603)	1/94	0.376421	1	0	0	2.12766	2.07882	PSMA7
vesicle fusion (GO:0006906)	1/95	0.379554	1	0	0	2.10526	2.03949	YKT6
skin development (GO:0043588)	1/95	0.379554	1	0	0	2.10526	2.03949	MBD4
respiratory electron transport chain (GO:0022904)	1/95	0.379554	1	0	0	2.10526	2.03949	ETFA
positive regulation of protein localization to membrane (GO:1905477)	1/96	0.382671	1	0	0	2.08333	2.00121	MFF
regulation of cell death (GO:0010941)	1/97	0.385772	1	0	0	2.06186	1.96394	VPS35
translational termination (GO:0006415)	1/97	0.385772	1	0	0	2.06186	1.96394	MRPS27
protein localization to nucleus (GO:0034504)	1/97	0.385772	1	0	0	2.06186	1.96394	TBRG1
protein targeting to ER (GO:0045047)	1/98	0.388858	1	0	0	2.04082	1.92763	RPS19
response to tumor necrosis factor (GO:0034612)	1/98	0.388858	1	0	0	2.04082	1.92763	IGBP1
histone modification (GO:0016570)	1/99	0.391929	1	0	0	2.0202	1.89227	HDAC1
steroid metabolic process (GO:0008202)	1/100	0.394984	1	0	0	2	1.85782	UBE2I
small GTPase mediated signal transduction (GO:0007264)	1/100	0.394984	1	0	0	2	1.85782	CRKL
regulation of lipid metabolic process (GO:0019216)	1/101	0.398025	1	0	0	1.9802	1.82424	MBD4
regulation of protein ubiquitination (GO:0031396)	1/102	0.40105	1	0	0	1.96078	1.79151	NDFIP1
regulation of cellular response to stress (GO:0080135)	1/105	0.410035	1	0	0	1.90476	1.69812	PTGES3
peptide metabolic process (GO:0006518)	1/105	0.410035	1	0	0	1.90476	1.69812	GSTK1
positive regulation of cellular component organization (GO:0051130)	1/107	0.415951	1	0	0	1.86916	1.6396	SURF4
negative regulation of response to external stimulus (GO:0032102)	1/108	0.418887	1	0	0	1.85185	1.6114	VPS35
viral life cycle (GO:0019058)	1/108	0.418887	1	0	0	1.85185	1.6114	TSG101
mitochondrial translation (GO:0032543)	1/108	0.418887	1	0	0	1.85185	1.6114	MRPS27
regulation of response to external stimulus (GO:0032101)	1/108	0.418887	1	0	0	1.85185	1.6114	CALM1
cellular response to starvation (GO:0009267)	1/108	0.418887	1	0	0	1.85185	1.6114	PRKAA1
nucleotide-excision repair (GO:0006289)	1/109	0.421809	1	0	0	1.83486	1.58386	UBE2I
positive regulation of cysteine-type endopeptidase activity involved in apoptotic process (GO:0043280)	1/110	0.424715	1	0	0	1.81818	1.55697	MTCH1
Wnt signaling pathway (GO:0016055)	1/110	0.424715	1	0	0	1.81818	1.55697	VPS35
ion transport (GO:0006811)	2/290	0.426793	1	0	0	1.37931	1.17442	ATP6V0E1;OSTM1
viral gene expression (GO:0019080)	1/111	0.427608	1	0	0	1.8018	1.53072	RPS19
cellular response to insulin stimulus (GO:0032869)	1/111	0.427608	1	0	0	1.8018	1.53072	ATP6V0E1
positive regulation of establishment of protein localization to mitochondrion (GO:1903749)	1/111	0.427608	1	0	0	1.8018	1.53072	UBE2D3
positive regulation of intracellular signal transduction (GO:1902533)	3/480	0.431805	1	0	0	1.25	1.04973	SEC13;NDFIP1;TERF2IP
viral transcription (GO:0019083)	1/114	0.436199	1	0	0	1.75439	1.45554	RPS19
transcription from RNA polymerase II promoter (GO:0006366)	3/486	0.439747	1	0	0	1.23457	1.01427	MBD4;CHTOP;RBM8A
peptidyl-lysine modification (GO:0018205)	1/116	0.441855	1	0	0	1.72414	1.40823	UBE2I
epithelium development (GO:0060429)	1/116	0.441855	1	0	0	1.72414	1.40823	GSTK1
chromatin remodeling (GO:0006338)	1/117	0.444662	1	0	0	1.7094	1.38537	HDAC1
brain development (GO:0007420)	1/120	0.452999	1	0	0	1.66667	1.31977	PAFAH1B2
regulation of phosphorylation (GO:0042325)	1/120	0.452999	1	0	0	1.66667	1.31977	PTGES3
regulation of cell differentiation (GO:0045595)	1/122	0.458489	1	0	0	1.63934	1.27839	PLEKHB2
sulfur compound biosynthetic process (GO:0044272)	1/123	0.461213	1	0	0	1.62602	1.25837	GSTK1
platelet degranulation (GO:0002576)	1/125	0.46662	1	0	0	1.6	1.21958	CALM1
dephosphorylation (GO:0016311)	1/125	0.46662	1	0	0	1.6	1.21958	PPP6C
protein dephosphorylation (GO:0006470)	1/126	0.469304	1	0	0	1.5873	1.2008	PPP6C
G2/M transition of mitotic cell cycle (GO:0000086)	1/127	0.471974	1	0	0	1.5748	1.18241	KHDRBS1
vesicle organization (GO:0016050)	1/128	0.474631	1	0	0	1.5625	1.1644	YKT6
cell cycle G2/M phase transition (GO:0044839)	1/128	0.474631	1	0	0	1.5625	1.1644	KHDRBS1
positive regulation of NF-kappaB transcription factor activity (GO:0051092)	1/129	0.477275	1	0	0	1.55039	1.14676	TERF2IP
protein glycosylation (GO:0006486)	1/131	0.482523	1	0	0	1.52672	1.11256	DAD1
Fc-gamma receptor signaling pathway involved in phagocytosis (GO:0038096)	1/134	0.490298	1	0	0	1.49254	1.0638	ARPC2
protein targeting (GO:0006605)	1/134	0.490298	1	0	0	1.49254	1.0638	MFF
Fc-gamma receptor signaling pathway (GO:0038094)	1/135	0.492863	1	0	0	1.48148	1.04818	ARPC2
Fc receptor mediated stimulatory signaling pathway (GO:0002431)	1/136	0.495416	1	0	0	1.47059	1.03288	ARPC2
cellular response to organic cyclic compound (GO:0071407)	1/136	0.495416	1	0	0	1.47059	1.03288	MBD4
muscle contraction (GO:0006936)	1/138	0.500484	1	0	0	1.44928	1.00316	CALM1
response to cytokine (GO:0034097)	1/139	0.502999	1	0	0	1.43885	0.98873	IGBP1
cellular response to growth factor stimulus (GO:0071363)	1/140	0.505501	1	0	0	1.42857	0.974578	MBD4
regulation of small GTPase mediated signal transduction (GO:0051056)	1/141	0.507991	1	0	0	1.41844	0.960697	ARHGDIB
negative regulation of sequence-specific DNA binding transcription factor activity (GO:0043433)	1/141	0.507991	1	0	0	1.41844	0.960697	COMMD7
inorganic cation transmembrane transport (GO:0098662)	1/141	0.507991	1	0	0	1.41844	0.960697	ATP6V0E1
transmembrane receptor protein serine/threonine kinase signaling pathway (GO:0007178)	1/145	0.517827	1	0	0	1.37931	0.907743	UBE2D3
transcription initiation from RNA polymerase II promoter (GO:0006367)	1/161	0.555263	1	0	0	1.24224	0.730825	MBD4
negative regulation of intracellular signal transduction (GO:1902532)	1/162	0.557504	1	0	0	1.23457	0.72134	PRKAA1
glycerophospholipid biosynthetic process (GO:0046474)	1/165	0.564163	1	0	0	1.21212	0.693834	PTDSS1
regulation of inflammatory response (GO:0050727)	1/167	0.568546	1	0	0	1.1976	0.676255	VPS35
transmembrane receptor protein tyrosine kinase signaling pathway (GO:0007169)	2/397	0.593277	1	0	0	1.00756	0.526039	ATP6V0E1;ARPC2
cellular response to lipid (GO:0071396)	1/179	0.593946	1	0	0	1.11732	0.582085	MBD4
organonitrogen compound biosynthetic process (GO:1901566)	1/182	0.600061	1	0	0	1.0989	0.561234	GSTK1
phosphate-containing compound metabolic process (GO:0006796)	1/184	0.604087	1	0	0	1.08696	0.547866	CALM1
DNA-templated transcription, initiation (GO:0006352)	1/187	0.610051	1	0	0	1.06952	0.528569	MBD4
protein homooligomerization (GO:0051260)	1/191	0.617865	1	0	0	1.04712	0.504173	MFF
cilium organization (GO:0044782)	1/193	0.621714	1	0	0	1.03627	0.492514	SEPT9
positive regulation of ERK1 and ERK2 cascade (GO:0070374)	1/202	0.638563	1	0	0	0.990099	0.444095	KARS
positive regulation of sequence-specific DNA binding transcription factor activity (GO:0051091)	1/216	0.663307	1	0	0	0.925926	0.380109	TERF2IP
regulation of cell cycle (GO:0051726)	1/216	0.663307	1	0	0	0.925926	0.380109	MBD4
positive regulation of transcription, DNA-templated (GO:0045893)	5/1121	0.666226	1	0	0	0.892061	0.362289	MBD4;KARS;HDAC1;CNBP;HNRNPD
central nervous system development (GO:0007417)	1/218	0.666702	1	0	0	0.917431	0.371938	PAFAH1B2
cellular response to cytokine stimulus (GO:0071345)	2/457	0.669865	1	0	0	0.875274	0.350704	IL16;CRKL
positive regulation of cytokine production (GO:0001819)	1/221	0.671731	1	0	0	0.904977	0.360088	KARS
Ras protein signal transduction (GO:0007265)	1/224	0.676685	1	0	0	0.892857	0.348704	CRKL
regulation of signal transduction (GO:0009966)	1/234	0.692671	1	0	0	0.854701	0.313847	MTCH1
plasma membrane bounded cell projection assembly (GO:0120031)	1/242	0.704893	1	0	0	0.826446	0.289015	SEPT9
defense response to bacterium (GO:0042742)	1/242	0.704893	1	0	0	0.826446	0.289015	RPS19
regulation of ERK1 and ERK2 cascade (GO:0070372)	1/248	0.713743	1	0	0	0.806452	0.271961	KARS
regulation of protein phosphorylation (GO:0001932)	1/262	0.733385	1	0	0	0.763359	0.236706	TERF2IP
endocytosis (GO:0006897)	1/264	0.73608	1	0	0	0.757576	0.232134	CLTC
negative regulation of signal transduction (GO:0009968)	1/284	0.761587	1	0	0	0.704225	0.191796	YTHDF2
DNA repair (GO:0006281)	1/289	0.767573	1	0	0	0.692042	0.18306	MBD4
cilium assembly (GO:0060271)	1/289	0.767573	1	0	0	0.692042	0.18306	SEPT9
positive regulation of MAPK cascade (GO:0043410)	1/290	0.768752	1	0	0	0.689655	0.18137	KARS
positive regulation of transcription from RNA polymerase II promoter (GO:0045944)	3/849	0.802614	1	0	0	0.706714	0.155393	MBD4;HDAC1;CNBP
cellular response to DNA damage stimulus (GO:0006974)	1/330	0.811362	1	0	0	0.606061	0.126692	MBD4
phosphorylation (GO:0016310)	1/387	0.858981	1	0	0	0.516796	0.0785576	PRKAA1
nervous system development (GO:0007399)	1/456	0.900954	1	0	0	0.438596	0.045746	SPG7
protein phosphorylation (GO:0006468)	1/471	0.908292	1	0	0	0.424628	0.0408447	PRKAA1

## Sheet: GO_Molecular_Function_2018_PC1
Supplementary Table S2: Nominally significant terms of PC1 in GO Molecular Function 2018							significant
Term	Overlap	P-value	Adjusted P-value	Old P-value	Old Adjusted P-value	Odds Ratio	Combined Score	Genes
RNA binding (GO:0003723)	28/1388	1.0543e-10	1.2135e-07	0	0	4.03458	92.6863	KHDRBS1;DDX6;RBM8A;CELF1;CLTC;SNU13;CRKL;RPS19;SAP18;RBM5;AGFG1;CCT3;CHTOP;UBE2I;MRPS27;YTHDF2;IMP3;MDH2;NONO;CNBP;EEF2;KARS;HNRNPUL1;PAPD5;TCP1;HNRNPD;STRAP;EIF3H
ubiquitin-like protein conjugating enzyme activity (GO:0061650)	3/21	0.000151088	0.0869511	0	0	28.5714	251.361	UBE2I;UBE2D2;UBE2D3
disordered domain specific binding (GO:0097718)	3/23	0.00019973	0.0766299	0	0	26.087	222.223	CLTC;CALM3;CALM1
phosphatase activator activity (GO:0019211)	2/9	0.000870867	0.250592	0	0	44.4444	313.156	CALM3;CALM1
protein phosphatase activator activity (GO:0072542)	2/9	0.000870867	0.200474	0	0	44.4444	313.156	CALM3;CALM1
adenylate cyclase binding (GO:0008179)	2/10	0.00108504	0.208147	0	0	40	273.046	CALM3;CALM1
transcriptional repressor activity, RNA polymerase II transcription factor binding (GO:0001191)	3/48	0.00178184	0.292986	0	0	12.5	79.1263	CNOT7;HDAC1;N4BP2L2
protein phosphatase regulator activity (GO:0019888)	3/48	0.00178184	0.256362	0	0	12.5	79.1263	IGBP1;CALM3;CALM1
titin binding (GO:0031432)	2/14	0.00216577	0.276977	0	0	28.5714	175.285	CALM3;CALM1
SH3/SH2 adaptor activity (GO:0005070)	3/52	0.00224412	0.258298	0	0	11.5385	70.3782	KHDRBS1;SH3BGRL;CRKL
ubiquitin conjugating enzyme activity (GO:0061631)	2/20	0.0044345	0.46401	0	0	20	108.367	UBE2D2;UBE2D3
NF-kappaB binding (GO:0051059)	2/25	0.00688907	0.660777	0	0	16	79.6451	HDAC1;COMMD7
ATPase activity, coupled to transmembrane movement of ions, rotational mechanism (GO:0044769)	2/26	0.00743899	0.658637	0	0	15.3846	75.4003	ATP6V0E1;ATP5G2
RNA polymerase II transcription corepressor activity (GO:0001106)	2/27	0.00800811	0.658381	0	0	14.8148	71.5156	HDAC1;N4BP2L2
RNA polymerase II transcription cofactor activity (GO:0001104)	3/85	0.00890773	0.68352	0	0	7.05882	33.3235	MBD4;HDAC1;N4BP2L2
snoRNA binding (GO:0030515)	2/31	0.0104725	0.753362	0	0	12.9032	58.8259	IMP3;SNU13
protein serine/threonine kinase activator activity (GO:0043539)	2/32	0.0111345	0.753873	0	0	12.5	56.2213	CALM3;CALM1
telomeric DNA binding (GO:0042162)	2/33	0.0118146	0.755478	0	0	12.1212	53.799	HNRNPD;TERF2IP
protein kinase binding (GO:0019901)	7/496	0.0122423	0.741627	0	0	2.82258	12.4274	NEK9;RPS19;CLTC;NBR1;CALM3;EEF2;CALM1
mRNA binding (GO:0003729)	4/180	0.0127388	0.733119	0	0	4.44444	19.3916	RBM8A;CELF1;RBM5;CCT5
core promoter binding (GO:0001047)	3/98	0.013094	0.717675	0	0	6.12245	26.5445	MBD4;HDAC1;NONO
tRNA binding (GO:0000049)	2/39	0.0162624	0.85082	0	0	10.2564	42.2451	MRPS27;KARS
histone deacetylase activity (GO:0004407)	2/41	0.0178805	0.8948	0	0	9.7561	39.259	HDAC1;SAP18
kinase binding (GO:0019900)	6/419	0.0186937	0.896518	0	0	2.86396	11.3973	NEK9;RPS19;CLTC;CALM3;EEF2;CALM1
sequence-specific double-stranded DNA binding (GO:1990837)	3/113	0.0191075	0.879708	0	0	5.30973	21.0142	MBD4;HDAC1;NONO
protein deacetylase activity (GO:0033558)	2/43	0.0195638	0.866074	0	0	9.30233	36.596	HDAC1;SAP18
rRNA binding (GO:0019843)	2/44	0.0204295	0.870901	0	0	9.09091	35.3707	MRPS27;IMP3
cadherin binding (GO:0045296)	5/314	0.0207477	0.85288	0	0	3.18471	12.3418	DDX6;SEPT9;EEF2;YKT6;CRKL
hydrogen ion transmembrane transporter activity (GO:0015078)	2/52	0.0279086	1	0	0	7.69231	27.5294	ATP6V0E1;ATP5G2
RNA polymerase II distal enhancer sequence-specific DNA binding (GO:0000980)	2/53	0.0289101	1	0	0	7.54717	26.7439	HDAC1;NONO
clathrin light chain binding (GO:0032051)	1/6	0.029631	1	0	0	33.3333	117.298	CLTC
U4 snRNA binding (GO:0030621)	1/6	0.029631	1	0	0	33.3333	117.298	SNU13
CD4 receptor binding (GO:0042609)	1/6	0.029631	1	0	0	33.3333	117.298	IL16
peroxisome proliferator activated receptor binding (GO:0042975)	1/6	0.029631	1	0	0	33.3333	117.298	MBD4
malate dehydrogenase activity (GO:0016615)	1/6	0.029631	0.974435	0	0	33.3333	117.298	MDH2
cAMP-dependent protein kinase activity (GO:0004691)	1/6	0.029631	0.947368	0	0	33.3333	117.298	PRKAA1
inositol trisphosphate kinase activity (GO:0051766)	1/6	0.029631	0.921763	0	0	33.3333	117.298	CALM1
exoribonuclease activity (GO:0004532)	1/6	0.029631	0.897506	0	0	33.3333	117.298	CNOT7
U3 snoRNA binding (GO:0034511)	1/6	0.029631	0.874493	0	0	33.3333	117.298	SNU13
clathrin heavy chain binding (GO:0032050)	1/6	0.029631	0.852631	0	0	33.3333	117.298	CLTA
LBD domain binding (GO:0050693)	1/6	0.029631	0.831835	0	0	33.3333	117.298	MBD4
protein kinase activator activity (GO:0030295)	2/56	0.0319994	0.876936	0	0	7.14286	24.586	CALM3;CALM1
palmitoyl-(protein) hydrolase activity (GO:0008474)	1/7	0.0344842	0.923055	0	0	28.5714	96.2072	LYPLA1
N6-methyladenosine-containing RNA binding (GO:1990247)	1/7	0.0344842	0.902077	0	0	28.5714	96.2072	YTHDF2
satellite DNA binding (GO:0003696)	1/7	0.0344842	0.88203	0	0	28.5714	96.2072	MBD4
histone serine kinase activity (GO:0035174)	1/7	0.0344842	0.862856	0	0	28.5714	96.2072	PRKAA1
telomerase activity (GO:0003720)	1/8	0.0393135	0.962763	0	0	25	80.9047	PTGES3
cyclic nucleotide-dependent protein kinase activity (GO:0004690)	1/8	0.0393135	0.942705	0	0	25	80.9047	PRKAA1
RNA-directed DNA polymerase activity (GO:0003964)	1/8	0.0393135	0.923466	0	0	25	80.9047	PTGES3
GDP-dissociation inhibitor activity (GO:0005092)	1/8	0.0393135	0.904997	0	0	25	80.9047	ARHGDIB
ubiquitin binding (GO:0043130)	2/63	0.0396819	0.895566	0	0	6.34921	20.488	TSG101;NBR1
enhancer sequence-specific DNA binding (GO:0001158)	2/65	0.0419931	0.929502	0	0	6.15385	19.5092	HDAC1;NONO
dolichyl-diphosphooligosaccharide-protein glycotransferase activity (GO:0004579)	1/9	0.0441188	0.958128	0	0	22.2222	69.3526	DAD1
phospholipase activity (GO:0004620)	2/70	0.0479848	1	0	0	5.71429	17.3536	LYPLA1;PAFAH1B2
histone kinase activity (GO:0035173)	1/10	0.0489004	1	0	0	20	60.3594	PRKAA1
DNA N-glycosylase activity (GO:0019104)	1/10	0.0489004	1	0	0	20	60.3594	MBD4
oligosaccharyl transferase activity (GO:0004576)	1/10	0.0489004	0.987445	0	0	20	60.3594	DAD1
G-rich strand telomeric DNA binding (GO:0098505)	1/10	0.0489004	0.97042	0	0	20	60.3594	TERF2IP
calcium channel inhibitor activity (GO:0019855)	1/10	0.0489004	0.953972	0	0	20	60.3594	CALM1
proton-transporting ATP synthase activity, rotational mechanism (GO:0046933)	1/11	0.0536583	1	0	0	18.1818	53.184	ATP5G2
hydrolase activity, acting on carbon-nitrogen (but not peptide) bonds, in linear amides (GO:0016811)	2/76	0.0555566	1	0	0	5.26316	15.2124	HDAC1;SAP18
poly(A)-specific ribonuclease activity (GO:0004535)	1/12	0.0583926	1	0	0	16.6667	47.3428	CNOT7
single-stranded telomeric DNA binding (GO:0043047)	1/12	0.0583926	1	0	0	16.6667	47.3428	TERF2IP
thiolester hydrolase activity (GO:0016790)	1/13	0.0631034	1	0	0	15.3846	42.5074	LYPLA1
vitamin D receptor binding (GO:0042809)	1/14	0.0677909	1	0	0	14.2857	38.4475	MBD4
poly(A) binding (GO:0008143)	1/14	0.0677909	1	0	0	14.2857	38.4475	KHDRBS1
hydrolase activity, hydrolyzing N-glycosyl compounds (GO:0016799)	1/14	0.0677909	1	0	0	14.2857	38.4475	MBD4
histone methyltransferase activity (H3-K4 specific) (GO:0042800)	1/16	0.0770964	1	0	0	12.5	32.0337	WDR82
retinoic acid receptor binding (GO:0042974)	1/16	0.0770964	1	0	0	12.5	32.0337	MBD4
ubiquitin-specific protease binding (GO:1990381)	1/16	0.0770964	1	0	0	12.5	32.0337	CLTC
DNA polymerase binding (GO:0070182)	1/16	0.0770964	1	0	0	12.5	32.0337	PTGES3
poly(U) RNA binding (GO:0008266)	1/16	0.0770964	1	0	0	12.5	32.0337	KHDRBS1
protein phosphatase binding (GO:0019903)	2/93	0.0790201	1	0	0	4.30108	10.9164	IGBP1;ANAPC5
proton-transporting ATPase activity, rotational mechanism (GO:0046961)	1/17	0.0817146	1	0	0	11.7647	29.465	ATP6V0E1
ligand-dependent nuclear receptor binding (GO:0016922)	1/17	0.0817146	1	0	0	11.7647	29.465	MBD4
transcription corepressor activity (GO:0003714)	3/204	0.0826056	1	0	0	2.94118	7.33435	HDAC1;SAP18;N4BP2L2
SUMO transferase activity (GO:0019789)	1/18	0.08631	1	0	0	11.1111	27.2201	UBE2I
lysophospholipase activity (GO:0004622)	1/19	0.0908825	1	0	0	10.5263	25.2441	LYPLA1
phosphatase binding (GO:0019902)	2/103	0.0940199	1	0	0	3.8835	9.18155	TERF2IP;ANAPC5
poly-pyrimidine tract binding (GO:0008187)	1/20	0.0954324	1	0	0	10	23.4934	KHDRBS1
mitogen-activated protein kinase binding (GO:0051019)	1/20	0.0954324	1	0	0	10	23.4934	NBR1
methyl-CpG binding (GO:0008327)	1/20	0.0954324	1	0	0	10	23.4934	CHTOP
protein phosphatase 2A binding (GO:0051721)	1/20	0.0954324	1	0	0	10	23.4934	IGBP1
poly-purine tract binding (GO:0070717)	1/20	0.0954324	1	0	0	10	23.4934	KHDRBS1
low-density lipoprotein particle receptor binding (GO:0050750)	1/20	0.0954324	1	0	0	10	23.4934	CLTC
carboxylic ester hydrolase activity (GO:0052689)	2/104	0.0955626	1	0	0	3.84615	9.03067	LYPLA1;PAFAH1B2
adenylyltransferase activity (GO:0070566)	1/21	0.0999598	1	0	0	9.52381	21.9332	KARS
hydrogen-exporting ATPase activity (GO:0036442)	1/21	0.0999598	1	0	0	9.52381	21.9332	ATP6V0E1
telomerase RNA binding (GO:0070034)	1/22	0.104465	1	0	0	9.09091	20.5355	PAPD5
mRNA 5'-UTR binding (GO:0048027)	1/22	0.104465	1	0	0	9.09091	20.5355	CCT5
fibroblast growth factor binding (GO:0017134)	1/23	0.108947	1	0	0	8.69565	19.2773	RPS19
protein-cysteine S-palmitoyltransferase activity (GO:0019706)	1/25	0.117846	1	0	0	8	17.107	YKT6
protein-cysteine S-acyltransferase activity (GO:0019707)	1/25	0.117846	1	0	0	8	17.107	YKT6
acetyltransferase activity (GO:0016407)	1/25	0.117846	1	0	0	8	17.107	PAFAH1B2
ATPase coupled ion transmembrane transporter activity (GO:0042625)	1/25	0.117846	1	0	0	8	17.107	ATP6V0E1
lipoprotein particle receptor binding (GO:0070325)	1/26	0.122262	1	0	0	7.69231	16.1661	CLTC
exoribonuclease activity, producing 5'-phosphomonoesters (GO:0016896)	1/26	0.122262	1	0	0	7.69231	16.1661	CNOT7
thyroid hormone receptor binding (GO:0046966)	1/27	0.126657	1	0	0	7.40741	15.3057	MBD4
calcium channel regulator activity (GO:0005246)	1/27	0.126657	1	0	0	7.40741	15.3057	CALM1
beta-tubulin binding (GO:0048487)	1/28	0.131029	1	0	0	7.14286	14.5167	CCT5
palmitoyltransferase activity (GO:0016409)	1/29	0.13538	1	0	0	6.89655	13.7908	YKT6
RNA polymerase II repressing transcription factor binding (GO:0001103)	1/29	0.13538	1	0	0	6.89655	13.7908	HDAC1
WW domain binding (GO:0050699)	1/30	0.13971	1	0	0	6.66667	13.1213	NDFIP1
phosphotyrosine residue binding (GO:0001784)	1/30	0.13971	1	0	0	6.66667	13.1213	CRKL
cation-transporting ATPase activity (GO:0019829)	1/30	0.13971	1	0	0	6.66667	13.1213	ATP5G2
nucleosomal DNA binding (GO:0031492)	1/30	0.13971	1	0	0	6.66667	13.1213	HDAC1
phospholipase A2 activity (GO:0004623)	1/31	0.144017	1	0	0	6.45161	12.5021	PAFAH1B2
pre-mRNA binding (GO:0036002)	1/31	0.144017	1	0	0	6.45161	12.5021	CELF1
Hsp90 protein binding (GO:0051879)	1/31	0.144017	1	0	0	6.45161	12.5021	PTGES3
glutathione transferase activity (GO:0004364)	1/31	0.144017	1	0	0	6.45161	12.5021	GSTK1
deoxyribonuclease activity (GO:0004536)	1/31	0.144017	1	0	0	6.45161	12.5021	MBD4
ligand-gated channel activity (GO:0022834)	1/32	0.148304	1	0	0	6.25	11.9281	CALM1
3'-5'-exoribonuclease activity (GO:0000175)	1/32	0.148304	1	0	0	6.25	11.9281	CNOT7
phosphatidylinositol-3,4,5-trisphosphate binding (GO:0005547)	1/33	0.152569	1	0	0	6.06061	11.3948	PLEKHB2
estrogen receptor binding (GO:0030331)	1/33	0.152569	1	0	0	6.06061	11.3948	MBD4
ion channel inhibitor activity (GO:0008200)	1/34	0.156813	1	0	0	5.88235	10.8982	CALM1
ubiquitin-protein transferase activity (GO:0004842)	4/418	0.157204	1	0	0	1.91388	3.54107	UBE2D2;UBE2D3;ANAPC5;MDM4
helicase activity (GO:0004386)	1/35	0.161037	1	0	0	5.71429	10.435	DDX6
protein phosphorylated amino acid binding (GO:0045309)	1/35	0.161037	1	0	0	5.71429	10.435	CRKL
endodeoxyribonuclease activity (GO:0004520)	1/36	0.165239	1	0	0	5.55556	10.002	MBD4
exonuclease activity (GO:0004527)	1/37	0.16942	1	0	0	5.40541	9.59662	CNOT7
snRNA binding (GO:0017069)	1/37	0.16942	1	0	0	5.40541	9.59662	SNU13
translation initiation factor activity (GO:0003743)	1/37	0.16942	1	0	0	5.40541	9.59662	EIF3H
ribosome binding (GO:0043022)	1/39	0.177721	1	0	0	5.12821	8.85919	MRPS27
3'-5' exonuclease activity (GO:0008408)	1/39	0.177721	1	0	0	5.12821	8.85919	CNOT7
transcription regulatory region sequence-specific DNA binding (GO:0000976)	3/293	0.181087	1	0	0	2.04778	3.4992	HDAC1;NONO;CNBP
hormone receptor binding (GO:0051427)	1/41	0.185939	1	0	0	4.87805	8.20652	MBD4
histone-lysine N-methyltransferase activity (GO:0018024)	1/42	0.190018	1	0	0	4.7619	7.9078	WDR82
aminoacyl-tRNA ligase activity (GO:0004812)	1/42	0.190018	1	0	0	4.7619	7.9078	KARS
lipase activity (GO:0016298)	1/44	0.198114	1	0	0	4.54545	7.35868	LYPLA1
Rac GTPase binding (GO:0048365)	1/44	0.198114	1	0	0	4.54545	7.35868	ARHGDIB
ATPase activity, coupled to transmembrane movement of substances (GO:0042626)	1/46	0.206131	1	0	0	4.34783	6.86628	ATP6V0E1
flavin adenine dinucleotide binding (GO:0050660)	1/49	0.218007	1	0	0	4.08163	6.21725	ETFA
ribonuclease activity (GO:0004540)	1/50	0.221927	1	0	0	4	6.02163	CNOT7
Rab guanyl-nucleotide exchange factor activity (GO:0017112)	1/52	0.229708	1	0	0	3.84615	5.65749	DENND4B
repressing transcription factor binding (GO:0070491)	1/54	0.237412	1	0	0	3.7037	5.32578	HDAC1
protein homodimerization activity (GO:0042803)	5/665	0.239519	1	0	0	1.50376	2.14906	PSMD7;TSG101;RPS19;KARS;MFF
ubiquitin-like protein ligase activity (GO:0061659)	2/187	0.240161	1	0	0	2.13904	3.05122	ANAPC5;MDM4
nuclear hormone receptor binding (GO:0035257)	1/57	0.248825	1	0	0	3.50877	4.88073	MBD4
ubiquitin protein ligase activity (GO:0061630)	2/193	0.25126	1	0	0	2.07254	2.86273	ANAPC5;MDM4
double-stranded RNA binding (GO:0003725)	1/60	0.260068	1	0	0	3.33333	4.48937	CLTC
protein serine/threonine phosphatase activity (GO:0004722)	1/62	0.267472	1	0	0	3.22581	4.25401	PPP6C
small GTPase binding (GO:0031267)	1/64	0.274801	1	0	0	3.125	4.03658	AGFG1
ATPase binding (GO:0051117)	1/64	0.274801	1	0	0	3.125	4.03658	SNU13
mRNA 3'-UTR binding (GO:0003730)	1/64	0.274801	1	0	0	3.125	4.03658	CCT5
ligand-dependent nuclear receptor transcription coactivator activity (GO:0030374)	1/66	0.282059	1	0	0	3.0303	3.83528	MBD4
metalloendopeptidase activity (GO:0004222)	1/66	0.282059	1	0	0	3.0303	3.83528	SPG7
transcription regulatory region DNA binding (GO:0044212)	3/375	0.289107	1	0	0	1.6	1.98554	MBD4;HDAC1;NONO
translation factor activity, RNA binding (GO:0008135)	1/68	0.289244	1	0	0	2.94118	3.64849	EIF3H
RNA helicase activity (GO:0003724)	1/68	0.289244	1	0	0	2.94118	3.64849	DDX6
ATP-dependent RNA helicase activity (GO:0004004)	1/68	0.289244	1	0	0	2.94118	3.64849	DDX6
RNA-dependent ATPase activity (GO:0008186)	1/69	0.29281	1	0	0	2.89855	3.56009	DDX6
activating transcription factor binding (GO:0033613)	1/69	0.29281	1	0	0	2.89855	3.56009	HDAC1
ligand-gated ion channel activity (GO:0015276)	1/69	0.29281	1	0	0	2.89855	3.56009	CALM1
GTPase activity (GO:0003924)	2/223	0.306787	1	0	0	1.79372	2.11947	SEPT9;ARHGDIB
Rho GTPase binding (GO:0017048)	1/73	0.306897	1	0	0	2.73973	3.23628	ARHGDIB
heme binding (GO:0020037)	1/73	0.306897	1	0	0	2.73973	3.23628	CYB5B
core promoter sequence-specific DNA binding (GO:0001046)	1/74	0.310375	1	0	0	2.7027	3.16209	HDAC1
endonuclease activity (GO:0004519)	1/74	0.310375	1	0	0	2.7027	3.16209	MBD4
sequence-specific DNA binding (GO:0043565)	3/395	0.316448	1	0	0	1.51899	1.74774	CHTOP;HNRNPD;TERF2IP
GTPase binding (GO:0051020)	1/77	0.320707	1	0	0	2.5974	2.95384	AGFG1
steroid hormone receptor binding (GO:0035258)	1/77	0.320707	1	0	0	2.5974	2.95384	MBD4
syntaxin binding (GO:0019905)	1/78	0.324116	1	0	0	2.5641	2.88886	TMED10
protein transporter activity (GO:0008565)	1/81	0.334244	1	0	0	2.46914	2.70589	VPS35
phosphatidylinositol phosphate binding (GO:1901981)	1/82	0.337586	1	0	0	2.43902	2.64862	PLEKHB2
ATP-dependent helicase activity (GO:0008026)	1/86	0.35079	1	0	0	2.32558	2.4362	DDX6
histone deacetylase binding (GO:0042826)	1/86	0.35079	1	0	0	2.32558	2.4362	HDAC1
nucleoside-triphosphatase activity (GO:0017111)	3/425	0.357538	1	0	0	1.41176	1.45202	DDX6;SEPT9;ARHGDIB
oxidoreductase activity, acting on the CH-OH group of donors, NAD or NADP as acceptor (GO:0016616)	1/89	0.360521	1	0	0	2.24719	2.29259	MDH2
ion channel activity (GO:0005216)	1/94	0.376421	1	0	0	2.12766	2.07882	CALM1
integrin binding (GO:0005178)	1/95	0.379554	1	0	0	2.10526	2.03949	LGALS8
transferase activity, transferring hexosyl groups (GO:0016758)	1/101	0.398025	1	0	0	1.9802	1.82424	DAD1
metallopeptidase activity (GO:0008237)	1/103	0.40406	1	0	0	1.94175	1.7596	SPG7
RNA polymerase II regulatory region sequence-specific DNA binding (GO:0000977)	3/461	0.406412	1	0	0	1.30152	1.17187	HDAC1;NONO;CNBP
calcium ion binding (GO:0005509)	2/285	0.418166	1	0	0	1.40351	1.22369	CALM3;CALM1
ubiquitin protein ligase binding (GO:0031625)	2/285	0.418166	1	0	0	1.40351	1.22369	TSG101;TCP1
ubiquitin-like protein ligase binding (GO:0044389)	2/298	0.440459	1	0	0	1.34228	1.10059	TSG101;TCP1
protease binding (GO:0002020)	1/119	0.450234	1	0	0	1.68067	1.34116	CLTC
RNA polymerase II transcription factor binding (GO:0001085)	1/122	0.458489	1	0	0	1.63934	1.27839	HDAC1
DNA binding (GO:0003677)	5/894	0.464438	1	0	0	1.11857	0.857861	KHDRBS1;MBD4;TSG101;H2AFV;RBM5
actin filament binding (GO:0051015)	1/128	0.474631	1	0	0	1.5625	1.1644	ARPC2
phosphoprotein phosphatase activity (GO:0004721)	1/137	0.497956	1	0	0	1.45985	1.01787	PPP6C
endopeptidase activity (GO:0004175)	2/355	0.532347	1	0	0	1.12676	0.710377	SPG7;PSMA7
transcriptional repressor activity, RNA polymerase II transcription regulatory region sequence-specific binding (GO:0001227)	1/160	0.55301	1	0	0	1.25	0.740475	CNBP
peptidase activity, acting on L-amino acid peptides (GO:0070011)	1/186	0.608073	1	0	0	1.07527	0.534903	PSMA7
RNA polymerase II regulatory region DNA binding (GO:0001012)	1/202	0.638563	1	0	0	0.990099	0.444095	CNBP
metal ion binding (GO:0046872)	2/443	0.653088	1	0	0	0.902935	0.384689	CALM3;CALM1
regulatory region DNA binding (GO:0000975)	1/225	0.67832	1	0	0	0.888889	0.34501	HDAC1
GTPase activator activity (GO:0005096)	1/250	0.716635	1	0	0	0.8	0.266551	AGFG1
phosphotransferase activity, alcohol group as acceptor (GO:0016773)	1/255	0.723737	1	0	0	0.784314	0.25359	PRKAA1
actin binding (GO:0003779)	1/255	0.723737	1	0	0	0.784314	0.25359	ARPC2
tubulin binding (GO:0015631)	1/256	0.725136	1	0	0	0.78125	0.251091	CCT5
RNA polymerase II core promoter proximal region sequence-specific DNA binding (GO:0000978)	1/263	0.734736	1	0	0	0.760456	0.234407	HDAC1
GTPase regulator activity (GO:0030695)	1/276	0.751691	1	0	0	0.724638	0.206833	AGFG1
core promoter proximal region sequence-specific DNA binding (GO:0000987)	1/279	0.755449	1	0	0	0.716846	0.201035	HDAC1
kinase activity (GO:0016301)	1/281	0.757923	1	0	0	0.711744	0.197277	PRKAA1
transcription coactivator activity (GO:0003713)	1/292	0.771093	1	0	0	0.684932	0.178046	MBD4
zinc ion binding (GO:0008270)	1/303	0.783553	1	0	0	0.660066	0.161001	MDM4
protein serine/threonine kinase activity (GO:0004674)	1/369	0.845397	1	0	0	0.542005	0.0910295	PRKAA1
transition metal ion binding (GO:0046914)	1/400	0.86805	1	0	0	0.5	0.0707532	MDM4
protein kinase activity (GO:0004672)	1/514	0.926475	1	0	0	0.389105	0.0297152	PRKAA1

## Sheet: GO_Cellular_Component_2018_PC1
Supplementary Table S2: Nominally significant terms of PC1 in GO Cellular Component 2018							significant
Term	Overlap	P-value	Adjusted P-value	Old P-value	Old Adjusted P-value	Odds Ratio	Combined Score	Genes
chaperonin-containing T-complex (GO:0005832)	4/13	4.06322e-07	0.00018122	0	0	61.5385	905.607	CCT3;TCP1;CCT7;CCT5
nuclear body (GO:0016604)	13/619	1.26945e-05	0.00283086	0	0	4.20032	47.3559	MBD4;CHTOP;PRKAA1;UBE2I;RBM8A;TMEM179B;NONO;IL16;CNOT7;NBR1;LPXN;TERF2IP;SAP18
nuclear speck (GO:0016607)	9/297	1.81503e-05	0.00269834	0	0	6.06061	66.1626	MBD4;CHTOP;PRKAA1;CNOT7;RBM8A;TMEM179B;LPXN;SAP18;IL16
microtubule (GO:0005874)	7/211	9.19214e-05	0.0102492	0	0	6.63507	61.6702	CCT3;SEPT9;TCP1;CALM3;CALM1;CCT7;CCT5
cytosolic part (GO:0044445)	6/160	0.000153044	0.0136516	0	0	7.5	65.8859	CCT3;RPS19;TCP1;SNU13;CCT7;CCT5
clathrin coat (GO:0030118)	2/6	0.000366432	0.0272381	0	0	66.6667	527.446	CLTC;CLTA
lysosomal membrane (GO:0005765)	7/292	0.000661978	0.0421774	0	0	4.79452	35.0972	SEC13;OSTM1;TMEM179B;SURF4;CLTC;CLTA;VPS35
spindle microtubule (GO:0005876)	3/50	0.00200468	0.111761	0	0	12	74.5473	CLTC;CALM3;CALM1
nucleolus (GO:0005730)	10/677	0.00206875	0.102518	0	0	2.95421	18.2594	DDX6;MBD4;TSG101;RPS19;TMEM179B;IMP3;WDR82;SNU13;PAFAH1B2;CCT5
ficolin-1-rich granule (GO:0101002)	5/185	0.00237687	0.106008	0	0	5.40541	32.6593	PSMD7;TMEM179B;PSMD13;EEF2;PAFAH1B2
endolysosome membrane (GO:0036020)	2/15	0.00249083	0.100992	0	0	26.6667	159.87	CLTC;CLTA
microtubule cytoskeleton (GO:0015630)	7/389	0.00339372	0.126133	0	0	3.59897	20.4631	CCT3;SEPT9;YTHDF2;CLTC;TCP1;CCT7;CCT5
ficolin-1-rich granule lumen (GO:1904813)	4/124	0.00349019	0.11974	0	0	6.45161	36.5019	PSMD7;PSMD13;EEF2;PAFAH1B2
cytoplasmic vesicle lumen (GO:0060205)	4/130	0.00413101	0.131602	0	0	6.15385	33.7799	PSMD7;PSMD13;EEF2;PAFAH1B2
endolysosome (GO:0036019)	2/21	0.00488539	0.145259	0	0	19.0476	101.362	CLTC;CLTA
P-body (GO:0000932)	3/69	0.0050044	0.139498	0	0	8.69565	46.0647	DDX6;YTHDF2;CNOT7
mitochondrion (GO:0005739)	12/1027	0.00514859	0.135075	0	0	2.3369	12.3132	MTCH1;GSTK1;MRPS27;KARS;C14ORF119;MDH2;NBR1;VPS35;ETFA;SPG7;MFF;YKT6
polymeric cytoskeletal fiber (GO:0099513)	5/222	0.0051663	0.128009	0	0	4.5045	23.7189	CCT3;SEPT9;TCP1;CCT7;CCT5
calcium channel complex (GO:0034704)	2/25	0.00688907	0.161712	0	0	16	79.6451	CALM3;CALM1
ribonucleoprotein granule (GO:0035770)	3/81	0.00780578	0.174069	0	0	7.40741	35.9473	DDX6;CHTOP;YTHDF2
cytoplasmic ribonucleoprotein granule (GO:0036464)	4/171	0.0107139	0.227543	0	0	4.67836	21.222	DDX6;CHTOP;CNOT7;YTHDF2
vesicle coat (GO:0030120)	2/32	0.0111345	0.225727	0	0	12.5	56.2213	SEC13;CLTA
endoplasmic reticulum-Golgi intermediate compartment (GO:0005793)	3/96	0.0123887	0.240234	0	0	6.25	27.4435	TMED10;SURF4;YKT6
small-subunit processome (GO:0032040)	2/36	0.0139609	0.25944	0	0	11.1111	47.461	IMP3;SNU13
clathrin-coated vesicle (GO:0030136)	3/101	0.0141941	0.253223	0	0	5.94059	25.2768	TMED10;CLTC;CLTA
mitochondrial outer membrane (GO:0005741)	3/116	0.0204649	0.351053	0	0	5.17241	20.1157	CYB5B;ATP5G2;MFF
cytoplasmic vesicle (GO:0031410)	4/216	0.023212	0.383428	0	0	3.7037	13.9374	ARHGDIB;CLTA;VPS35;AGFG1
Golgi membrane (GO:0000139)	6/443	0.0238048	0.379176	0	0	2.7088	10.1252	TMEM87A;TMED10;SURF4;CLTC;CLTA;YKT6
endoplasmic reticulum-Golgi intermediate compartment membrane (GO:0033116)	2/48	0.0240483	0.369847	0	0	8.33333	31.0641	TMED10;YKT6
chromosome, telomeric region (GO:0000781)	3/125	0.0248488	0.369418	0	0	4.8	17.7357	WDR82;PTGES3;TERF2IP
clathrin-coated endocytic vesicle (GO:0045334)	2/51	0.0269215	0.387322	0	0	7.84314	28.3516	CLTC;CLTA
box C/D snoRNP complex (GO:0031428)	1/6	0.029631	0.412982	0	0	33.3333	117.298	SNU13
gamma-secretase complex (GO:0070765)	1/6	0.029631	0.400467	0	0	33.3333	117.298	TMED10
clathrin vesicle coat (GO:0030125)	1/6	0.029631	0.388689	0	0	33.3333	117.298	CLTA
small ribosomal subunit (GO:0015935)	2/54	0.0299258	0.381341	0	0	7.40741	25.9928	RPS19;IMP3
ER to Golgi transport vesicle membrane (GO:0012507)	2/55	0.0309557	0.383506	0	0	7.27273	25.2742	SEC13;TMED10
late endosome (GO:0005770)	3/141	0.0337929	0.407341	0	0	4.25532	14.4149	TSG101;NBR1;VPS35
mitochondrial proton-transporting ATP synthase complex, coupling factor F(o) (GO:0000276)	1/7	0.0344842	0.404736	0	0	28.5714	96.2072	ATP5G2
azurophil granule membrane (GO:0035577)	2/59	0.0352126	0.402687	0	0	6.77966	22.6871	TMEM179B;SURF4
shelterin complex (GO:0070187)	1/8	0.0393135	0.438346	0	0	25	80.9047	TERF2IP
Cdc73/Paf1 complex (GO:0016593)	1/8	0.0393135	0.427654	0	0	25	80.9047	SETD5
COPI-coated vesicle (GO:0030137)	1/8	0.0393135	0.417472	0	0	25	80.9047	TMED10
microtubule organizing center (GO:0005815)	6/508	0.0421362	0.437041	0	0	2.3622	7.48074	NEK9;YTHDF2;TCP1;CALM3;CALM1;CCT5
cation channel complex (GO:0034703)	2/66	0.0431674	0.43756	0	0	6.06061	19.0465	CALM3;CALM1
RISC complex (GO:0016442)	1/9	0.0441188	0.437267	0	0	22.2222	69.3526	DDX6
RNAi effector complex (GO:0031332)	1/9	0.0441188	0.427761	0	0	22.2222	69.3526	DDX6
nuclear chromosome part (GO:0044454)	5/393	0.0473545	0.449364	0	0	2.54453	7.76105	WDR82;HDAC1;POLE3;H2AFV;TERF2IP
coated vesicle (GO:0030135)	2/72	0.0504638	0.468893	0	0	5.55556	16.5917	TMED10;CLTC
nucleoplasm part (GO:0044451)	5/408	0.053981	0.491337	0	0	2.45098	7.15472	CNOT7;WDR82;NBR1;TERF2IP;SAP18
COPII-coated ER to Golgi transport vesicle (GO:0030134)	2/76	0.0555566	0.495565	0	0	5.26316	15.2124	SEC13;TMED10
preribosome (GO:0030684)	2/76	0.0555566	0.485848	0	0	5.26316	15.2124	IMP3;SNU13
chromosomal region (GO:0098687)	2/77	0.0568571	0.487659	0	0	5.19481	14.8946	PTGES3;TERF2IP
small nucleolar ribonucleoprotein complex (GO:0005732)	1/12	0.0583926	0.491379	0	0	16.6667	47.3428	SNU13
chromatin (GO:0000785)	4/297	0.0619003	0.511251	0	0	2.6936	7.49422	MBD4;WDR82;HDAC1;H2AFV
COPII vesicle coat (GO:0030127)	1/13	0.0631034	0.511711	0	0	15.3846	42.5074	SEC13
nuclear telomere cap complex (GO:0000783)	1/13	0.0631034	0.502574	0	0	15.3846	42.5074	TERF2IP
Sin3 complex (GO:0016580)	1/13	0.0631034	0.493757	0	0	15.3846	42.5074	HDAC1
Set1C/COMPASS complex (GO:0048188)	1/13	0.0631034	0.485243	0	0	15.3846	42.5074	WDR82
clathrin-coated vesicle membrane (GO:0030665)	2/82	0.0635162	0.480139	0	0	4.87805	13.4462	CLTC;CLTA
spindle (GO:0005819)	3/187	0.0674204	0.501159	0	0	3.20856	8.65286	CLTC;CALM3;CALM1
septin filament array (GO:0032160)	1/14	0.0677909	0.495652	0	0	14.2857	38.4475	SEPT9
septin cytoskeleton (GO:0032156)	1/14	0.0677909	0.487657	0	0	14.2857	38.4475	SEPT9
septin ring (GO:0005940)	1/14	0.0677909	0.479917	0	0	14.2857	38.4475	SEPT9
trans-Golgi network membrane (GO:0032588)	2/86	0.0690235	0.481008	0	0	4.65116	12.434	CLTC;CLTA
mitochondrial matrix (GO:0005759)	4/309	0.0694479	0.476519	0	0	2.589	6.90532	GSTK1;KARS;MDH2;ETFA
trans-Golgi network transport vesicle (GO:0030140)	1/15	0.0724552	0.489622	0	0	13.3333	34.9972	TMED10
synaptonemal structure (GO:0099086)	1/15	0.0724552	0.482314	0	0	13.3333	34.9972	UBE2I
secretory granule lumen (GO:0034774)	4/318	0.0754071	0.494582	0	0	2.51572	6.50278	PSMD7;PSMD13;EEF2;PAFAH1B2
Sin3-type complex (GO:0070822)	1/16	0.0770964	0.498333	0	0	12.5	32.0337	HDAC1
CHD-type complex (GO:0090545)	1/16	0.0770964	0.491214	0	0	12.5	32.0337	HDAC1
NuRD complex (GO:0016581)	1/16	0.0770964	0.484296	0	0	12.5	32.0337	HDAC1
peroxisome (GO:0005777)	2/93	0.0790201	0.489486	0	0	4.30108	10.9164	GSTK1;MFF
microbody (GO:0042579)	2/93	0.0790201	0.48278	0	0	4.30108	10.9164	GSTK1;MFF
nuclear replisome (GO:0043601)	1/17	0.0817146	0.492496	0	0	11.7647	29.465	POLE3
centrosome (GO:0005813)	5/462	0.0820886	0.488154	0	0	2.1645	5.41116	NEK9;TCP1;CALM3;CALM1;CCT5
anaphase-promoting complex (GO:0005680)	1/21	0.0999598	0.586606	0	0	9.52381	21.9332	ANAPC5
spindle pole (GO:0000922)	2/108	0.101805	0.589676	0	0	3.7037	8.46183	CALM3;CALM1
nuclear chromosome, telomeric region (GO:0000784)	2/108	0.101805	0.582116	0	0	3.7037	8.46183	WDR82;TERF2IP
endocytic vesicle (GO:0030139)	2/109	0.103383	0.583657	0	0	3.66972	8.32776	CLTC;CLTA
focal adhesion (GO:0005925)	4/357	0.104069	0.580187	0	0	2.2409	5.07047	RPS19;ARPC2;CLTC;LPXN
telomerase holoenzyme complex (GO:0005697)	1/22	0.104465	0.575201	0	0	9.09091	20.5355	PTGES3
mitochondrial proton-transporting ATP synthase complex (GO:0005753)	1/22	0.104465	0.568186	0	0	9.09091	20.5355	ATP5G2
lytic vacuole membrane (GO:0098852)	3/234	0.11258	0.604951	0	0	2.5641	5.60022	SEC13;OSTM1;VPS35
spliceosomal complex (GO:0005681)	2/115	0.11299	0.599923	0	0	3.47826	7.58419	SNU13;RBM5
pre-autophagosomal structure (GO:0000407)	1/24	0.113408	0.595057	0	0	8.33333	18.1397	NBR1
U4/U6 x U5 tri-snRNP complex (GO:0046540)	1/26	0.122262	0.634058	0	0	7.69231	16.1661	SNU13
cytosolic ribosome (GO:0022626)	2/125	0.129483	0.663785	0	0	3.2	6.54146	RPS19;SNU13
mitochondrial small ribosomal subunit (GO:0005763)	1/28	0.131029	0.66408	0	0	7.14286	14.5167	MRPS27
synaptonemal complex (GO:0000795)	1/29	0.13538	0.678422	0	0	6.89655	13.7908	UBE2I
Golgi cisterna membrane (GO:0032580)	1/29	0.13538	0.670884	0	0	6.89655	13.7908	TMEM87A
multivesicular body (GO:0005771)	1/30	0.13971	0.68473	0	0	6.66667	13.1213	TSG101
endosomal part (GO:0044440)	1/32	0.148304	0.718952	0	0	6.25	11.9281	VPS35
spliceosomal tri-snRNP complex (GO:0097526)	1/32	0.148304	0.711221	0	0	6.25	11.9281	SNU13
clathrin-coated endocytic vesicle membrane (GO:0030669)	1/34	0.156813	0.74403	0	0	5.88235	10.8982	CLTC
precatalytic spliceosome (GO:0071011)	1/34	0.156813	0.736198	0	0	5.88235	10.8982	SNU13
lysosome (GO:0005764)	4/423	0.16195	0.752392	0	0	1.89125	3.44297	SEC13;OSTM1;CLTC;VPS35
phagocytic vesicle membrane (GO:0030670)	1/39	0.177721	0.817148	0	0	5.12821	8.85919	ATP6V0E1
nucleolar part (GO:0044452)	2/154	0.179932	0.818876	0	0	2.5974	4.455	SNU13;PAFAH1B2
azurophil granule (GO:0042582)	2/155	0.181725	0.818679	0	0	2.58065	4.40068	TMEM179B;SURF4
contractile actin filament bundle (GO:0097517)	1/41	0.185939	0.829288	0	0	4.87805	8.20652	SEPT9
stress fiber (GO:0001725)	1/41	0.185939	0.821077	0	0	4.87805	8.20652	SEPT9
cytoplasmic stress granule (GO:0010494)	1/42	0.190018	0.830862	0	0	4.7619	7.9078	DDX6
aggresome (GO:0016235)	1/42	0.190018	0.822795	0	0	4.7619	7.9078	EEF2
nuclear ubiquitin ligase complex (GO:0000152)	1/42	0.190018	0.814884	0	0	4.7619	7.9078	ANAPC5
cell cortex part (GO:0044448)	1/45	0.202133	0.858583	0	0	4.44444	7.10592	SEPT9
cis-Golgi network (GO:0005801)	1/48	0.214068	0.900702	0	0	4.16667	6.42275	TMED10
actomyosin (GO:0042641)	1/49	0.218007	0.908704	0	0	4.08163	6.21725	SEPT9
histone methyltransferase complex (GO:0035097)	1/50	0.221927	0.916476	0	0	4	6.02163	WDR82
cytosolic small ribosomal subunit (GO:0022627)	1/50	0.221927	0.908068	0	0	4	6.02163	RPS19
Golgi cisterna (GO:0031985)	1/51	0.225827	0.915626	0	0	3.92157	5.83524	TMEM87A
nuclear chromosome (GO:0000228)	1/53	0.233569	0.938486	0	0	3.77358	5.48784	TERF2IP
lytic vacuole (GO:0000323)	2/184	0.234621	0.934294	0	0	2.17391	3.15171	CLTC;VPS35
trans-Golgi network (GO:0005802)	2/186	0.238313	0.9406	0	0	2.15054	3.08423	CLTC;CLTA
integral component of mitochondrial membrane (GO:0032592)	1/57	0.248825	0.973471	0	0	3.50877	4.88073	MFF
Golgi-associated vesicle (GO:0005798)	1/59	0.256339	0.99415	0	0	3.38983	4.61442	TMED10
nuclear matrix (GO:0016363)	1/60	0.260068	0.999918	0	0	3.33333	4.48937	NONO
spliceosomal snRNP complex (GO:0097525)	1/60	0.260068	0.991372	0	0	3.33333	4.48937	SNU13
cytoskeleton (GO:0005856)	4/521	0.263696	0.99668	0	0	1.53551	2.04677	CCT3;SEPT9;ARPC2;ARHGDIB
U2-type spliceosomal complex (GO:0005684)	1/61	0.263779	0.988618	0	0	3.27869	4.36932	SNU13
ficolin-1-rich granule membrane (GO:0101003)	1/62	0.267472	0.994102	0	0	3.22581	4.25401	TMEM179B
vacuole (GO:0005773)	1/63	0.271146	0.999429	0	0	3.1746	4.14317	NBR1
PML body (GO:0016605)	1/63	0.271146	0.991237	0	0	3.1746	4.14317	UBE2I
autophagosome (GO:0005776)	1/65	0.278439	1	0	0	3.07692	3.93402	NBR1
mitochondrial envelope (GO:0005740)	1/70	0.296358	1	0	0	2.85714	3.47482	SPG7
cytosolic large ribosomal subunit (GO:0022625)	1/70	0.296358	1	0	0	2.85714	3.47482	SNU13
nuclear transcription factor complex (GO:0044798)	1/72	0.303401	1	0	0	2.77778	3.31305	NONO
early endosome (GO:0005769)	2/223	0.306787	1	0	0	1.79372	2.11947	TSG101;VPS35
large ribosomal subunit (GO:0015934)	1/73	0.306897	1	0	0	2.73973	3.23628	SNU13
ribosome (GO:0005840)	1/77	0.320707	1	0	0	2.5974	2.95384	RPS19
nuclear periphery (GO:0034399)	1/79	0.327509	1	0	0	2.53165	2.82593	NONO
phagocytic vesicle (GO:0045335)	1/84	0.344221	1	0	0	2.38095	2.53922	ATP6V0E1
mitotic spindle (GO:0072686)	1/85	0.347513	1	0	0	2.35294	2.48695	CLTC
nuclear chromatin (GO:0000790)	2/254	0.363356	1	0	0	1.5748	1.59429	HDAC1;H2AFV
DNA-directed RNA polymerase II, holoenzyme (GO:0016591)	1/91	0.366929	1	0	0	2.1978	2.20349	SETD5
chromosome (GO:0005694)	1/98	0.388858	1	0	0	2.04082	1.92763	TERF2IP
Golgi subcompartment (GO:0098791)	3/480	0.431805	1	0	0	1.25	1.04973	TMED10;SURF4;YKT6
actin cytoskeleton (GO:0015629)	2/295	0.435354	1	0	0	1.35593	1.12759	SEPT9;ARPC2
fibrillar center (GO:0001650)	1/132	0.485128	1	0	0	1.51515	1.09597	PAFAH1B2
mitochondrial inner membrane (GO:0005743)	2/342	0.512289	1	0	0	1.16959	0.7823	MRPS27;SPG7
RNA polymerase II transcription factor complex (GO:0090575)	1/148	0.525076	1	0	0	1.35135	0.870556	NONO
tertiary granule (GO:0070820)	1/165	0.564163	1	0	0	1.21212	0.693834	TMEM179B
perinuclear region of cytoplasm (GO:0048471)	2/379	0.567898	1	0	0	1.05541	0.597164	SEPT9;NDFIP1
cullin-RING ubiquitin ligase complex (GO:0031461)	1/182	0.600061	1	0	0	1.0989	0.561234	ANAPC5
integral component of plasma membrane (GO:0005887)	1/1464	0.999507	1	0	0	0.136612	6.73328e-05	YKT6

## Sheet: Human_Gene_Atlas_table_PC2
Supplementary Table S2: Nominally significant terms of PC2 in Human Gene Atlas							significant
Term	Overlap	P-value	Adjusted P-value	Old P-value	Old Adjusted P-value	Odds Ratio	Combined Score	Genes
colon	5/258	0.00958272	0.804949	0	0	3.87597	18.0147	SLC25A26;AHCYL2;PCCA;TANC2;BMPR1A
CiliaryGanglion	5/278	0.0129171	0.542519	0	0	3.59712	15.6446	EML5;KIAA1328;FANCM;POLR3B;ULK4
721_B_lymphoblasts	13/1543	0.0436529	1	0	0	1.68503	5.27665	MIPEP;PRIM2;FANCM;DDX10;C15ORF41;SNUPN;TTC27;ARHGAP10;FGGY;POLR3B;TBC1D5;TLK2;PDSS2
AtrioventricularNode	4/269	0.0460978	0.968054	0	0	2.97398	9.1509	HHAT;KIAA1328;POLR3B;ULK4
SkeletalMuscle	5/441	0.0703714	1	0	0	2.26757	6.01807	PRKCI;FGGY;POLR3B;TLK2;MDN1
UterusCorpus	2/98	0.0864202	1	0	0	4.08163	9.99402	POLR3B;MDN1
Lymphoma_burkitts(Raji)	4/355	0.102492	1	0	0	2.25352	5.13346	SLC25A26;HIBADH;CAMTA1;DEPDC5
Skin	2/111	0.106559	1	0	0	3.6036	8.06866	KIAA1328;FANCM
CerebellumPeduncles	2/137	0.149951	1	0	0	2.91971	5.54	ERC1;BICD1
SuperiorCervicalGanglion	5/602	0.183402	1	0	0	1.66113	2.8174	DIAPH2;FANCM;TMEM117;SLC16A10;TANC2
TestisGermCell	3/314	0.207747	1	0	0	1.91083	3.00274	DIAPH2;TTLL5;ULK4
Fetalbrain	3/325	0.222055	1	0	0	1.84615	2.77815	C14ORF37;SCAPER;RALGPS1
Leukemia_promyelocytic-HL-60	1/62	0.267472	1	0	0	3.22581	4.25401	DDX10
TestisSeminiferousTubule	1/69	0.29281	1	0	0	2.89855	3.56009	SUPT3H
DorsalRootGanglion	1/69	0.29281	1	0	0	2.89855	3.56009	SLC2A13
Trachea	1/72	0.303401	1	0	0	2.77778	3.31305	ARHGAP10
SubthalamicNucleus	1/77	0.320707	1	0	0	2.5974	2.95384	ACYP2
OlfactoryBulb	1/83	0.340912	1	0	0	2.40964	2.59309	EHBP1
Prostate	2/249	0.35433	1	0	0	1.60643	1.66671	PRKCI;DMXL1
CardiacMyocytes	2/273	0.397206	1	0	0	1.4652	1.35282	TTLL5;PCCA
CD34+	4/645	0.403957	1	0	0	1.24031	1.12428	IFT74;SLC25A26;CAMTA1;SNUPN
BronchialEpithelialCells	2/280	0.409475	1	0	0	1.42857	1.27554	AVEN;PRKCI
AdrenalCortex	1/106	0.413001	1	0	0	1.88679	1.6685	PRIM2
pineal_night	4/674	0.436643	1	0	0	1.18694	0.983547	AHCYL2;PHLPP1;SIL1;SCAPER
BDCA4+_DendriticCells	3/495	0.451583	1	0	0	1.21212	0.96363	HHAT;PDSS2;SNX9
pineal_day	4/694	0.458913	1	0	0	1.15274	0.897861	ZNF280D;PHLPP1;FAM168A;SCAPER
PancreaticIslet	1/123	0.461213	1	0	0	1.62602	1.25837	SIL1
Appendix	1/127	0.471974	1	0	0	1.5748	1.18241	CCDC30
Kidney	1/142	0.510469	1	0	0	1.40845	0.947079	MIPEP
Amygdala	2/345	0.516967	1	0	0	1.15942	0.764958	FAM168A;MAP4K3
SmoothMuscle	2/363	0.544413	1	0	0	1.10193	0.670025	AVEN;FUT8
Thyroid	2/388	0.580726	1	0	0	1.03093	0.560284	MAP4K3;BMPR1A
Adipocyte	1/181	0.598033	1	0	0	1.10497	0.568076	TMEM135
CD19+_BCells(neg._sel.)	2/412	0.613577	1	0	0	0.970874	0.474223	TBC1D5;TTC27
TrigeminalGanglion	1/196	0.627415	1	0	0	1.02041	0.475661	SCAPER
Uterus	1/201	0.636728	1	0	0	0.995025	0.449167	C9ORF3
retina	1/218	0.666702	1	0	0	0.917431	0.371938	CHCHD6
Wholebrain	1/240	0.701884	1	0	0	0.833333	0.29499	CHCHD6
CD56+_NKCells	3/752	0.73084	1	0	0	0.797872	0.250182	AEBP2;C15ORF41;PDSS2
PrefrontalCortex	2/521	0.738414	1	0	0	0.767754	0.232822	ZHX3;FAM168A
TestisIntersitial	2/568	0.780783	1	0	0	0.704225	0.174266	TTLL5;ULK4
Testis	1/384	0.856802	1	0	0	0.520833	0.0804942	CHCHD6
Heart	1/415	0.877798	1	0	0	0.481928	0.0628137	CAMTA1
CD4+_Tcells	1/533	0.933325	1	0	0	0.375235	0.0258917	MDN1
CD8+_Tcells	1/602	0.953295	1	0	0	0.332226	0.0158907	AEBP2
Liver	1/618	0.957003	1	0	0	0.323625	0.0142229	RALGPS1
CD33+_Myeloid	1/679	0.968653	1	0	0	0.294551	0.00938111	DIAPH2

## Sheet: GO_Biological_Process_2018_PC2
Supplementary Table S2: Nominally significant terms of PC2 in GO Biological Process 2018							significant
Term	Overlap	P-value	Adjusted P-value	Old P-value	Old Adjusted P-value	Odds Ratio	Combined Score	Genes
protein polyglutamylation (GO:0018095)	2/9	0.000870867	1	0	0	44.4444	313.156	TTLL5;TTLL11
regulation of protein kinase C signaling (GO:0090036)	2/11	0.00132184	1	0	0	36.3636	241.045	PHLPP1;ULK4
cilium organization (GO:0044782)	5/193	0.00285329	1	0	0	5.18135	30.359	IFT74;IFT43;BBS9;WDPCP;CEP89
phosphorylation (GO:0016310)	7/387	0.00329899	1	0	0	3.61757	20.6713	PRKCI;FER;FGGY;PEAK1;TLK2;MAP4K3;BMPR1A
NADH dehydrogenase complex assembly (GO:0010257)	3/65	0.00423252	1	0	0	9.23077	50.4458	NDUFAF6;NUBPL;NDUFAF2
mitochondrial respiratory chain complex I biogenesis (GO:0097031)	3/65	0.00423252	1	0	0	9.23077	50.4458	NDUFAF6;NUBPL;NDUFAF2
mitochondrial respiratory chain complex I assembly (GO:0032981)	3/65	0.00423252	1	0	0	9.23077	50.4458	NDUFAF6;NUBPL;NDUFAF2
plasma membrane bounded cell projection assembly (GO:0120031)	5/242	0.00738466	1	0	0	4.13223	20.2824	IFT74;IFT43;BBS9;WDPCP;CEP89
regulation of p38MAPK cascade (GO:1900744)	2/27	0.00800811	1	0	0	14.8148	71.5156	PHLPP1;ULK4
peptidyl-glutamic acid modification (GO:0018200)	2/28	0.00859621	1	0	0	14.2857	67.9491	TTLL5;TTLL11
bicellular tight junction assembly (GO:0070830)	2/29	0.0092031	1	0	0	13.7931	64.665	PATJ;PRKCI
protein phosphorylation (GO:0006468)	7/471	0.00940086	1	0	0	2.9724	13.872	PRKCI;FER;PEAK1;TLK2;ERC1;MAP4K3;BMPR1A
replication fork processing (GO:0031297)	2/31	0.0104725	1	0	0	12.9032	58.8259	MMS22L;FANCM
regulation of JNK cascade (GO:0046328)	3/91	0.0107236	1	0	0	6.59341	29.9031	PHLPP1;ULK4;ZNF675
organelle assembly (GO:0070925)	6/377	0.0116597	1	0	0	3.18302	14.1696	IFT74;IFT43;BBS9;WDPCP;BICD1;CEP89
substrate adhesion-dependent cell spreading (GO:0034446)	2/33	0.0118146	1	0	0	12.1212	53.799	FER;PEAK1
mitochondrial respiratory chain complex assembly (GO:0033108)	3/98	0.013094	1	0	0	6.12245	26.5445	NDUFAF6;NUBPL;NDUFAF2
apical junction assembly (GO:0043297)	2/36	0.0139609	1	0	0	11.1111	47.461	PATJ;PRKCI
DNA-dependent DNA replication maintenance of fidelity (GO:0045005)	2/36	0.0139609	1	0	0	11.1111	47.461	MMS22L;FANCM
positive regulation of osteoblast differentiation (GO:0045669)	2/36	0.0139609	1	0	0	11.1111	47.461	ZHX3;BMPR1A
cilium assembly (GO:0060271)	5/289	0.0150502	1	0	0	3.46021	14.5203	IFT74;IFT43;BBS9;WDPCP;CEP89
intraciliary transport involved in cilium assembly (GO:0035735)	2/41	0.0178805	1	0	0	9.7561	39.259	IFT74;IFT43
regulation of stress-activated MAPK cascade (GO:0032872)	2/42	0.0187141	1	0	0	9.52381	37.8903	PHLPP1;ULK4
positive regulation of receptor-mediated endocytosis (GO:0048260)	2/42	0.0187141	1	0	0	9.52381	37.8903	TBC1D5;BICD1
protein N-linked glycosylation via asparagine (GO:0018279)	2/45	0.021311	1	0	0	8.88889	34.2092	FUT8;ST3GAL3
peptidyl-asparagine modification (GO:0018196)	2/46	0.022208	1	0	0	8.69565	33.107	FUT8;ST3GAL3
intraciliary transport (GO:0042073)	2/47	0.0231206	1	0	0	8.51064	32.0599	IFT74;IFT43
amino acid transport (GO:0006865)	2/49	0.0249912	1	0	0	8.16327	30.1162	SLC38A9;SLC16A10
cytoskeleton organization (GO:0007010)	3/127	0.0258864	1	0	0	4.72441	17.2632	ARHGAP10;PRKCI;WDPCP
positive regulation of NF-kappaB transcription factor activity (GO:0051092)	3/129	0.026947	1	0	0	4.65116	16.8088	PRKCI;FER;ERC1
positive regulation of ossification (GO:0045778)	2/53	0.0289101	1	0	0	7.54717	26.7439	ZHX3;BMPR1A
regulation of glial cell apoptotic process (GO:0034350)	1/6	0.029631	1	0	0	33.3333	117.298	PRKCI
ventricular compact myocardium morphogenesis (GO:0003223)	1/6	0.029631	1	0	0	33.3333	117.298	BMPR1A
single strand break repair (GO:0000012)	1/6	0.029631	1	0	0	33.3333	117.298	APLF
negative regulation of phospholipase activity (GO:0010519)	1/6	0.029631	1	0	0	33.3333	117.298	BICD1
positive regulation of protein localization to centrosome (GO:1904781)	1/6	0.029631	1	0	0	33.3333	117.298	BICD1
cell morphogenesis involved in differentiation (GO:0000904)	2/55	0.0309557	1	0	0	7.27273	25.2742	FER;PEAK1
I-kappaB kinase/NF-kappaB signaling (GO:0007249)	2/58	0.034128	1	0	0	6.89655	23.294	ERC1;ZNF675
valine metabolic process (GO:0006573)	1/7	0.0344842	1	0	0	28.5714	96.2072	HIBADH
regulation of transcription from RNA polymerase II promoter involved in heart development (GO:1901213)	1/7	0.0344842	1	0	0	28.5714	96.2072	BMPR1A
regulation of chromatin assembly or disassembly (GO:0001672)	1/7	0.0344842	1	0	0	28.5714	96.2072	TLK2
cleavage furrow formation (GO:0036089)	1/7	0.0344842	1	0	0	28.5714	96.2072	SNX9
negative regulation of glial cell apoptotic process (GO:0034351)	1/7	0.0344842	1	0	0	28.5714	96.2072	PRKCI
regulation of protein localization to centrosome (GO:1904779)	1/7	0.0344842	1	0	0	28.5714	96.2072	BICD1
L-cysteine metabolic process (GO:0046439)	1/7	0.0344842	1	0	0	28.5714	96.2072	AHCYL2
mitral valve development (GO:0003174)	1/7	0.0344842	1	0	0	28.5714	96.2072	BMPR1A
dorsal aorta development (GO:0035907)	1/7	0.0344842	1	0	0	28.5714	96.2072	BMPR1A
pharyngeal arch artery morphogenesis (GO:0061626)	1/7	0.0344842	1	0	0	28.5714	96.2072	BMPR1A
cytoplasmic sequestering of NF-kappaB (GO:0007253)	1/7	0.0344842	1	0	0	28.5714	96.2072	FAF1
dorsal aorta morphogenesis (GO:0035912)	1/7	0.0344842	1	0	0	28.5714	96.2072	BMPR1A
pentose metabolic process (GO:0019321)	1/7	0.0344842	1	0	0	28.5714	96.2072	FGGY
peptidyl-diphthamide biosynthetic process from peptidyl-histidine (GO:0017183)	1/8	0.0393135	1	0	0	25	80.9047	DPH6
polyol transport (GO:0015791)	1/8	0.0393135	1	0	0	25	80.9047	SLC2A13
ventricular trabecula myocardium morphogenesis (GO:0003222)	1/8	0.0393135	1	0	0	25	80.9047	BMPR1A
isoprenoid biosynthetic process (GO:0008299)	1/8	0.0393135	1	0	0	25	80.9047	PDSS2
short-chain fatty acid catabolic process (GO:0019626)	1/8	0.0393135	1	0	0	25	80.9047	PCCA
peptidyl-diphthamide metabolic process (GO:0017182)	1/8	0.0393135	1	0	0	25	80.9047	DPH6
bone resorption (GO:0045453)	1/8	0.0393135	1	0	0	25	80.9047	ZNF675
isoprenoid metabolic process (GO:0006720)	1/8	0.0393135	1	0	0	25	80.9047	PDSS2
cellular amide metabolic process (GO:0043603)	2/63	0.0396819	1	0	0	6.34921	20.488	MIPEP;PCCA
oligosaccharide metabolic process (GO:0009311)	2/64	0.0408313	1	0	0	6.25	19.9894	FUT8;ST3GAL3
mitochondrial protein processing (GO:0034982)	1/9	0.0441188	1	0	0	22.2222	69.3526	MIPEP
L-fucose metabolic process (GO:0042354)	1/9	0.0441188	1	0	0	22.2222	69.3526	FUT8
mitral valve morphogenesis (GO:0003183)	1/9	0.0441188	1	0	0	22.2222	69.3526	BMPR1A
short-chain fatty acid metabolic process (GO:0046459)	1/9	0.0441188	1	0	0	22.2222	69.3526	PCCA
fucose catabolic process (GO:0019317)	1/9	0.0441188	1	0	0	22.2222	69.3526	FUT8
proton-transporting V-type ATPase complex assembly (GO:0070070)	1/9	0.0441188	1	0	0	22.2222	69.3526	DMXL1
regulation of leukocyte degranulation (GO:0043300)	1/9	0.0441188	1	0	0	22.2222	69.3526	FER
glucose import (GO:0046323)	1/9	0.0441188	1	0	0	22.2222	69.3526	SLC2A13
regulation of mast cell activation involved in immune response (GO:0033006)	1/9	0.0441188	1	0	0	22.2222	69.3526	FER
tyrosine phosphorylation of STAT protein (GO:0007260)	1/9	0.0441188	1	0	0	22.2222	69.3526	FER
L-fucose catabolic process (GO:0042355)	1/9	0.0441188	1	0	0	22.2222	69.3526	FUT8
mitochondrion morphogenesis (GO:0070584)	1/9	0.0441188	1	0	0	22.2222	69.3526	NUBPL
ribonucleoprotein complex assembly (GO:0022618)	3/157	0.0441886	1	0	0	3.82166	11.9208	BICD1;MDN1;SNUPN
regulation of TOR signaling (GO:0032006)	2/68	0.0455523	1	0	0	5.88235	18.17	SLC38A9;DEPDC5
regulation of osteoblast differentiation (GO:0045667)	2/70	0.0479848	1	0	0	5.71429	17.3536	ZHX3;BMPR1A
regulation of phospholipase C activity (GO:1900274)	1/10	0.0489004	1	0	0	20	60.3594	BICD1
regulation of chromatin organization (GO:1902275)	1/10	0.0489004	1	0	0	20	60.3594	TLK2
vacuolar proton-transporting V-type ATPase complex assembly (GO:0070072)	1/10	0.0489004	1	0	0	20	60.3594	DMXL1
intraciliary retrograde transport (GO:0035721)	1/10	0.0489004	1	0	0	20	60.3594	IFT43
regulation of cytoplasmic translational elongation (GO:1900247)	1/10	0.0489004	1	0	0	20	60.3594	DPH6
protein K11-linked deubiquitination (GO:0035871)	1/10	0.0489004	1	0	0	20	60.3594	USP37
response to insulin (GO:0032868)	2/72	0.0504638	1	0	0	5.55556	16.5917	PRKCI;FER
protein N-linked glycosylation (GO:0006487)	2/74	0.0529881	1	0	0	5.40541	15.8794	FUT8;ST3GAL3
positive regulation of endothelial cell apoptotic process (GO:2000353)	1/11	0.0536583	1	0	0	18.1818	53.184	PRKCI
methionine metabolic process (GO:0006555)	1/11	0.0536583	1	0	0	18.1818	53.184	AHCYL2
cell part morphogenesis (GO:0032990)	1/11	0.0536583	1	0	0	18.1818	53.184	NUBPL
microtubule anchoring at microtubule organizing center (GO:0072393)	1/11	0.0536583	1	0	0	18.1818	53.184	BICD1
regulation of myeloid leukocyte mediated immunity (GO:0002886)	1/11	0.0536583	1	0	0	18.1818	53.184	FER
stress granule assembly (GO:0034063)	1/11	0.0536583	1	0	0	18.1818	53.184	BICD1
negative regulation of JUN kinase activity (GO:0043508)	1/11	0.0536583	1	0	0	18.1818	53.184	ZNF675
I-kappaB phosphorylation (GO:0007252)	1/11	0.0536583	1	0	0	18.1818	53.184	ERC1
carbohydrate phosphorylation (GO:0046835)	1/11	0.0536583	1	0	0	18.1818	53.184	FGGY
biotin metabolic process (GO:0006768)	1/11	0.0536583	1	0	0	18.1818	53.184	PCCA
cardiac right ventricle morphogenesis (GO:0003215)	1/12	0.0583926	1	0	0	16.6667	47.3428	BMPR1A
plasma membrane tubulation (GO:0097320)	1/12	0.0583926	1	0	0	16.6667	47.3428	SNX9
regulation of catabolic process (GO:0009894)	1/12	0.0583926	1	0	0	16.6667	47.3428	FAF1
microtubule anchoring (GO:0034453)	1/12	0.0583926	1	0	0	16.6667	47.3428	BICD1
positive regulation of SMAD protein import into nucleus (GO:0060391)	1/12	0.0583926	1	0	0	16.6667	47.3428	BMPR1A
cell-cell junction assembly (GO:0007043)	2/80	0.0608217	1	0	0	5	13.999	PATJ;PRKCI
regulation of plasma membrane bounded cell projection organization (GO:0120035)	1/13	0.0631034	1	0	0	15.3846	42.5074	ULK4
nucleotide-sugar metabolic process (GO:0009225)	1/13	0.0631034	1	0	0	15.3846	42.5074	FUT8
secretion (GO:0046903)	1/13	0.0631034	1	0	0	15.3846	42.5074	PRKCI
protein kinase C-activating G-protein coupled receptor signaling pathway (GO:0007205)	1/13	0.0631034	1	0	0	15.3846	42.5074	DGKH
positive regulation of protein targeting to mitochondrion (GO:1903955)	2/82	0.0635162	1	0	0	4.87805	13.4462	HHAT;DPH6
retrograde transport, endosome to Golgi (GO:0042147)	2/83	0.0648784	1	0	0	4.81928	13.1819	TBC1D5;ERC1
quinone biosynthetic process (GO:1901663)	1/14	0.0677909	1	0	0	14.2857	38.4475	PDSS2
interleukin-6-mediated signaling pathway (GO:0070102)	1/14	0.0677909	1	0	0	14.2857	38.4475	FER
metallo-sulfur cluster assembly (GO:0031163)	1/14	0.0677909	1	0	0	14.2857	38.4475	NUBPL
positive regulation of cardiac muscle cell proliferation (GO:0060045)	1/14	0.0677909	1	0	0	14.2857	38.4475	BMPR1A
cell surface receptor signaling pathway involved in heart development (GO:0061311)	1/14	0.0677909	1	0	0	14.2857	38.4475	BMPR1A
ubiquinone metabolic process (GO:0006743)	1/14	0.0677909	1	0	0	14.2857	38.4475	PDSS2
positive regulation of vascular smooth muscle cell proliferation (GO:1904707)	1/14	0.0677909	1	0	0	14.2857	38.4475	BMPR1A
negative regulation of smooth muscle cell migration (GO:0014912)	1/14	0.0677909	1	0	0	14.2857	38.4475	BMPR1A
atrioventricular valve morphogenesis (GO:0003181)	1/15	0.0724552	1	0	0	13.3333	34.9972	BMPR1A
regulation of mast cell degranulation (GO:0043304)	1/15	0.0724552	1	0	0	13.3333	34.9972	FER
ubiquinone biosynthetic process (GO:0006744)	1/15	0.0724552	1	0	0	13.3333	34.9972	PDSS2
positive regulation of membrane protein ectodomain proteolysis (GO:0051044)	1/15	0.0724552	1	0	0	13.3333	34.9972	SNX9
mesenchyme morphogenesis (GO:0072132)	1/15	0.0724552	1	0	0	13.3333	34.9972	BMPR1A
endocardial cushion morphogenesis (GO:0003203)	1/15	0.0724552	1	0	0	13.3333	34.9972	BMPR1A
negative regulation of TORC1 signaling (GO:1904262)	1/15	0.0724552	1	0	0	13.3333	34.9972	DEPDC5
regulation of protein targeting to mitochondrion (GO:1903214)	2/89	0.0732536	1	0	0	4.49438	11.7475	HHAT;DPH6
positive regulation of protein complex assembly (GO:0031334)	2/89	0.0732536	1	0	0	4.49438	11.7475	FAF1;SNX9
aorta morphogenesis (GO:0035909)	1/16	0.0770964	1	0	0	12.5	32.0337	BMPR1A
positive regulation of epithelial cell apoptotic process (GO:1904037)	1/16	0.0770964	1	0	0	12.5	32.0337	PRKCI
negative regulation of NF-kappaB import into nucleus (GO:0042347)	1/16	0.0770964	1	0	0	12.5	32.0337	FAF1
regulation of SMAD protein import into nucleus (GO:0060390)	1/16	0.0770964	1	0	0	12.5	32.0337	BMPR1A
mitochondrial fusion (GO:0008053)	1/16	0.0770964	1	0	0	12.5	32.0337	CHCHD6
positive regulation of cardiac muscle tissue growth (GO:0055023)	1/16	0.0770964	1	0	0	12.5	32.0337	BMPR1A
negative regulation of transcription regulatory region DNA binding (GO:2000678)	1/16	0.0770964	1	0	0	12.5	32.0337	ZNF675
protein transport along microtubule (GO:0098840)	1/16	0.0770964	1	0	0	12.5	32.0337	IFT74
hexose transport (GO:0008645)	1/16	0.0770964	1	0	0	12.5	32.0337	SLC2A13
cytoplasmic sequestering of transcription factor (GO:0042994)	1/16	0.0770964	1	0	0	12.5	32.0337	FAF1
cell cycle G1/S phase transition (GO:0044843)	2/93	0.0790201	1	0	0	4.30108	10.9164	PRIM2;USP37
pharyngeal system development (GO:0060037)	1/17	0.0817146	1	0	0	11.7647	29.465	BMPR1A
regulation of lamellipodium organization (GO:1902743)	1/17	0.0817146	1	0	0	11.7647	29.465	FER
negative regulation of immune effector process (GO:0002698)	1/17	0.0817146	1	0	0	11.7647	29.465	FER
sialylation (GO:0097503)	1/17	0.0817146	1	0	0	11.7647	29.465	ST3GAL3
platelet-derived growth factor receptor signaling pathway (GO:0048008)	1/17	0.0817146	1	0	0	11.7647	29.465	FER
N-glycan processing (GO:0006491)	1/17	0.0817146	1	0	0	11.7647	29.465	FUT8
negative regulation of tumor necrosis factor-mediated signaling pathway (GO:0010804)	1/17	0.0817146	1	0	0	11.7647	29.465	ZNF675
cellular protein localization (GO:0034613)	4/328	0.0823231	1	0	0	2.43902	6.0905	TBC1D5;SNX9;SIL1;BICD1
regulation of autophagy (GO:0010506)	3/204	0.0826056	1	0	0	2.94118	7.33435	TLK2;SLC38A9;DEPDC5
regulation of cardiac muscle cell proliferation (GO:0060043)	1/18	0.08631	1	0	0	11.1111	27.2201	BMPR1A
iron-sulfur cluster assembly (GO:0016226)	1/18	0.08631	1	0	0	11.1111	27.2201	NUBPL
establishment or maintenance of apical/basal cell polarity (GO:0035088)	1/18	0.08631	1	0	0	11.1111	27.2201	PRKCI
heart trabecula morphogenesis (GO:0061384)	1/18	0.08631	1	0	0	11.1111	27.2201	BMPR1A
cellular response to gamma radiation (GO:0071480)	1/18	0.08631	1	0	0	11.1111	27.2201	TLK2
regulation of smooth muscle cell migration (GO:0014910)	1/18	0.08631	1	0	0	11.1111	27.2201	BMPR1A
negative regulation of osteoclast differentiation (GO:0045671)	1/18	0.08631	1	0	0	11.1111	27.2201	ZNF675
protein localization to organelle (GO:0033365)	2/98	0.0864202	1	0	0	4.08163	9.99402	BBS9;BICD1
histone deubiquitination (GO:0016578)	1/19	0.0908825	1	0	0	10.5263	25.2441	SUPT3H
endocardial cushion development (GO:0003197)	1/19	0.0908825	1	0	0	10.5263	25.2441	BMPR1A
regulation of neuron migration (GO:2001222)	1/19	0.0908825	1	0	0	10.5263	25.2441	ULK4
hexose transmembrane transport (GO:0035428)	1/19	0.0908825	1	0	0	10.5263	25.2441	SLC2A13
organelle fusion (GO:0048284)	1/19	0.0908825	1	0	0	10.5263	25.2441	CHCHD6
sulfur compound transport (GO:0072348)	1/19	0.0908825	1	0	0	10.5263	25.2441	SLC25A26
positive regulation of sequence-specific DNA binding transcription factor activity (GO:0051091)	3/216	0.0941331	1	0	0	2.77778	6.56401	PRKCI;FER;ERC1
vacuolar acidification (GO:0007035)	1/20	0.0954324	1	0	0	10	23.4934	DMXL1
G1/S transition of mitotic cell cycle (GO:0000082)	2/106	0.0986696	1	0	0	3.77358	8.73954	PRIM2;USP37
positive regulation of receptor internalization (GO:0002092)	1/21	0.0999598	1	0	0	9.52381	21.9332	TBC1D5
non-motile cilium assembly (GO:1905515)	1/21	0.0999598	1	0	0	9.52381	21.9332	CEP89
negative regulation of G-protein coupled receptor protein signaling pathway (GO:0045744)	1/21	0.0999598	1	0	0	9.52381	21.9332	BICD1
branched-chain amino acid catabolic process (GO:0009083)	1/21	0.0999598	1	0	0	9.52381	21.9332	HIBADH
branched-chain amino acid metabolic process (GO:0009081)	1/22	0.104465	1	0	0	9.09091	20.5355	HIBADH
regulation of membrane protein ectodomain proteolysis (GO:0051043)	1/22	0.104465	1	0	0	9.09091	20.5355	SNX9
protein homotrimerization (GO:0070207)	1/22	0.104465	1	0	0	9.09091	20.5355	CLYBL
regulation of ERBB signaling pathway (GO:1901184)	1/22	0.104465	1	0	0	9.09091	20.5355	FER
protein complex localization (GO:0031503)	1/22	0.104465	1	0	0	9.09091	20.5355	IFT74
outflow tract septum morphogenesis (GO:0003148)	1/22	0.104465	1	0	0	9.09091	20.5355	BMPR1A
glucose transport (GO:0015758)	1/22	0.104465	1	0	0	9.09091	20.5355	SLC2A13
positive regulation of establishment of protein localization to mitochondrion (GO:1903749)	2/111	0.106559	1	0	0	3.6036	8.06866	HHAT;DPH6
cellular response to peptide hormone stimulus (GO:0071375)	2/111	0.106559	1	0	0	3.6036	8.06866	PRKCI;FER
cellular response to insulin stimulus (GO:0032869)	2/111	0.106559	1	0	0	3.6036	8.06866	PRKCI;FER
endosomal transport (GO:0016197)	3/230	0.108367	1	0	0	2.6087	5.79712	TBC1D5;SNX9;ERC1
regulation of protein oligomerization (GO:0032459)	1/23	0.108947	1	0	0	8.69565	19.2773	SNX9
protein K48-linked deubiquitination (GO:0071108)	1/23	0.108947	1	0	0	8.69565	19.2773	USP37
protein localization to cilium (GO:0061512)	1/23	0.108947	1	0	0	8.69565	19.2773	BBS9
regulation of microtubule cytoskeleton organization (GO:0070507)	1/23	0.108947	1	0	0	8.69565	19.2773	BICD1
cellular response to interleukin-6 (GO:0071354)	1/23	0.108947	1	0	0	8.69565	19.2773	FER
cell-cell adhesion mediated by cadherin (GO:0044331)	1/23	0.108947	1	0	0	8.69565	19.2773	FER
positive regulation of protein oligomerization (GO:0032461)	1/23	0.108947	1	0	0	8.69565	19.2773	SNX9
cellular amino acid catabolic process (GO:0009063)	1/23	0.108947	1	0	0	8.69565	19.2773	HIBADH
peroxisome organization (GO:0007031)	1/23	0.108947	1	0	0	8.69565	19.2773	TMEM135
regulation of apoptotic process (GO:0042981)	7/816	0.114281	1	0	0	1.71569	3.72149	AVEN;ARHGAP10;PRKCI;PHLPP1;FAF1;ERC1;MAP4K3
intrinsic apoptotic signaling pathway in response to endoplasmic reticulum stress (GO:0070059)	1/25	0.117846	1	0	0	8	17.107	TMEM117
macromolecule modification (GO:0043412)	1/25	0.117846	1	0	0	8	17.107	ST3GAL3
DNA replication initiation (GO:0006270)	1/25	0.117846	1	0	0	8	17.107	PRIM2
negative regulation of proteasomal ubiquitin-dependent protein catabolic process (GO:0032435)	1/25	0.117846	1	0	0	8	17.107	TLK2
cytosolic transport (GO:0016482)	2/119	0.119519	1	0	0	3.36134	7.14044	TBC1D5;ERC1
regulation of neuron projection development (GO:0010975)	2/120	0.121166	1	0	0	3.33333	7.03532	PRKCI;ULK4
female gamete generation (GO:0007292)	1/26	0.122262	1	0	0	7.69231	16.1661	DIAPH2
regulation of vascular smooth muscle cell proliferation (GO:1904705)	1/26	0.122262	1	0	0	7.69231	16.1661	BMPR1A
regulation of lamellipodium assembly (GO:0010591)	1/26	0.122262	1	0	0	7.69231	16.1661	FER
positive regulation of glucose transport (GO:0010828)	1/26	0.122262	1	0	0	7.69231	16.1661	PRKCI
negative regulation of gene expression, epigenetic (GO:0045814)	1/26	0.122262	1	0	0	7.69231	16.1661	AEBP2
in utero embryonic development (GO:0001701)	1/26	0.122262	1	0	0	7.69231	16.1661	FUT8
positive regulation of glucose import (GO:0046326)	1/27	0.126657	1	0	0	7.40741	15.3057	PRKCI
regulation of microtubule-based process (GO:0032886)	1/27	0.126657	1	0	0	7.40741	15.3057	BICD1
response to gamma radiation (GO:0010332)	1/27	0.126657	1	0	0	7.40741	15.3057	TLK2
regulation of transcription regulatory region DNA binding (GO:2000677)	1/27	0.126657	1	0	0	7.40741	15.3057	ZNF675
positive regulation of interferon-beta production (GO:0032728)	1/27	0.126657	1	0	0	7.40741	15.3057	POLR3B
cristae formation (GO:0042407)	1/28	0.131029	1	0	0	7.14286	14.5167	CHCHD6
negative regulation of myeloid leukocyte differentiation (GO:0002762)	1/28	0.131029	1	0	0	7.14286	14.5167	ZNF675
regulation of TORC1 signaling (GO:1903432)	1/29	0.13538	1	0	0	6.89655	13.7908	DEPDC5
negative regulation of JNK cascade (GO:0046329)	1/29	0.13538	1	0	0	6.89655	13.7908	ZNF675
negative regulation of proteasomal protein catabolic process (GO:1901799)	1/29	0.13538	1	0	0	6.89655	13.7908	TLK2
regulation of receptor internalization (GO:0002090)	1/29	0.13538	1	0	0	6.89655	13.7908	TBC1D5
positive regulation of mitochondrion organization (GO:0010822)	2/129	0.13623	1	0	0	3.10078	6.18111	HHAT;DPH6
amino acid transmembrane transport (GO:0003333)	1/30	0.13971	1	0	0	6.66667	13.1213	SLC38A9
keratan sulfate biosynthetic process (GO:0018146)	1/30	0.13971	1	0	0	6.66667	13.1213	ST3GAL3
regulation of embryonic development (GO:0045995)	1/30	0.13971	1	0	0	6.66667	13.1213	WDPCP
regulation of protein phosphorylation (GO:0001932)	3/262	0.143725	1	0	0	2.29008	4.44241	FER;PHLPP1;ULK4
artery morphogenesis (GO:0048844)	1/31	0.144017	1	0	0	6.45161	12.5021	BMPR1A
ribosomal large subunit assembly (GO:0000027)	1/31	0.144017	1	0	0	6.45161	12.5021	MDN1
negative regulation of stress-activated MAPK cascade (GO:0032873)	1/31	0.144017	1	0	0	6.45161	12.5021	ZNF675
positive regulation of bone mineralization (GO:0030501)	1/32	0.148304	1	0	0	6.25	11.9281	BMPR1A
regulation of glucose import (GO:0046324)	1/32	0.148304	1	0	0	6.25	11.9281	PRKCI
organelle transport along microtubule (GO:0072384)	1/32	0.148304	1	0	0	6.25	11.9281	BICD1
vesicle-mediated transport to the plasma membrane (GO:0098876)	1/32	0.148304	1	0	0	6.25	11.9281	EXOC6B
cofactor biosynthetic process (GO:0051188)	1/32	0.148304	1	0	0	6.25	11.9281	NUBPL
negative regulation of programmed cell death (GO:0043069)	4/409	0.148798	1	0	0	1.95599	3.72648	AVEN;ARHGAP10;PRKCI;ERC1
vesicle-mediated transport (GO:0016192)	4/411	0.150651	1	0	0	1.94647	3.68427	PRKCI;TBC1D5;SNX9;ERC1
protein trimerization (GO:0070206)	1/33	0.152569	1	0	0	6.06061	11.3948	CLYBL
positive regulation of TOR signaling (GO:0032008)	1/33	0.152569	1	0	0	6.06061	11.3948	SLC38A9
cellular response to amino acid stimulus (GO:0071230)	1/33	0.152569	1	0	0	6.06061	11.3948	SLC38A9
intracellular pH reduction (GO:0051452)	1/34	0.156813	1	0	0	5.88235	10.8982	DMXL1
positive regulation of biomineral tissue development (GO:0070169)	1/34	0.156813	1	0	0	5.88235	10.8982	BMPR1A
oligosaccharide biosynthetic process (GO:0009312)	1/34	0.156813	1	0	0	5.88235	10.8982	FUT8
positive regulation of Notch signaling pathway (GO:0045747)	1/34	0.156813	1	0	0	5.88235	10.8982	PRKCI
establishment or maintenance of epithelial cell apical/basal polarity (GO:0045197)	1/34	0.156813	1	0	0	5.88235	10.8982	PRKCI
double-strand break repair (GO:0006302)	2/142	0.158663	1	0	0	2.8169	5.18584	MMS22L;APLF
negative regulation of DNA binding (GO:0043392)	1/35	0.161037	1	0	0	5.71429	10.435	ZNF675
ventricular cardiac muscle tissue morphogenesis (GO:0055010)	1/35	0.161037	1	0	0	5.71429	10.435	BMPR1A
regulation of JUN kinase activity (GO:0043506)	1/35	0.161037	1	0	0	5.71429	10.435	ZNF675
keratan sulfate metabolic process (GO:0042339)	1/35	0.161037	1	0	0	5.71429	10.435	ST3GAL3
response to amino acid (GO:0043200)	1/35	0.161037	1	0	0	5.71429	10.435	SLC38A9
regulation of interferon-beta production (GO:0032648)	1/35	0.161037	1	0	0	5.71429	10.435	POLR3B
cellular macromolecular complex assembly (GO:0034622)	1/35	0.161037	1	0	0	5.71429	10.435	SNX9
carboxylic acid transmembrane transport (GO:1905039)	1/36	0.165239	1	0	0	5.55556	10.002	SLC38A9
negative regulation of protein kinase B signaling (GO:0051898)	1/36	0.165239	1	0	0	5.55556	10.002	PHLPP1
regulation of endothelial cell apoptotic process (GO:2000351)	1/36	0.165239	1	0	0	5.55556	10.002	PRKCI
peptidyl-serine phosphorylation (GO:0018105)	2/146	0.1657	1	0	0	2.73973	4.92487	PRKCI;TLK2
inner mitochondrial membrane organization (GO:0007007)	1/37	0.16942	1	0	0	5.40541	9.59662	CHCHD6
regulation of receptor-mediated endocytosis (GO:0048259)	1/37	0.16942	1	0	0	5.40541	9.59662	BICD1
cardiac muscle tissue development (GO:0048738)	1/37	0.16942	1	0	0	5.40541	9.59662	BMPR1A
plasma membrane organization (GO:0007009)	1/37	0.16942	1	0	0	5.40541	9.59662	SNX9
carbohydrate biosynthetic process (GO:0016051)	1/37	0.16942	1	0	0	5.40541	9.59662	FUT8
positive regulation of smooth muscle cell proliferation (GO:0048661)	1/38	0.173581	1	0	0	5.26316	9.21638	BMPR1A
regulation of osteoclast differentiation (GO:0045670)	1/38	0.173581	1	0	0	5.26316	9.21638	ZNF675
spliceosomal snRNP assembly (GO:0000387)	1/38	0.173581	1	0	0	5.26316	9.21638	SNUPN
positive regulation of DNA repair (GO:0045739)	1/39	0.177721	1	0	0	5.12821	8.85919	FAM168A
positive regulation of innate immune response (GO:0045089)	1/39	0.177721	1	0	0	5.12821	8.85919	POLR3B
positive regulation of intracellular protein transport (GO:0090316)	2/153	0.178143	1	0	0	2.61438	4.51025	HHAT;DPH6
Golgi to plasma membrane transport (GO:0006893)	1/40	0.18184	1	0	0	5	8.52314	EXOC6B
alpha-amino acid catabolic process (GO:1901606)	1/40	0.18184	1	0	0	5	8.52314	HIBADH
cellular response to amino acid starvation (GO:0034198)	1/40	0.18184	1	0	0	5	8.52314	DEPDC5
regulation of plasma membrane bounded cell projection assembly (GO:0120032)	1/40	0.18184	1	0	0	5	8.52314	FER
negative regulation of TOR signaling (GO:0032007)	1/41	0.185939	1	0	0	4.87805	8.20652	DEPDC5
tRNA aminoacylation (GO:0043039)	1/41	0.185939	1	0	0	4.87805	8.20652	GATB
negative regulation of cytokine-mediated signaling pathway (GO:0001960)	1/41	0.185939	1	0	0	4.87805	8.20652	ZNF675
JAK-STAT cascade (GO:0007259)	1/41	0.185939	1	0	0	4.87805	8.20652	FER
regulation of intracellular transport (GO:0032386)	1/41	0.185939	1	0	0	4.87805	8.20652	FER
phosphatidic acid metabolic process (GO:0046473)	1/42	0.190018	1	0	0	4.7619	7.9078	DGKH
regulation of protein localization (GO:0032880)	1/42	0.190018	1	0	0	4.7619	7.9078	WDPCP
regulation of protein modification process (GO:0031399)	1/43	0.194076	1	0	0	4.65116	7.6256	FER
negative regulation of intracellular signal transduction (GO:1902532)	2/162	0.194344	1	0	0	2.46914	4.04475	PHLPP1;DEPDC5
histone H3 acetylation (GO:0043966)	1/44	0.198114	1	0	0	4.54545	7.35868	SUPT3H
cardiac ventricle morphogenesis (GO:0003208)	1/44	0.198114	1	0	0	4.54545	7.35868	BMPR1A
positive regulation of protein localization to plasma membrane (GO:1903078)	1/44	0.198114	1	0	0	4.54545	7.35868	PRKCI
negative regulation of immune response (GO:0050777)	1/45	0.202133	1	0	0	4.44444	7.10592	FER
mitochondrion organization (GO:0007005)	2/168	0.20525	1	0	0	2.38095	3.77031	NUBPL;CHCHD6
hexose metabolic process (GO:0019318)	1/46	0.206131	1	0	0	4.34783	6.86628	HECTD4
peptidyl-tyrosine autophosphorylation (GO:0038083)	1/46	0.206131	1	0	0	4.34783	6.86628	FER
mitochondrial gene expression (GO:0140053)	1/46	0.206131	1	0	0	4.34783	6.86628	GATB
RNA secondary structure unwinding (GO:0010501)	1/47	0.210109	1	0	0	4.25532	6.63884	DDX10
nucleocytoplasmic transport (GO:0006913)	1/47	0.210109	1	0	0	4.25532	6.63884	SNUPN
negative regulation of autophagy (GO:0010507)	1/47	0.210109	1	0	0	4.25532	6.63884	TLK2
cellular response to ionizing radiation (GO:0071479)	1/47	0.210109	1	0	0	4.25532	6.63884	TLK2
regulation of DNA metabolic process (GO:0051052)	1/47	0.210109	1	0	0	4.25532	6.63884	USP37
positive regulation of protein localization to cell periphery (GO:1904377)	1/47	0.210109	1	0	0	4.25532	6.63884	PRKCI
peptidyl-serine modification (GO:0018209)	2/171	0.210728	1	0	0	2.33918	3.64254	PRKCI;TLK2
positive regulation of pathway-restricted SMAD protein phosphorylation (GO:0010862)	1/48	0.214068	1	0	0	4.16667	6.42275	BMPR1A
negative regulation of I-kappaB kinase/NF-kappaB signaling (GO:0043124)	1/48	0.214068	1	0	0	4.16667	6.42275	FAF1
positive regulation of protein kinase activity (GO:0045860)	2/173	0.214389	1	0	0	2.31214	3.56061	SNX9;MAP4K3
glycoprotein metabolic process (GO:0009100)	1/49	0.218007	1	0	0	4.08163	6.21725	FUT8
interstrand cross-link repair (GO:0036297)	1/49	0.218007	1	0	0	4.08163	6.21725	FANCM
protein autophosphorylation (GO:0046777)	2/176	0.219892	1	0	0	2.27273	3.44232	FER;PEAK1
protein transport (GO:0015031)	3/327	0.224678	1	0	0	1.83486	2.73961	TBC1D5;SNX9;SIL1
negative regulation of apoptotic process (GO:0043066)	4/486	0.225755	1	0	0	1.64609	2.44988	AVEN;ARHGAP10;PRKCI;ERC1
regulation of bone mineralization (GO:0030500)	1/51	0.225827	1	0	0	3.92157	5.83524	BMPR1A
heart morphogenesis (GO:0003007)	1/51	0.225827	1	0	0	3.92157	5.83524	BMPR1A
cellular response to DNA damage stimulus (GO:0006974)	3/330	0.228625	1	0	0	1.81818	2.68304	CHCHD6;APLF;TLK2
peptidyl-tyrosine modification (GO:0018212)	1/52	0.229708	1	0	0	3.84615	5.65749	FER
carboxylic acid transport (GO:0046942)	1/52	0.229708	1	0	0	3.84615	5.65749	SLC16A10
positive regulation of actin filament polymerization (GO:0030838)	1/52	0.229708	1	0	0	3.84615	5.65749	FER
positive regulation of proteolysis (GO:0045862)	1/53	0.233569	1	0	0	3.77358	5.48784	SNX9
cellular protein modification process (GO:0006464)	7/1002	0.235083	1	0	0	1.39721	2.0229	PRKCI;FER;PHLPP1;PEAK1;TLK2;MAP4K3;BMPR1A
positive regulation of protein import into nucleus (GO:0042307)	1/54	0.237412	1	0	0	3.7037	5.32578	BMPR1A
protein targeting to mitochondrion (GO:0006626)	1/55	0.241235	1	0	0	3.63636	5.17085	MIPEP
positive regulation of immune response (GO:0050778)	1/55	0.241235	1	0	0	3.63636	5.17085	POLR3B
membrane fusion (GO:0061025)	1/55	0.241235	1	0	0	3.63636	5.17085	CHCHD6
regulation of cellular catabolic process (GO:0031329)	1/56	0.245039	1	0	0	3.57143	5.02263	DEPDC5
fat cell differentiation (GO:0045444)	1/56	0.245039	1	0	0	3.57143	5.02263	BBS9
ribosome assembly (GO:0042255)	1/57	0.248825	1	0	0	3.50877	4.88073	MDN1
DNA-dependent DNA replication (GO:0006261)	1/57	0.248825	1	0	0	3.50877	4.88073	PRIM2
regulation of tumor necrosis factor-mediated signaling pathway (GO:0010803)	1/57	0.248825	1	0	0	3.50877	4.88073	ZNF675
chordate embryonic development (GO:0043009)	1/57	0.248825	1	0	0	3.50877	4.88073	FUT8
negative regulation of cellular catabolic process (GO:0031330)	1/57	0.248825	1	0	0	3.50877	4.88073	TLK2
RNA metabolic process (GO:0016070)	2/192	0.249408	1	0	0	2.08333	2.89305	DDX10;BICD1
positive regulation of GTPase activity (GO:0043547)	2/193	0.25126	1	0	0	2.07254	2.86273	TBC1D5;SNX9
intracellular protein transport (GO:0006886)	3/348	0.252567	1	0	0	1.72414	2.37255	TBC1D5;SNX9;SIL1
regulation of neurogenesis (GO:0050767)	1/58	0.252591	1	0	0	3.44828	4.74477	ULK4
positive regulation of cell death (GO:0010942)	1/58	0.252591	1	0	0	3.44828	4.74477	FAF1
cellular respiration (GO:0045333)	1/58	0.252591	1	0	0	3.44828	4.74477	NDUFAF2
positive regulation of cell differentiation (GO:0045597)	2/195	0.254963	1	0	0	2.05128	2.80336	ZHX3;BMPR1A
regulation of epidermal growth factor receptor signaling pathway (GO:0042058)	1/59	0.256339	1	0	0	3.38983	4.61442	FER
response to light stimulus (GO:0009416)	1/59	0.256339	1	0	0	3.38983	4.61442	MAP4K3
post-Golgi vesicle-mediated transport (GO:0006892)	1/59	0.256339	1	0	0	3.38983	4.61442	EXOC6B
regulation of protein metabolic process (GO:0051246)	1/60	0.260068	1	0	0	3.33333	4.48937	FAF1
mitotic cytokinesis (GO:0000281)	1/60	0.260068	1	0	0	3.33333	4.48937	SNX9
regulation of pathway-restricted SMAD protein phosphorylation (GO:0060393)	1/60	0.260068	1	0	0	3.33333	4.48937	BMPR1A
response to reactive oxygen species (GO:0000302)	1/61	0.263779	1	0	0	3.27869	4.36932	FER
regulation of DNA replication (GO:0006275)	1/62	0.267472	1	0	0	3.22581	4.25401	USP37
actin cytoskeleton reorganization (GO:0031532)	1/62	0.267472	1	0	0	3.22581	4.25401	FER
protein targeting to membrane (GO:0006612)	1/62	0.267472	1	0	0	3.22581	4.25401	PRKCI
negative regulation of MAP kinase activity (GO:0043407)	1/62	0.267472	1	0	0	3.22581	4.25401	ZNF675
regulation of vesicle fusion (GO:0031338)	1/62	0.267472	1	0	0	3.22581	4.25401	TBC1D5
stress-activated MAPK cascade (GO:0051403)	1/63	0.271146	1	0	0	3.1746	4.14317	MAP4K3
positive regulation of type I interferon production (GO:0032481)	1/63	0.271146	1	0	0	3.1746	4.14317	POLR3B
regulation of MAPK cascade (GO:0043408)	2/204	0.271641	1	0	0	1.96078	2.55544	PHLPP1;ULK4
ribosomal large subunit biogenesis (GO:0042273)	1/64	0.274801	1	0	0	3.125	4.03658	MDN1
negative regulation of neuron apoptotic process (GO:0043524)	1/64	0.274801	1	0	0	3.125	4.03658	PRKCI
carbohydrate homeostasis (GO:0033500)	1/64	0.274801	1	0	0	3.125	4.03658	HECTD4
positive regulation of cell projection organization (GO:0031346)	1/64	0.274801	1	0	0	3.125	4.03658	PRKCI
glucose metabolic process (GO:0006006)	1/65	0.278439	1	0	0	3.07692	3.93402	HECTD4
positive regulation of protein polymerization (GO:0032273)	1/65	0.278439	1	0	0	3.07692	3.93402	FER
glycerophospholipid metabolic process (GO:0006650)	1/65	0.278439	1	0	0	3.07692	3.93402	DGKH
positive regulation of endocytosis (GO:0045807)	1/65	0.278439	1	0	0	3.07692	3.93402	BICD1
O-glycan processing (GO:0016266)	1/66	0.282059	1	0	0	3.0303	3.83528	ST3GAL3
cellular response to reactive oxygen species (GO:0034614)	1/66	0.282059	1	0	0	3.0303	3.83528	FER
fatty acid catabolic process (GO:0009062)	1/66	0.282059	1	0	0	3.0303	3.83528	PCCA
JNK cascade (GO:0007254)	1/67	0.28566	1	0	0	2.98507	3.74016	MAP4K3
positive regulation of cellular protein localization (GO:1903829)	1/67	0.28566	1	0	0	2.98507	3.74016	BICD1
insulin receptor signaling pathway (GO:0008286)	1/68	0.289244	1	0	0	2.94118	3.64849	FER
regulation of protein localization to plasma membrane (GO:1903076)	1/68	0.289244	1	0	0	2.94118	3.64849	PRKCI
regulation of actin filament polymerization (GO:0030833)	1/69	0.29281	1	0	0	2.89855	3.56009	FER
regulation of innate immune response (GO:0045088)	1/70	0.296358	1	0	0	2.85714	3.47482	POLR3B
regulation of Notch signaling pathway (GO:0008593)	1/71	0.299888	1	0	0	2.8169	3.39252	PRKCI
stress-activated protein kinase signaling cascade (GO:0031098)	1/71	0.299888	1	0	0	2.8169	3.39252	MAP4K3
cytoskeleton-dependent cytokinesis (GO:0061640)	1/71	0.299888	1	0	0	2.8169	3.39252	SNX9
histone acetylation (GO:0016573)	1/72	0.303401	1	0	0	2.77778	3.31305	SUPT3H
nuclear import (GO:0051170)	1/72	0.303401	1	0	0	2.77778	3.31305	SNUPN
recombinational repair (GO:0000725)	1/72	0.303401	1	0	0	2.77778	3.31305	MMS22L
mitotic cell cycle phase transition (GO:0044772)	2/222	0.304942	1	0	0	1.8018	2.13988	PRIM2;USP37
cell-cell junction organization (GO:0045216)	1/73	0.306897	1	0	0	2.73973	3.23628	PRKCI
lipid biosynthetic process (GO:0008610)	1/73	0.306897	1	0	0	2.73973	3.23628	PDSS2
regulation of protein complex assembly (GO:0043254)	1/74	0.310375	1	0	0	2.7027	3.16209	FAF1
regulation of gene expression, epigenetic (GO:0040029)	1/75	0.313836	1	0	0	2.66667	3.09036	AEBP2
positive regulation of defense response (GO:0031349)	1/75	0.313836	1	0	0	2.66667	3.09036	POLR3B
glucose homeostasis (GO:0042593)	1/75	0.313836	1	0	0	2.66667	3.09036	HECTD4
regulation of G-protein coupled receptor protein signaling pathway (GO:0008277)	1/75	0.313836	1	0	0	2.66667	3.09036	BICD1
nitrogen compound transport (GO:0071705)	1/75	0.313836	1	0	0	2.66667	3.09036	SLC16A10
double-strand break repair via homologous recombination (GO:0000724)	1/77	0.320707	1	0	0	2.5974	2.95384	MMS22L
transforming growth factor beta receptor signaling pathway (GO:0007179)	1/77	0.320707	1	0	0	2.5974	2.95384	BMPR1A
positive regulation of cytoskeleton organization (GO:0051495)	1/78	0.324116	1	0	0	2.5641	2.88886	FER
water-soluble vitamin metabolic process (GO:0006767)	1/78	0.324116	1	0	0	2.5641	2.88886	PCCA
peptidyl-tyrosine phosphorylation (GO:0018108)	1/80	0.330885	1	0	0	2.5	2.76496	FER
proteasomal protein catabolic process (GO:0010498)	2/238	0.334326	1	0	0	1.68067	1.84141	FAF1;HECTD4
BMP signaling pathway (GO:0030509)	1/82	0.337586	1	0	0	2.43902	2.64862	BMPR1A
positive regulation of protein catabolic process (GO:0045732)	1/82	0.337586	1	0	0	2.43902	2.64862	SNX9
negative regulation of NF-kappaB transcription factor activity (GO:0032088)	1/83	0.340912	1	0	0	2.40964	2.59309	ZNF675
positive regulation of DNA metabolic process (GO:0051054)	1/83	0.340912	1	0	0	2.40964	2.59309	APLF
positive regulation of transmembrane receptor protein serine/threonine kinase signaling pathway (GO:0090100)	1/83	0.340912	1	0	0	2.40964	2.59309	BMPR1A
establishment of protein localization to membrane (GO:0090150)	1/84	0.344221	1	0	0	2.38095	2.53922	PRKCI
negative regulation of neuron death (GO:1901215)	1/84	0.344221	1	0	0	2.38095	2.53922	PRKCI
regulation of neuron differentiation (GO:0045664)	1/85	0.347513	1	0	0	2.35294	2.48695	ULK4
positive regulation of supramolecular fiber organization (GO:1902905)	1/85	0.347513	1	0	0	2.35294	2.48695	FER
activation of GTPase activity (GO:0090630)	1/85	0.347513	1	0	0	2.35294	2.48695	TBC1D5
regulation of type I interferon production (GO:0032479)	1/86	0.35079	1	0	0	2.32558	2.4362	POLR3B
regulation of intracellular signal transduction (GO:1902531)	3/423	0.354804	1	0	0	1.41844	1.46977	ARHGAP10;PHLPP1;ULK4
cellular response to BMP stimulus (GO:0071773)	1/88	0.357294	1	0	0	2.27273	2.33908	BMPR1A
positive regulation of cellular component biogenesis (GO:0044089)	1/88	0.357294	1	0	0	2.27273	2.33908	FAF1
organic substance transport (GO:0071702)	1/88	0.357294	1	0	0	2.27273	2.33908	SLC25A26
positive regulation of cell proliferation (GO:0008284)	3/425	0.357538	1	0	0	1.41176	1.45202	PRKCI;FER;BMPR1A
regulation of proteasomal ubiquitin-dependent protein catabolic process (GO:0032434)	1/89	0.360521	1	0	0	2.24719	2.29259	TLK2
regulation of neuron apoptotic process (GO:0043523)	1/90	0.363733	1	0	0	2.22222	2.24741	PRKCI
regulation of Ras protein signal transduction (GO:0046578)	1/91	0.366929	1	0	0	2.1978	2.20349	RALGPS1
regulation of protein catabolic process (GO:0042176)	1/92	0.370109	1	0	0	2.17391	2.16078	FAF1
cellular response to acid chemical (GO:0071229)	1/92	0.370109	1	0	0	2.17391	2.16078	SLC38A9
protein deubiquitination (GO:0016579)	2/258	0.370544	1	0	0	1.55039	1.5392	USP37;SUPT3H
positive regulation of cellular metabolic process (GO:0031325)	1/93	0.373273	1	0	0	2.15054	2.11924	TBC1D5
positive regulation of protein localization to membrane (GO:1905477)	1/96	0.382671	1	0	0	2.08333	2.00121	PRKCI
regulation of cytoskeleton organization (GO:0051493)	1/96	0.382671	1	0	0	2.08333	2.00121	BICD1
regulation of cell death (GO:0010941)	1/97	0.385772	1	0	0	2.06186	1.96394	FAF1
ciliary basal body-plasma membrane docking (GO:0097711)	1/97	0.385772	1	0	0	2.06186	1.96394	CEP89
cellular response to organonitrogen compound (GO:0071417)	1/98	0.388858	1	0	0	2.04082	1.92763	SLC38A9
positive regulation of neuron projection development (GO:0010976)	1/98	0.388858	1	0	0	2.04082	1.92763	PRKCI
response to tumor necrosis factor (GO:0034612)	1/98	0.388858	1	0	0	2.04082	1.92763	MAP4K3
regulation of cellular macromolecule biosynthetic process (GO:2000112)	4/632	0.389196	1	0	0	1.26582	1.19452	USP37;ERC1;ZNF532;SUPT3H
regulation of programmed cell death (GO:0043067)	2/269	0.390144	1	0	0	1.48699	1.39961	PHLPP1;MAP4K3
response to molecule of bacterial origin (GO:0002237)	1/99	0.391929	1	0	0	2.0202	1.89227	FER
response to UV (GO:0009411)	1/99	0.391929	1	0	0	2.0202	1.89227	MAP4K3
positive regulation of neuron differentiation (GO:0045666)	1/99	0.391929	1	0	0	2.0202	1.89227	PRKCI
histone modification (GO:0016570)	1/99	0.391929	1	0	0	2.0202	1.89227	SUPT3H
glycosaminoglycan biosynthetic process (GO:0006024)	1/100	0.394984	1	0	0	2	1.85782	ST3GAL3
cellular response to transforming growth factor beta stimulus (GO:0071560)	1/101	0.398025	1	0	0	1.9802	1.82424	BMPR1A
cellular response to oxygen-containing compound (GO:1901701)	2/275	0.400723	1	0	0	1.45455	1.33016	FER;SLC38A9
intrinsic apoptotic signaling pathway (GO:0097193)	1/102	0.40105	1	0	0	1.96078	1.79151	TMEM117
plasma membrane invagination (GO:0099024)	1/104	0.407055	1	0	0	1.92308	1.72847	SNX9
peptide metabolic process (GO:0006518)	1/105	0.410035	1	0	0	1.90476	1.69812	MIPEP
response to endoplasmic reticulum stress (GO:0034976)	1/107	0.415951	1	0	0	1.86916	1.6396	TMEM117
positive regulation of cellular catabolic process (GO:0031331)	1/107	0.415951	1	0	0	1.86916	1.6396	SNX9
positive regulation of cellular component organization (GO:0051130)	1/107	0.415951	1	0	0	1.86916	1.6396	FAF1
mitochondrial translation (GO:0032543)	1/108	0.418887	1	0	0	1.85185	1.6114	GATB
cellular response to starvation (GO:0009267)	1/108	0.418887	1	0	0	1.85185	1.6114	DEPDC5
monocarboxylic acid metabolic process (GO:0032787)	1/109	0.421809	1	0	0	1.83486	1.58386	PCCA
DNA repair (GO:0006281)	2/289	0.425073	1	0	0	1.38408	1.18408	FANCM;APLF
macroautophagy (GO:0016236)	1/111	0.427608	1	0	0	1.8018	1.53072	TBC1D5
proteasome-mediated ubiquitin-dependent protein catabolic process (GO:0043161)	2/292	0.430226	1	0	0	1.36986	1.15541	FAF1;HECTD4
positive regulation of developmental process (GO:0051094)	1/114	0.436199	1	0	0	1.75439	1.45554	BMPR1A
regulation of organelle organization (GO:0033043)	1/114	0.436199	1	0	0	1.75439	1.45554	TBC1D5
positive regulation of kinase activity (GO:0033674)	1/114	0.436199	1	0	0	1.75439	1.45554	SNX9
protein O-linked glycosylation (GO:0006493)	1/116	0.441855	1	0	0	1.72414	1.40823	ST3GAL3
negative regulation of cell growth (GO:0030308)	1/116	0.441855	1	0	0	1.72414	1.40823	ST7L
cellular response to oxidative stress (GO:0034599)	1/116	0.441855	1	0	0	1.72414	1.40823	FER
regulation of macroautophagy (GO:0016241)	1/117	0.444662	1	0	0	1.7094	1.38537	SLC38A9
regulation of phosphorylation (GO:0042325)	1/120	0.452999	1	0	0	1.66667	1.31977	FER
negative regulation of growth (GO:0045926)	1/121	0.455751	1	0	0	1.65289	1.29886	ST7L
enzyme linked receptor protein signaling pathway (GO:0007167)	1/121	0.455751	1	0	0	1.65289	1.29886	FER
macromolecular complex assembly (GO:0065003)	1/121	0.455751	1	0	0	1.65289	1.29886	MDN1
negative regulation of cell migration (GO:0030336)	1/122	0.458489	1	0	0	1.63934	1.27839	BMPR1A
sulfur compound biosynthetic process (GO:0044272)	1/123	0.461213	1	0	0	1.62602	1.25837	ST3GAL3
dephosphorylation (GO:0016311)	1/125	0.46662	1	0	0	1.6	1.21958	PHLPP1
protein dephosphorylation (GO:0006470)	1/126	0.469304	1	0	0	1.5873	1.2008	PHLPP1
regulation of cell migration (GO:0030334)	2/317	0.472194	1	0	0	1.26183	0.946832	FER;ULK4
vesicle organization (GO:0016050)	1/128	0.474631	1	0	0	1.5625	1.1644	SNX9
protein glycosylation (GO:0006486)	1/131	0.482523	1	0	0	1.52672	1.11256	FUT8
protein targeting (GO:0006605)	1/134	0.490298	1	0	0	1.49254	1.0638	PRKCI
mitochondrial transport (GO:0006839)	1/136	0.495416	1	0	0	1.47059	1.03288	SLC25A26
regulation of vesicle-mediated transport (GO:0060627)	1/139	0.502999	1	0	0	1.43885	0.98873	TBC1D5
response to cytokine (GO:0034097)	1/139	0.502999	1	0	0	1.43885	0.98873	MAP4K3
cellular response to growth factor stimulus (GO:0071363)	1/140	0.505501	1	0	0	1.42857	0.974578	BMPR1A
response to lipid (GO:0033993)	1/141	0.507991	1	0	0	1.41844	0.960697	FER
regulation of small GTPase mediated signal transduction (GO:0051056)	1/141	0.507991	1	0	0	1.41844	0.960697	ARHGAP10
negative regulation of sequence-specific DNA binding transcription factor activity (GO:0043433)	1/141	0.507991	1	0	0	1.41844	0.960697	ZNF675
ubiquitin-dependent protein catabolic process (GO:0006511)	2/342	0.512289	1	0	0	1.16959	0.7823	FAF1;HECTD4
transmembrane receptor protein serine/threonine kinase signaling pathway (GO:0007178)	1/145	0.517827	1	0	0	1.37931	0.907743	BMPR1A
regulation of protein kinase activity (GO:0045859)	1/148	0.525076	1	0	0	1.35135	0.870556	SNX9
response to lipopolysaccharide (GO:0032496)	1/156	0.543884	1	0	0	1.28205	0.780794	FER
regulation of protein kinase B signaling (GO:0051896)	1/164	0.561954	1	0	0	1.21951	0.702847	PHLPP1
regulation of mitotic cell cycle (GO:0007346)	1/166	0.56636	1	0	0	1.20482	0.684971	MAP4K3
positive regulation of hydrolase activity (GO:0051345)	1/173	0.581437	1	0	0	1.15607	0.626882	SNX9
peptide biosynthetic process (GO:0043043)	1/175	0.585649	1	0	0	1.14286	0.611469	GATB
regulation of nucleic acid-templated transcription (GO:1903506)	3/608	0.58983	1	0	0	0.986842	0.520975	ERC1;ZNF532;SUPT3H
positive regulation of cell motility (GO:2000147)	1/180	0.595995	1	0	0	1.11111	0.575026	FER
Fc-epsilon receptor signaling pathway (GO:0038095)	1/183	0.602079	1	0	0	1.0929	0.554498	FER
phosphate-containing compound metabolic process (GO:0006796)	1/184	0.604087	1	0	0	1.08696	0.547866	ACYP2
Fc receptor signaling pathway (GO:0038093)	1/184	0.604087	1	0	0	1.08696	0.547866	FER
gene expression (GO:0010467)	2/412	0.613577	1	0	0	0.970874	0.474223	GATB;BICD1
receptor-mediated endocytosis (GO:0006898)	1/189	0.613978	1	0	0	1.0582	0.516187	SNX9
regulation of GTPase activity (GO:0043087)	1/189	0.613978	1	0	0	1.0582	0.516187	SNX9
positive regulation of protein phosphorylation (GO:0001934)	2/413	0.614903	1	0	0	0.968523	0.470984	SNX9;BMPR1A
protein complex assembly (GO:0006461)	1/190	0.615926	1	0	0	1.05263	0.510135	DGKH
protein homooligomerization (GO:0051260)	1/191	0.617865	1	0	0	1.04712	0.504173	CLYBL
RNA processing (GO:0006396)	1/194	0.623624	1	0	0	1.03093	0.486813	BICD1
rRNA metabolic process (GO:0016072)	1/201	0.636728	1	0	0	0.995025	0.449167	MDN1
regulation of cell growth (GO:0001558)	1/202	0.638563	1	0	0	0.990099	0.444095	ST7L
rRNA processing (GO:0006364)	1/203	0.640388	1	0	0	0.985222	0.439094	MDN1
positive regulation of multicellular organismal process (GO:0051240)	1/203	0.640388	1	0	0	0.985222	0.439094	BMPR1A
positive regulation of signal transduction (GO:0009967)	1/207	0.6476	1	0	0	0.966184	0.41979	PRKCI
regulation of cell cycle (GO:0051726)	1/216	0.663307	1	0	0	0.925926	0.380109	MAP4K3
protein oligomerization (GO:0051259)	1/218	0.666702	1	0	0	0.917431	0.371938	DGKH
cellular response to cytokine stimulus (GO:0071345)	2/457	0.669865	1	0	0	0.875274	0.350704	FER;ZNF675
viral process (GO:0016032)	1/221	0.671731	1	0	0	0.904977	0.360088	BICD1
positive regulation of cytokine production (GO:0001819)	1/221	0.671731	1	0	0	0.904977	0.360088	POLR3B
positive regulation of cell migration (GO:0030335)	1/222	0.673391	1	0	0	0.900901	0.356243	FER
ribosome biogenesis (GO:0042254)	1/227	0.681565	1	0	0	0.881057	0.337765	MDN1
ncRNA processing (GO:0034470)	1/228	0.683176	1	0	0	0.877193	0.334213	MDN1
translation (GO:0006412)	1/233	0.691108	1	0	0	0.858369	0.317132	GATB
activation of protein kinase activity (GO:0032147)	1/234	0.692671	1	0	0	0.854701	0.313847	MAP4K3
positive regulation of programmed cell death (GO:0043068)	1/258	0.727913	1	0	0	0.775194	0.246181	FAF1
mRNA splicing, via spliceosome (GO:0000398)	1/262	0.733385	1	0	0	0.763359	0.236706	SNUPN
protein modification by small protein removal (GO:0070646)	1/262	0.733385	1	0	0	0.763359	0.236706	USP37
endocytosis (GO:0006897)	1/264	0.73608	1	0	0	0.757576	0.232134	SNX9
positive regulation of cellular process (GO:0048522)	2/520	0.737442	1	0	0	0.769231	0.234283	FER;FAF1
positive regulation of macromolecule metabolic process (GO:0010604)	1/277	0.75295	1	0	0	0.722022	0.204878	TBC1D5
MAPK cascade (GO:0000165)	1/279	0.755449	1	0	0	0.716846	0.201035	MAP4K3
ion transport (GO:0006811)	1/290	0.768752	1	0	0	0.689655	0.18137	SLC25A26
proteolysis (GO:0006508)	1/292	0.771093	1	0	0	0.684932	0.178046	MIPEP
negative regulation of transcription from RNA polymerase II promoter (GO:0000122)	2/566	0.779108	1	0	0	0.706714	0.1764	ZHX3;ZNF675
positive regulation of apoptotic process (GO:0043065)	1/308	0.788992	1	0	0	0.649351	0.153895	FAF1
DNA metabolic process (GO:0006259)	1/315	0.796381	1	0	0	0.634921	0.144557	PRIM2
negative regulation of gene expression (GO:0010629)	2/619	0.819912	1	0	0	0.646204	0.128309	ZHX3;AEBP2
cytokine-mediated signaling pathway (GO:0019221)	2/634	0.830182	1	0	0	0.630915	0.11742	FER;ZNF675
cellular macromolecule biosynthetic process (GO:0034645)	1/368	0.844605	1	0	0	0.543478	0.0917859	GATB
transmembrane receptor protein tyrosine kinase signaling pathway (GO:0007169)	1/397	0.866009	1	0	0	0.503778	0.0724733	FER
protein modification by small protein conjugation (GO:0032446)	1/399	0.867373	1	0	0	0.501253	0.0713214	HECTD4
regulation of transcription from RNA polymerase II promoter (GO:0006357)	5/1479	0.870546	1	0	0	0.676133	0.0937355	ZHX3;CAMTA1;ZNF675;SUPT3H;BMPR1A
regulation of cell proliferation (GO:0042127)	2/741	0.889457	1	0	0	0.539811	0.0632356	FER;BMPR1A
negative regulation of nucleic acid-templated transcription (GO:1903507)	1/445	0.895207	1	0	0	0.449438	0.0497532	ZHX3
regulation of gene expression (GO:0010468)	3/1038	0.897319	1	0	0	0.578035	0.0626263	ERC1;ZNF532;SUPT3H
positive regulation of intracellular signal transduction (GO:1902533)	1/480	0.912434	1	0	0	0.416667	0.0381833	SLC38A9
cellular protein metabolic process (GO:0044267)	1/485	0.914654	1	0	0	0.412371	0.0367874	GATB
negative regulation of transcription, DNA-templated (GO:0045892)	2/814	0.918295	1	0	0	0.4914	0.0418855	ZHX3;ZNF675
positive regulation of nucleic acid-templated transcription (GO:1903508)	1/503	0.922195	1	0	0	0.397614	0.0322061	SUPT3H
protein ubiquitination (GO:0016567)	1/507	0.923779	1	0	0	0.394477	0.0312749	HECTD4
positive regulation of transcription, DNA-templated (GO:0045893)	3/1121	0.924272	1	0	0	0.535236	0.0421493	CAMTA1;SUPT3H;BMPR1A
negative regulation of cellular macromolecule biosynthetic process (GO:2000113)	1/513	0.926096	1	0	0	0.389864	0.0299328	ZHX3
positive regulation of transcription from RNA polymerase II promoter (GO:0045944)	2/849	0.929487	1	0	0	0.471143	0.0344511	CAMTA1;BMPR1A
negative regulation of cellular process (GO:0048523)	1/535	0.934009	1	0	0	0.373832	0.0255214	ST7L
regulation of transcription, DNA-templated (GO:0006355)	4/1599	0.963487	1	0	0	0.500313	0.0186095	ZHX3;ERC1;ZNF532;SUPT3H
positive regulation of gene expression (GO:0010628)	1/772	0.980675	1	0	0	0.259067	0.00505559	SUPT3H

## Sheet: GO_Molecular_Function_2018_PC2
Supplementary Table S2: Nominally significant terms of PC2 in GO Molecular Function 2018							significant
Term	Overlap	P-value	Adjusted P-value	Old P-value	Old Adjusted P-value	Odds Ratio	Combined Score	Genes
protein-glutamic acid ligase activity (GO:0070739)	2/7	0.000511333	0.588544	0	0	57.1429	433.057	TTLL5;TTLL11
tubulin-glutamic acid ligase activity (GO:0070740)	2/7	0.000511333	0.294272	0	0	57.1429	433.057	TTLL5;TTLL11
phosphotransferase activity, alcohol group as acceptor (GO:0016773)	5/255	0.00914004	1	0	0	3.92157	18.4121	PRKCI;FGGY;PEAK1;MAP4K3;DGKH
DNA-directed 5'-3' RNA polymerase activity (GO:0003899)	2/37	0.0147111	1	0	0	10.8108	45.6125	PRIM2;POLR3B
non-membrane spanning protein tyrosine kinase activity (GO:0004715)	2/44	0.0204295	1	0	0	9.09091	35.3707	FER;PEAK1
Rab GTPase binding (GO:0017137)	3/131	0.0280307	1	0	0	4.58015	16.3715	TBC1D5;ERC1;BICD1
BMP receptor activity (GO:0098821)	1/6	0.029631	1	0	0	33.3333	117.298	BMPR1A
amino acid transmembrane transporter activity (GO:0015171)	2/57	0.0330569	1	0	0	7.01754	23.9265	SLC38A9;SLC16A10
AP-2 adaptor complex binding (GO:0035612)	1/7	0.0344842	1	0	0	28.5714	96.2072	TBC1D5
cation:sugar symporter activity (GO:0005402)	1/7	0.0344842	1	0	0	28.5714	96.2072	SLC2A13
Arp2/3 complex binding (GO:0071933)	1/7	0.0344842	1	0	0	28.5714	96.2072	SNX9
beta-galactoside (CMP) alpha-2,3-sialyltransferase activity (GO:0003836)	1/7	0.0344842	1	0	0	28.5714	96.2072	ST3GAL3
ATP binding (GO:0005524)	4/256	0.0396339	1	0	0	3.125	10.0877	PRKCI;TLK2;MAP4K3;BMPR1A
carboxylic acid transmembrane transporter activity (GO:0046943)	2/65	0.0419931	1	0	0	6.15385	19.5092	SLC38A9;SLC16A10
protein kinase activity (GO:0004672)	6/514	0.0441795	1	0	0	2.33463	7.28287	PRKCI;FER;PEAK1;TLK2;MAP4K3;BMPR1A
protein kinase C activity (GO:0004697)	1/10	0.0489004	1	0	0	20	60.3594	PRKCI
sugar:proton symporter activity (GO:0005351)	1/10	0.0489004	1	0	0	20	60.3594	SLC2A13
hydrolase activity, acting on acid anhydrides, in phosphorus-containing anhydrides (GO:0016818)	1/10	0.0489004	1	0	0	20	60.3594	ACYP2
diacylglycerol kinase activity (GO:0004143)	1/10	0.0489004	1	0	0	20	60.3594	DGKH
cytoskeletal adaptor activity (GO:0008093)	1/10	0.0489004	1	0	0	20	60.3594	BICD1
carbon-nitrogen ligase activity, with glutamine as amido-N-donor (GO:0016884)	1/10	0.0489004	1	0	0	20	60.3594	GATB
adenyl ribonucleotide binding (GO:0032559)	4/280	0.052001	1	0	0	2.85714	8.44712	PRKCI;TLK2;MAP4K3;BMPR1A
kinase activity (GO:0016301)	4/281	0.0525573	1	0	0	2.84698	8.38677	PRKCI;PEAK1;MAP4K3;DGKH
dynactin binding (GO:0034452)	1/11	0.0536583	1	0	0	18.1818	53.184	BICD1
adenyl-nucleotide exchange factor activity (GO:0000774)	1/11	0.0536583	1	0	0	18.1818	53.184	SIL1
4 iron, 4 sulfur cluster binding (GO:0051539)	1/11	0.0536583	1	0	0	18.1818	53.184	NUBPL
leucine zipper domain binding (GO:0043522)	1/11	0.0536583	1	0	0	18.1818	53.184	ERC1
MAP kinase kinase kinase kinase activity (GO:0008349)	1/11	0.0536583	1	0	0	18.1818	53.184	MAP4K3
adenyl nucleotide binding (GO:0030554)	1/11	0.0536583	1	0	0	18.1818	53.184	SIL1
DNA-(apurinic or apyrimidinic site) lyase activity (GO:0003906)	1/12	0.0583926	1	0	0	16.6667	47.3428	APLF
carbohydrate kinase activity (GO:0019200)	1/13	0.0631034	1	0	0	15.3846	42.5074	FGGY
hexose transmembrane transporter activity (GO:0015149)	1/13	0.0631034	1	0	0	15.3846	42.5074	SLC2A13
fucosyltransferase activity (GO:0008417)	1/13	0.0631034	1	0	0	15.3846	42.5074	FUT8
Ras GTPase binding (GO:0017016)	3/185	0.0657266	1	0	0	3.24324	8.82893	TBC1D5;ERC1;BICD1
transmembrane receptor protein serine/threonine kinase activity (GO:0004675)	1/14	0.0677909	1	0	0	14.2857	38.4475	BMPR1A
LRR domain binding (GO:0030275)	1/14	0.0677909	1	0	0	14.2857	38.4475	ERC1
acid-amino acid ligase activity (GO:0016881)	1/14	0.0677909	1	0	0	14.2857	38.4475	DPH6
1-phosphatidylinositol binding (GO:0005545)	1/14	0.0677909	1	0	0	14.2857	38.4475	SNX9
RNA polymerase III activity (GO:0001056)	1/16	0.0770964	1	0	0	12.5	32.0337	POLR3B
RNA cap binding (GO:0000339)	1/17	0.0817146	1	0	0	11.7647	29.465	SNUPN
dynein complex binding (GO:0070840)	1/19	0.0908825	1	0	0	10.5263	25.2441	BICD1
DNA-directed DNA polymerase activity (GO:0003887)	1/20	0.0954324	1	0	0	10	23.4934	PRIM2
glucose transmembrane transporter activity (GO:0005355)	1/20	0.0954324	1	0	0	10	23.4934	SLC2A13
DNA polymerase activity (GO:0034061)	1/21	0.0999598	1	0	0	9.52381	21.9332	PRIM2
sialyltransferase activity (GO:0008373)	1/21	0.0999598	1	0	0	9.52381	21.9332	ST3GAL3
solute:proton symporter activity (GO:0015295)	1/21	0.0999598	1	0	0	9.52381	21.9332	SLC2A13
protein serine/threonine kinase activity (GO:0004674)	4/369	0.113769	1	0	0	2.16802	4.71238	PRKCI;TLK2;MAP4K3;BMPR1A
NF-kappaB binding (GO:0051059)	1/25	0.117846	1	0	0	8	17.107	FAF1
epidermal growth factor receptor binding (GO:0005154)	1/26	0.122262	1	0	0	7.69231	16.1661	FER
GTPase activator activity (GO:0005096)	3/250	0.13004	1	0	0	2.4	4.89579	ARHGAP10;TBC1D5;DEPDC5
beta-tubulin binding (GO:0048487)	1/28	0.131029	1	0	0	7.14286	14.5167	IFT74
purine ribonucleoside triphosphate binding (GO:0035639)	4/397	0.137877	1	0	0	2.01511	3.99273	PRKCI;TLK2;MAP4K3;BMPR1A
5'-3' RNA polymerase activity (GO:0034062)	1/31	0.144017	1	0	0	6.45161	12.5021	POLR3B
deoxyribonuclease activity (GO:0004536)	1/31	0.144017	1	0	0	6.45161	12.5021	APLF
O-acyltransferase activity (GO:0008374)	1/32	0.148304	1	0	0	6.25	11.9281	HHAT
monocarboxylic acid transmembrane transporter activity (GO:0008028)	1/33	0.152569	1	0	0	6.06061	11.3948	SLC16A10
GTPase regulator activity (GO:0030695)	3/276	0.160266	1	0	0	2.17391	3.98026	ARHGAP10;TBC1D5;DEPDC5
helicase activity (GO:0004386)	1/35	0.161037	1	0	0	5.71429	10.435	DDX10
endodeoxyribonuclease activity (GO:0004520)	1/36	0.165239	1	0	0	5.55556	10.002	APLF
protein tyrosine kinase activity (GO:0004713)	2/148	0.169239	1	0	0	2.7027	4.8012	FER;PEAK1
exonuclease activity (GO:0004527)	1/37	0.16942	1	0	0	5.40541	9.59662	APLF
ubiquitin protein ligase binding (GO:0031625)	3/285	0.171196	1	0	0	2.10526	3.71568	FAF1;SNX9;ZNF675
ATPase regulator activity (GO:0060590)	1/39	0.177721	1	0	0	5.12821	8.85919	SIL1
3'-5' exonuclease activity (GO:0008408)	1/39	0.177721	1	0	0	5.12821	8.85919	APLF
peptide-lysine-N-acetyltransferase activity (GO:0061733)	1/40	0.18184	1	0	0	5	8.52314	SUPT3H
ubiquitin-like protein ligase binding (GO:0044389)	3/298	0.187348	1	0	0	2.01342	3.37206	FAF1;SNX9;ZNF675
histone acetyltransferase activity (GO:0004402)	1/42	0.190018	1	0	0	4.7619	7.9078	SUPT3H
transferase activity, transferring acyl groups other than amino-acyl groups (GO:0016747)	1/57	0.248825	1	0	0	3.50877	4.88073	HHAT
protein serine/threonine phosphatase activity (GO:0004722)	1/62	0.267472	1	0	0	3.22581	4.25401	PHLPP1
ubiquitin binding (GO:0043130)	1/63	0.271146	1	0	0	3.1746	4.14317	FAF1
transmembrane receptor protein kinase activity (GO:0019199)	1/63	0.271146	1	0	0	3.1746	4.14317	BMPR1A
PDZ domain binding (GO:0030165)	1/63	0.271146	1	0	0	3.1746	4.14317	ERC1
ATPase activity (GO:0016887)	2/204	0.271641	1	0	0	1.96078	2.55544	VWA8;MDN1
metalloendopeptidase activity (GO:0004222)	1/66	0.282059	1	0	0	3.0303	3.83528	MIPEP
cysteine-type peptidase activity (GO:0008234)	1/66	0.282059	1	0	0	3.0303	3.83528	USP37
RNA helicase activity (GO:0003724)	1/68	0.289244	1	0	0	2.94118	3.64849	DDX10
ATP-dependent RNA helicase activity (GO:0004004)	1/68	0.289244	1	0	0	2.94118	3.64849	DDX10
translation factor activity, RNA binding (GO:0008135)	1/68	0.289244	1	0	0	2.94118	3.64849	GATB
RNA-dependent ATPase activity (GO:0008186)	1/69	0.29281	1	0	0	2.89855	3.56009	DDX10
endonuclease activity (GO:0004519)	1/74	0.310375	1	0	0	2.7027	3.16209	APLF
ubiquitin-like protein-specific protease activity (GO:0019783)	1/75	0.313836	1	0	0	2.66667	3.09036	USP37
thiol-dependent ubiquitin-specific protease activity (GO:0004843)	1/77	0.320707	1	0	0	2.5974	2.95384	USP37
cysteine-type endopeptidase activity (GO:0004197)	1/82	0.337586	1	0	0	2.43902	2.64862	USP37
kinase binding (GO:0019900)	3/419	0.349331	1	0	0	1.43198	1.50606	USP37;FAF1;BICD1
ATP-dependent helicase activity (GO:0008026)	1/86	0.35079	1	0	0	2.32558	2.4362	DDX10
single-stranded DNA binding (GO:0003697)	1/88	0.357294	1	0	0	2.27273	2.33908	PRIM2
oxidoreductase activity, acting on the CH-OH group of donors, NAD or NADP as acceptor (GO:0016616)	1/89	0.360521	1	0	0	2.24719	2.29259	HIBADH
tubulin binding (GO:0015631)	2/256	0.366954	1	0	0	1.5625	1.56644	EML5;IFT74
growth factor receptor binding (GO:0070851)	1/93	0.373273	1	0	0	2.15054	2.11924	FER
thiol-dependent ubiquitinyl hydrolase activity (GO:0036459)	1/93	0.373273	1	0	0	2.15054	2.11924	USP37
protein heterodimerization activity (GO:0046982)	2/266	0.384824	1	0	0	1.50376	1.43605	ZHX3;PDSS2
phosphatidylinositol binding (GO:0035091)	1/101	0.398025	1	0	0	1.9802	1.82424	SNX9
metallopeptidase activity (GO:0008237)	1/103	0.40406	1	0	0	1.94175	1.7596	MIPEP
protein kinase regulator activity (GO:0019887)	1/108	0.418887	1	0	0	1.85185	1.6114	FAF1
protein kinase binding (GO:0019901)	3/496	0.452893	1	0	0	1.20968	0.958186	USP37;FAF1;BICD1
DNA binding (GO:0003677)	5/894	0.464438	1	0	0	1.11857	0.857861	PRIM2;CAMTA1;ZNF675;ZNF532;SUPT3H
cadherin binding (GO:0045296)	2/314	0.467254	1	0	0	1.27389	0.969278	SNX9;ERC1
magnesium ion binding (GO:0000287)	1/128	0.474631	1	0	0	1.5625	1.1644	CLYBL
G-protein coupled receptor binding (GO:0001664)	1/134	0.490298	1	0	0	1.49254	1.0638	BICD1
phosphoprotein phosphatase activity (GO:0004721)	1/137	0.497956	1	0	0	1.45985	1.01787	PHLPP1
endopeptidase activity (GO:0004175)	2/355	0.532347	1	0	0	1.12676	0.710377	MIPEP;USP37
transcriptional activator activity, RNA polymerase II core promoter proximal region sequence-specific binding (GO:0001077)	1/176	0.587739	1	0	0	1.13636	0.603947	CAMTA1
sequence-specific DNA binding (GO:0043565)	2/395	0.590512	1	0	0	1.01266	0.533433	CAMTA1;ZNF532
ubiquitin-like protein ligase activity (GO:0061659)	1/187	0.610051	1	0	0	1.06952	0.528569	HECTD4
ubiquitin protein ligase activity (GO:0061630)	1/193	0.621714	1	0	0	1.03627	0.492514	HECTD4
microtubule binding (GO:0008017)	1/196	0.627415	1	0	0	1.02041	0.475661	EML5
nucleoside-triphosphatase activity (GO:0017111)	2/425	0.630545	1	0	0	0.941176	0.434042	VWA8;MDN1
transcription corepressor activity (GO:0003714)	1/204	0.642205	1	0	0	0.980392	0.434165	ZHX3
protein homodimerization activity (GO:0042803)	3/665	0.650678	1	0	0	0.902256	0.387736	ZHX3;SNX9;BMPR1A
regulatory region DNA binding (GO:0000975)	1/225	0.67832	1	0	0	0.888889	0.34501	ZNF532
transcription factor activity, RNA polymerase II core promoter proximal region sequence-specific binding (GO:0000982)	1/281	0.757923	1	0	0	0.711744	0.197277	CAMTA1
transcriptional activator activity, RNA polymerase II transcription regulatory region sequence-specific binding (GO:0001228)	1/285	0.762796	1	0	0	0.701754	0.19001	CAMTA1
transcription coactivator activity (GO:0003713)	1/292	0.771093	1	0	0	0.684932	0.178046	SUPT3H
zinc ion binding (GO:0008270)	1/303	0.783553	1	0	0	0.660066	0.161001	ZNF675
transcription regulatory region DNA binding (GO:0044212)	1/375	0.850063	1	0	0	0.533333	0.0866374	ZNF532
transition metal ion binding (GO:0046914)	1/400	0.86805	1	0	0	0.5	0.0707532	ZNF675
ubiquitin-protein transferase activity (GO:0004842)	1/418	0.879661	1	0	0	0.478469	0.0613489	HECTD4
metal ion binding (GO:0046872)	1/443	0.894127	1	0	0	0.451467	0.0505227	CLYBL
RNA binding (GO:0003723)	3/1388	0.973195	1	0	0	0.432277	0.0117453	DDX10;GATB;SNUPN

## Sheet: GO_Cellular_Component_2018_PC2
Supplementary Table S2: Nominally significant terms of PC2 in GO Cellular Component 2018							significant
Term	Overlap	P-value	Adjusted P-value	Old P-value	Old Adjusted P-value	Odds Ratio	Combined Score	Genes
perinuclear region of cytoplasm (GO:0048471)	6/379	0.0119435	1	0	0	3.16623	14.0187	PATJ;FAF1;TLK2;DEPDC5;ZNF675;BICD1
cytoskeleton (GO:0005856)	7/521	0.01566	1	0	0	2.68714	11.1695	EML5;PRKCI;FER;IFT43;PEAK1;BICD1;MDN1
microtubule organizing center part (GO:0044450)	3/127	0.0258864	1	0	0	4.72441	17.2632	BBS9;CEP128;CEP89
centrosome (GO:0005813)	6/462	0.0284636	1	0	0	2.5974	9.2445	IFT74;PATJ;TTLL5;BBS9;BICD1;CEP89
nuclear DNA-directed RNA polymerase complex (GO:0055029)	2/53	0.0289101	1	0	0	7.54717	26.7439	PRIM2;POLR3B
alpha DNA polymerase:primase complex (GO:0005658)	1/6	0.029631	1	0	0	33.3333	117.298	PRIM2
MICOS complex (GO:0061617)	1/6	0.029631	1	0	0	33.3333	117.298	CHCHD6
HFE-transferrin receptor complex (GO:1990712)	1/8	0.0393135	1	0	0	25	80.9047	BMPR1A
death-inducing signaling complex (GO:0031264)	1/8	0.0393135	1	0	0	25	80.9047	FAF1
microtubule organizing center (GO:0005815)	6/508	0.0421362	1	0	0	2.3622	7.48074	IFT74;PATJ;TTLL5;IFT43;BICD1;CEP89
microtubule cytoskeleton (GO:0015630)	5/389	0.0456742	1	0	0	2.57069	7.93373	EML5;PATJ;PRKCI;FER;IFT43
intermediate filament cytoskeleton (GO:0045111)	2/72	0.0504638	1	0	0	5.55556	16.5917	TLK2;MDN1
IkappaB kinase complex (GO:0008385)	1/11	0.0536583	1	0	0	18.1818	53.184	ERC1
nuclear replication fork (GO:0043596)	1/11	0.0536583	1	0	0	18.1818	53.184	MMS22L
STAGA complex (GO:0030914)	1/11	0.0536583	1	0	0	18.1818	53.184	SUPT3H
SAGA complex (GO:0000124)	1/12	0.0583926	1	0	0	16.6667	47.3428	SUPT3H
clathrin coat of endocytic vesicle (GO:0030128)	1/13	0.0631034	1	0	0	15.3846	42.5074	TBC1D5
AP-2 adaptor complex (GO:0030122)	1/13	0.0631034	1	0	0	15.3846	42.5074	TBC1D5
transcription factor TFTC complex (GO:0033276)	1/14	0.0677909	1	0	0	14.2857	38.4475	SUPT3H
mitochondrial matrix (GO:0005759)	4/309	0.0694479	1	0	0	2.589	6.90532	HIBADH;PCCA;NUBPL;PDSS2
mitochondrion (GO:0005739)	9/1027	0.0714405	1	0	0	1.75268	4.62513	MIPEP;VWA8;SLC25A26;NDUFAF6;HIBADH;NUBPL;CHCHD6;NDUFAF2;GATB
pericentriolar material (GO:0000242)	1/16	0.0770964	1	0	0	12.5	32.0337	BBS9
nuclear replisome (GO:0043601)	1/17	0.0817146	1	0	0	11.7647	29.465	PRIM2
clathrin adaptor complex (GO:0030131)	1/17	0.0817146	1	0	0	11.7647	29.465	TBC1D5
centriole (GO:0005814)	2/96	0.0834354	1	0	0	4.16667	10.3487	CEP128;CEP89
ESC/E(Z) complex (GO:0035098)	1/18	0.08631	1	0	0	11.1111	27.2201	AEBP2
DNA-directed RNA polymerase III complex (GO:0005666)	1/18	0.08631	1	0	0	11.1111	27.2201	POLR3B
mitochondrial inner membrane (GO:0005743)	4/342	0.0925139	1	0	0	2.33918	5.56818	SLC25A26;NDUFAF6;CHCHD6;NDUFAF2
spindle pole (GO:0000922)	2/108	0.101805	1	0	0	3.7037	8.46183	CEP128;CEP89
serine/threonine protein kinase complex (GO:1902554)	1/26	0.122262	1	0	0	7.69231	16.1661	ERC1
centriolar satellite (GO:0034451)	1/26	0.122262	1	0	0	7.69231	16.1661	BBS9
replication fork (GO:0005657)	1/27	0.126657	1	0	0	7.40741	15.3057	MMS22L
preribosome, large subunit precursor (GO:0030687)	1/27	0.126657	1	0	0	7.40741	15.3057	MDN1
integral component of mitochondrial inner membrane (GO:0031305)	1/34	0.156813	1	0	0	5.88235	10.8982	CHCHD6
site of double-strand break (GO:0035861)	1/35	0.161037	1	0	0	5.71429	10.435	APLF
transcription factor TFIID complex (GO:0005669)	1/36	0.165239	1	0	0	5.55556	10.002	SUPT3H
site of DNA damage (GO:0090734)	1/38	0.173581	1	0	0	5.26316	9.21638	APLF
cytoplasmic microtubule (GO:0005881)	1/39	0.177721	1	0	0	5.12821	8.85919	BICD1
intermediate filament (GO:0005882)	1/47	0.210109	1	0	0	4.25532	6.63884	TLK2
Golgi subcompartment (GO:0098791)	4/480	0.219401	1	0	0	1.66667	2.52809	FUT8;SNX9;BICD1;ST3GAL3
histone methyltransferase complex (GO:0035097)	1/50	0.221927	1	0	0	4	6.02163	AEBP2
lytic vacuole (GO:0000323)	2/184	0.234621	1	0	0	2.17391	3.15171	SLC38A9;DEPDC5
trans-Golgi network (GO:0005802)	2/186	0.238313	1	0	0	2.15054	3.08423	SNX9;BICD1
spindle (GO:0005819)	2/187	0.240161	1	0	0	2.13904	3.05122	CEP128;CEP89
cytoplasmic vesicle membrane (GO:0030659)	1/55	0.241235	1	0	0	3.63636	5.17085	SNX9
caveola (GO:0005901)	1/57	0.248825	1	0	0	3.50877	4.88073	BMPR1A
nucleolus (GO:0005730)	5/677	0.250728	1	0	0	1.4771	2.04341	DIAPH2;DDX10;CAMTA1;DPH6;MDN1
vacuole (GO:0005773)	1/63	0.271146	1	0	0	3.1746	4.14317	TBC1D5
autophagosome (GO:0005776)	1/65	0.278439	1	0	0	3.07692	3.93402	TBC1D5
cytoplasmic vesicle (GO:0031410)	2/216	0.29386	1	0	0	1.85185	2.26787	SNX9;BICD1
coated vesicle (GO:0030135)	1/72	0.303401	1	0	0	2.77778	3.31305	SNX9
bicellular tight junction (GO:0005923)	1/73	0.306897	1	0	0	2.73973	3.23628	PATJ
nuclear chromosome part (GO:0044454)	3/393	0.313709	1	0	0	1.52672	1.76991	MMS22L;PRIM2;FER
preribosome (GO:0030684)	1/76	0.31728	1	0	0	2.63158	3.02098	MDN1
lytic vacuole membrane (GO:0098852)	2/234	0.327008	1	0	0	1.7094	1.91072	SLC38A9;DEPDC5
DNA-directed RNA polymerase II, holoenzyme (GO:0016591)	1/91	0.366929	1	0	0	2.1978	2.20349	SUPT3H
microbody (GO:0042579)	1/93	0.373273	1	0	0	2.15054	2.11924	TMEM135
peroxisome (GO:0005777)	1/93	0.373273	1	0	0	2.15054	2.11924	TMEM135
clathrin-coated vesicle (GO:0030136)	1/101	0.398025	1	0	0	1.9802	1.82424	SNX9
lysosomal membrane (GO:0005765)	2/292	0.430226	1	0	0	1.36986	1.15541	SLC38A9;DEPDC5
actin cytoskeleton (GO:0015629)	2/295	0.435354	1	0	0	1.35593	1.12759	FER;PEAK1
late endosome (GO:0005770)	1/141	0.507991	1	0	0	1.41844	0.960697	SLC38A9
RNA polymerase II transcription factor complex (GO:0090575)	1/148	0.525076	1	0	0	1.35135	0.870556	SUPT3H
cytosolic part (GO:0044445)	1/160	0.55301	1	0	0	1.25	0.740475	ERC1
nucleoplasm part (GO:0044451)	2/408	0.608239	1	0	0	0.980392	0.487439	POLR3B;SUPT3H
lysosome (GO:0005764)	2/423	0.627973	1	0	0	0.945626	0.439961	SLC38A9;DEPDC5
Golgi membrane (GO:0000139)	2/443	0.653088	1	0	0	0.902935	0.384689	FUT8;ST3GAL3
microtubule (GO:0005874)	1/211	0.654668	1	0	0	0.947867	0.401542	BICD1
polymeric cytoskeletal fiber (GO:0099513)	1/222	0.673391	1	0	0	0.900901	0.356243	TLK2
nuclear chromatin (GO:0000790)	1/254	0.722331	1	0	0	0.787402	0.25612	FER
chromatin (GO:0000785)	1/297	0.776842	1	0	0	0.673401	0.170046	FER
focal adhesion (GO:0005925)	1/357	0.835629	1	0	0	0.560224	0.1006	PEAK1
integral component of plasma membrane (GO:0005887)	1/1464	0.999507	1	0	0	0.136612	6.73328e-05	SLC2A13

## Sheet: Human_Gene_Atlas_table_PC3
Supplementary Table S2: Nominally significant terms of PC3 in Human Gene Atlas							significant
Term	Overlap	P-value	Adjusted P-value	Old P-value	Old Adjusted P-value	Odds Ratio	Combined Score	Genes
PrefrontalCortex	9/521	0.00120173	0.100945	0	0	3.45489	23.2307	CNTNAP2;KCNJ6;AKAP11;HERC1;CTNND2;PCDH7;TRPM3;CDH18;OPCML
pineal_night	10/674	0.00200281	0.0841179	0	0	2.96736	18.4368	ROBO2;CACNB2;CNTNAP2;NTM;GSG1;LSAMP;ESRRG;FMN2;GPC6;TRPM3
Cerebellum	4/108	0.00211853	0.059319	0	0	7.40741	45.6076	EPHA6;UNC5D;ZFPM2;TRPM3
pineal_day	10/694	0.0024764	0.0520044	0	0	2.88184	17.2938	ROBO2;CACNB2;CUL3;NTM;GSG1;LSAMP;ESRRG;GPC5;FMN2;GPC6
MedullaOblongata	2/19	0.00400405	0.067268	0	0	21.0526	116.22	MAGI1;ALK
OccipitalLobe	2/35	0.013228	0.185192	0	0	11.4286	49.4334	DPP10;PTPRD
Amygdala	5/345	0.0295688	0.354825	0	0	2.89855	10.2059	DPP10;NLGN1;GRM7;CTNND2;LRP1B
CerebellumPeduncles	3/137	0.0314194	0.329904	0	0	4.37956	15.1547	SPTBN4;ZFPM2;TRPM3
CardiacMyocytes	4/273	0.0481985	0.449853	0	0	2.9304	8.88623	NFIB;CUL3;TPR;PLCH1
CiliaryGanglion	4/278	0.0508982	0.427545	0	0	2.8777	8.56958	ADAMTSL1;FMN2;CSMD1;SGCZ
SubthalamicNucleus	2/77	0.0568571	0.434181	0	0	5.19481	14.8946	NLGN1;CDH18
CD8+_Tcells	6/602	0.0813262	0.569284	0	0	1.99336	5.0019	INPP4A;CCNT2;VPS13C;RHOH;IKZF1;CYTH1
ParietalLobe	1/26	0.122262	0.790002	0	0	7.69231	16.1661	CSMD1
SuperiorCervicalGanglion	5/602	0.183402	1	0	0	1.66113	2.8174	KIAA1217;VPS13C;PCDH7;KCNB2;ZNF385D
Fetalbrain	3/325	0.222055	1	0	0	1.84615	2.77815	PTPRD;GRM7;OPCML
TrigeminalGanglion	2/196	0.256816	1	0	0	2.04082	2.77428	AKAP11;KCNB2
CD4+_Tcells	4/533	0.276989	1	0	0	1.50094	1.92687	VPS13C;RHOH;IKZF1;CYTH1
Adrenalgland	1/65	0.278439	1	0	0	3.07692	3.93402	UNC5D
FetalThyroid	1/66	0.282059	1	0	0	3.0303	3.83528	ADAMTSL1
Thymus	1/68	0.289244	1	0	0	2.94118	3.64849	PLCH1
small_intestine	2/220	0.301251	1	0	0	1.81818	2.18147	GIPC2;TMC5
CD56+_NKCells	5/752	0.323326	1	0	0	1.32979	1.50145	INPP4A;TES;RASA3;IKZF1;CYTH1
OlfactoryBulb	1/83	0.340912	1	0	0	2.40964	2.59309	EPHA6
colon	2/258	0.370544	1	0	0	1.55039	1.5392	TMC5;CLINT1
AtrioventricularNode	2/269	0.390144	1	0	0	1.48699	1.39961	EPHA6;CSMD1
AdrenalCortex	1/106	0.413001	1	0	0	1.88679	1.6685	CSMD1
Skin	1/111	0.427608	1	0	0	1.8018	1.53072	ADAMTSL1
TestisGermCell	2/314	0.467254	1	0	0	1.27389	0.969278	CUL3;TPR
Appendix	1/127	0.471974	1	0	0	1.5748	1.18241	TRPM3
SmoothMuscle	2/363	0.544413	1	0	0	1.10193	0.670025	NFIB;GPC6
Adipocyte	1/181	0.598033	1	0	0	1.10497	0.568076	CSMD1
Heart	2/415	0.617544	1	0	0	0.963855	0.464583	CCNT2;PLCH1
Uterus	1/201	0.636728	1	0	0	0.995025	0.449167	TES
SkeletalMuscle	2/441	0.650638	1	0	0	0.907029	0.389843	KIAA1217;PCDH7
retina	1/218	0.666702	1	0	0	0.917431	0.371938	TRPM3
Wholebrain	1/240	0.701884	1	0	0	0.833333	0.29499	CNTNAP2
BDCA4+_DendriticCells	2/495	0.71214	1	0	0	0.808081	0.274328	INPP4A;VPS13C
Prostate	1/249	0.715193	1	0	0	0.803213	0.26924	NFIB
BronchialEpithelialCells	1/280	0.756689	1	0	0	0.714286	0.199145	PARD3
TestisIntersitial	2/568	0.780783	1	0	0	0.704225	0.174266	CUL3;TULP2
CD105+_Endothelial	1/370	0.846184	1	0	0	0.540541	0.0902801	CDH1
CD14+_Monocytes	1/383	0.856068	1	0	0	0.522193	0.0811518	IKZF1
Testis	1/384	0.856802	1	0	0	0.520833	0.0804942	TULP2
Thyroid	1/388	0.8597	1	0	0	0.515464	0.0779239	CDH1
CD19+_BCells(neg._sel.)	1/412	0.875907	1	0	0	0.485437	0.064318	CNTNAP2
CD34+	1/645	0.962611	1	0	0	0.310078	0.0118158	TPR
721_B_lymphoblasts	1/1543	0.999678	1	0	0	0.129618	4.1765e-05	CDH12

## Sheet: GO_Biological_Process_2018_PC3
Supplementary Table S2: Nominally significant terms of PC3 in GO Biological Process 2018							significant
Term	Overlap	P-value	Adjusted P-value	Old P-value	Old Adjusted P-value	Odds Ratio	Combined Score	Genes
cell-cell adhesion via plasma-membrane adhesion molecules (GO:0098742)	9/143	4.1517e-08	0.000211861	0	0	12.5874	213.95	PTPRD;ROBO2;NLGN1;TENM3;CDH1;CDH12;UNC5D;CDH18;ADGRL3
cell morphogenesis (GO:0000902)	5/60	1.24074e-05	0.0316576	0	0	16.6667	188.287	TENM3;CDH1;CDH12;RHOH;CDH18
homophilic cell adhesion via plasma membrane adhesion molecules (GO:0007156)	5/65	1.83979e-05	0.0312948	0	0	15.3846	167.743	ROBO2;TENM3;CDH1;CDH12;CDH18
neuron projection morphogenesis (GO:0048812)	7/164	1.85146e-05	0.02362	0	0	8.53659	93.0228	SPTBN4;CNTNAP2;NLGN1;DCC;CTNND2;PARD3;RHOH
regulation of metal ion transport (GO:0010959)	4/38	3.81116e-05	0.0388967	0	0	21.0526	214.21	NKAIN2;SPTBN4;NKAIN3;CACNA2D1
C-terminal protein lipidation (GO:0006501)	5/76	3.94019e-05	0.0335113	0	0	13.1579	133.443	CNTN5;NTM;LSAMP;MDGA2;OPCML
calcium-dependent cell-cell adhesion via plasma membrane cell adhesion molecules (GO:0016339)	4/42	5.69121e-05	0.0414889	0	0	19.0476	186.171	NLGN1;CDH1;CDH12;CDH18
C-terminal protein amino acid modification (GO:0018410)	5/83	6.02361e-05	0.0384231	0	0	12.0482	117.075	CNTN5;NTM;LSAMP;MDGA2;OPCML
protein localization to membrane (GO:0072657)	6/161	0.000158333	0.0897747	0	0	7.45342	65.2234	DPP10;CACNB2;SPTBN4;NLGN1;CDH1;KCNB2
cell-cell adhesion mediated by cadherin (GO:0044331)	3/23	0.00019973	0.101922	0	0	26.087	222.223	CDH1;CDH12;CDH18
protein localization to cell periphery (GO:1990778)	5/118	0.000316252	0.146712	0	0	8.47458	68.2964	DPP10;CACNB2;SPTBN4;CDH1;KCNB2
protein lipidation (GO:0006497)	5/128	0.000459779	0.195521	0	0	7.8125	60.0372	CNTN5;NTM;LSAMP;MDGA2;OPCML
protein localization to plasma membrane (GO:0072659)	5/131	0.000511132	0.200639	0	0	7.63359	57.8541	DPP10;CACNB2;SPTBN4;CDH1;KCNB2
regulation of high voltage-gated calcium channel activity (GO:1901841)	2/7	0.000511333	0.186381	0	0	57.1429	433.057	CACNB2;CACNA2D1
sensory perception of mechanical stimulus (GO:0050954)	4/79	0.000663247	0.225637	0	0	10.1266	74.11	SPTBN4;GRM7;PIEZO2;PCDH15
regulation of calcium ion transmembrane transport via high voltage-gated calcium channel (GO:1902514)	2/8	0.000679555	0.216736	0	0	50	364.704	CACNB2;CACNA2D1
cell-cell junction assembly (GO:0007043)	4/80	0.000695498	0.208772	0	0	10	72.7088	CDH1;PARD3;CDH12;CDH18
regulation of synapse assembly (GO:0051963)	3/36	0.000768177	0.217778	0	0	16.6667	119.525	ROBO2;PTPRD;NLGN1
regulation of sodium ion transport (GO:0002028)	3/36	0.000768177	0.206316	0	0	16.6667	119.525	NKAIN2;SPTBN4;NKAIN3
neuronal ion channel clustering (GO:0045161)	2/9	0.000870867	0.222202	0	0	44.4444	313.156	SPTBN4;CNTNAP2
presynaptic membrane assembly (GO:0097105)	2/10	0.00108504	0.263664	0	0	40	273.046	PTPRD;NLGN1
central nervous system projection neuron axonogenesis (GO:0021952)	2/10	0.00108504	0.25168	0	0	40	273.046	SPTBN4;NFIB
presynaptic membrane organization (GO:0097090)	2/11	0.00132184	0.293276	0	0	36.3636	241.045	PTPRD;NLGN1
adherens junction organization (GO:0034332)	3/45	0.00147779	0.314214	0	0	13.3333	86.8961	CDH1;CDH12;CDH18
negative regulation of ERAD pathway (GO:1904293)	2/12	0.00158105	0.322723	0	0	33.3333	214.989	USP25;UBAC2
aminoglycan biosynthetic process (GO:0006023)	3/47	0.00167652	0.329049	0	0	12.766	81.5877	GPC5;HS3ST5;GPC6
heterophilic cell-cell adhesion via plasma membrane cell adhesion molecules (GO:0007157)	3/48	0.00178184	0.336768	0	0	12.5	79.1263	PTPRD;NLGN1;TENM3
positive regulation of nervous system development (GO:0051962)	3/53	0.0023702	0.43197	0	0	11.3208	68.4315	PTPRD;NLGN1;PARD3
presynapse assembly (GO:0099054)	2/15	0.00249083	0.438301	0	0	26.6667	159.87	PTPRD;NLGN1
membrane depolarization during cardiac muscle cell action potential (GO:0086012)	2/17	0.00320529	0.54522	0	0	23.5294	135.128	CACNB2;CACNA2D1
cell junction assembly (GO:0034329)	3/60	0.00337607	0.555745	0	0	10	56.9104	CDH1;CDH12;CDH18
establishment of epithelial cell polarity (GO:0090162)	2/18	0.00359424	0.573169	0	0	22.2222	125.076	PARD3;CYTH1
glycosaminoglycan metabolic process (GO:0030203)	3/62	0.00370447	0.572846	0	0	9.67742	54.1763	GPC5;HS3ST5;GPC6
synapse assembly (GO:0007416)	3/64	0.00405172	0.608116	0	0	9.375	51.6432	NLGN1;CDH1;ADGRL3
membrane assembly (GO:0071709)	2/23	0.00584762	0.852583	0	0	17.3913	89.4212	PTPRD;NLGN1
cell-cell junction organization (GO:0045216)	3/73	0.00585588	0.830072	0	0	8.21918	42.2491	CDH1;CDH12;CDH18
neuron development (GO:0048666)	4/145	0.0060706	0.83725	0	0	5.51724	28.1616	ALK;CNTNAP2;NLGN1;TENM3
positive regulation of synapse assembly (GO:0051965)	2/27	0.00800811	1	0	0	14.8148	71.5156	PTPRD;NLGN1
sensory perception of sound (GO:0007605)	3/82	0.00807322	1	0	0	7.31707	35.2625	SPTBN4;GRM7;PCDH15
axon guidance (GO:0007411)	4/159	0.00835627	1	0	0	5.03145	24.0742	ROBO2;SPTBN4;DCC;NFIB
positive regulation of cellular component biogenesis (GO:0044089)	3/88	0.009791	1	0	0	6.81818	31.5429	PTPRD;NLGN1;TPR
neuron projection development (GO:0031175)	4/168	0.0100885	1	0	0	4.7619	21.8874	CNTNAP2;NLGN1;CTNND2;RHOH
aminoglycan metabolic process (GO:0006022)	2/31	0.0104725	1	0	0	12.9032	58.8259	GPC5;GPC6
positive regulation of dendrite development (GO:1900006)	2/33	0.0118146	1	0	0	12.1212	53.799	PTPRD;NLGN1
aminoglycan catabolic process (GO:0006026)	2/33	0.0118146	1	0	0	12.1212	53.799	GPC5;GPC6
axon development (GO:0061564)	3/95	0.0120445	1	0	0	6.31579	27.9104	SPTBN4;DCC;PARD3
cell morphogenesis involved in neuron differentiation (GO:0048667)	3/98	0.013094	1	0	0	6.12245	26.5445	SPTBN4;DCC;PARD3
phosphate-containing compound metabolic process (GO:0006796)	4/184	0.0137121	1	0	0	4.34783	18.6499	INPP4A;PTPRD;ALK;PLCH1
glycosaminoglycan biosynthetic process (GO:0006024)	3/100	0.0138218	1	0	0	6	25.6891	GPC5;HS3ST5;GPC6
regulation of heart rate by cardiac conduction (GO:0086091)	2/36	0.0139609	1	0	0	11.1111	47.461	CACNB2;CACNA2D1
negative regulation of Ras protein signal transduction (GO:0046580)	2/38	0.0154783	1	0	0	10.5263	43.877	RASA3;CUL3
calcium ion transport (GO:0006816)	3/119	0.0218743	1	0	0	5.04202	19.2728	CACNB2;CACNA2D1;TRPM3
nucleus organization (GO:0006997)	2/46	0.022208	1	0	0	8.69565	33.107	TPR;LEMD3
regulation of synaptic transmission, glutamatergic (GO:0051966)	2/46	0.022208	1	0	0	8.69565	33.107	NLGN1;GRM7
regulation of neuron projection development (GO:0010975)	3/120	0.0223556	1	0	0	5	19.0034	TENM3;DCC;LRRC4C
inositol phosphate metabolic process (GO:0043647)	2/48	0.0240483	1	0	0	8.33333	31.0641	INPP4A;PLCH1
polyol metabolic process (GO:0019751)	2/48	0.0240483	1	0	0	8.33333	31.0641	INPP4A;PLCH1
axonogenesis (GO:0007409)	4/224	0.0260827	1	0	0	3.57143	13.0232	ROBO2;SPTBN4;DCC;PARD3
negative regulation of response to stimulus (GO:0048585)	3/128	0.0264138	1	0	0	4.6875	17.0338	ALK;EPHA6;VPS13C
nervous system development (GO:0007399)	6/456	0.0269321	1	0	0	2.63158	9.51168	ROBO2;NLGN1;CDH1;PCDH15;LSAMP;ADGRL3
generation of neurons (GO:0048699)	3/131	0.0280307	1	0	0	4.58015	16.3715	PTPRD;CDH1;ADGRL3
plasma membrane bounded cell projection morphogenesis (GO:0120039)	2/53	0.0289101	1	0	0	7.54717	26.7439	CNTNAP2;RHOH
regulation of calcium ion transport (GO:0051924)	2/53	0.0289101	1	0	0	7.54717	26.7439	CACNB2;CACNA2D1
regulation of mesenchymal stem cell differentiation (GO:2000739)	1/6	0.029631	1	0	0	33.3333	117.298	SOX6
adenylate cyclase-inhibiting G-protein coupled glutamate receptor signaling pathway (GO:0007196)	1/6	0.029631	1	0	0	33.3333	117.298	GRM7
protein sulfation (GO:0006477)	1/6	0.029631	1	0	0	33.3333	117.298	HS3ST5
protein localization to non-motile cilium (GO:0097499)	1/6	0.029631	1	0	0	33.3333	117.298	TULP2
vocal learning (GO:0042297)	1/6	0.029631	1	0	0	33.3333	117.298	CNTNAP2
transmembrane receptor protein tyrosine phosphatase signaling pathway (GO:0007185)	1/6	0.029631	1	0	0	33.3333	117.298	PTPRD
negative regulation of dendritic spine development (GO:0061000)	1/6	0.029631	1	0	0	33.3333	117.298	NLGN1
equilibrioception (GO:0050957)	1/6	0.029631	1	0	0	33.3333	117.298	PCDH15
positive regulation of myelination (GO:0031643)	1/6	0.029631	1	0	0	33.3333	117.298	PARD3
spinal cord motor neuron differentiation (GO:0021522)	1/6	0.029631	1	0	0	33.3333	117.298	MDGA2
heparan sulfate proteoglycan biosynthetic process, enzymatic modification (GO:0015015)	1/6	0.029631	1	0	0	33.3333	117.298	HS3ST5
positive regulation of clathrin-dependent endocytosis (GO:2000370)	1/6	0.029631	1	0	0	33.3333	117.298	NLGN1
imitative learning (GO:0098596)	1/6	0.029631	1	0	0	33.3333	117.298	CNTNAP2
negative regulation of amino acid transport (GO:0051956)	1/6	0.029631	1	0	0	33.3333	117.298	GRM7
retinal ganglion cell axon guidance (GO:0031290)	1/6	0.029631	1	0	0	33.3333	117.298	ROBO2
protein targeting (GO:0006605)	3/134	0.0296993	1	0	0	4.47761	15.7461	NLGN1;PARD3;VPS13C
positive regulation of protein import into nucleus (GO:0042307)	2/54	0.0299258	1	0	0	7.40741	25.9928	CDH1;TPR
regulation of axonogenesis (GO:0050770)	2/56	0.0319994	1	0	0	7.14286	24.586	ROBO2;LRRC4C
glycosaminoglycan catabolic process (GO:0006027)	2/57	0.0330569	1	0	0	7.01754	23.9265	GPC5;GPC6
neuron differentiation (GO:0030182)	3/140	0.033191	1	0	0	4.28571	14.5949	PTPRD;ALK;TENM3
cell differentiation in spinal cord (GO:0021515)	1/7	0.0344842	1	0	0	28.5714	96.2072	MDGA2
negative regulation of synapse organization (GO:1905809)	1/7	0.0344842	1	0	0	28.5714	96.2072	ROBO2
regulation of collateral sprouting (GO:0048670)	1/7	0.0344842	1	0	0	28.5714	96.2072	DCC
negative regulation of dendrite morphogenesis (GO:0050774)	1/7	0.0344842	1	0	0	28.5714	96.2072	NLGN1
central nervous system neuron axonogenesis (GO:0021955)	1/7	0.0344842	1	0	0	28.5714	96.2072	SPTBN4
AV node cell action potential (GO:0086016)	1/7	0.0344842	1	0	0	28.5714	96.2072	CACNB2
negative regulation of cardiocyte differentiation (GO:1905208)	1/7	0.0344842	1	0	0	28.5714	96.2072	SOX6
cellular response to interferon-alpha (GO:0035457)	1/7	0.0344842	1	0	0	28.5714	96.2072	TPR
positive regulation of metaphase/anaphase transition of cell cycle (GO:1902101)	1/7	0.0344842	1	0	0	28.5714	96.2072	CUL3
negative regulation of cardiac muscle tissue development (GO:0055026)	1/7	0.0344842	1	0	0	28.5714	96.2072	SOX6
negative regulation of dendrite development (GO:2000171)	1/7	0.0344842	1	0	0	28.5714	96.2072	DCC
protein localization to ciliary membrane (GO:1903441)	1/7	0.0344842	1	0	0	28.5714	96.2072	TULP2
negative regulation of heart rate (GO:0010459)	1/7	0.0344842	1	0	0	28.5714	96.2072	SPTBN4
negative regulation of cardiac muscle cell differentiation (GO:2000726)	1/7	0.0344842	1	0	0	28.5714	96.2072	SOX6
positive regulation of neurological system process (GO:0031646)	1/7	0.0344842	1	0	0	28.5714	96.2072	PARD3
positive regulation of mitotic cell cycle spindle assembly checkpoint (GO:0090267)	1/7	0.0344842	1	0	0	28.5714	96.2072	TPR
positive regulation of cell morphogenesis involved in differentiation (GO:0010770)	2/59	0.0352126	1	0	0	6.77966	22.6871	ROBO2;PTPRD
muscle organ development (GO:0007517)	2/61	0.0374213	1	0	0	6.55738	21.5444	SOX6;SGCZ
potassium ion transport (GO:0006813)	2/62	0.0385452	1	0	0	6.45161	21.006	KCNJ6;KCNB2
positive regulation of spindle checkpoint (GO:0090232)	1/8	0.0393135	1	0	0	25	80.9047	TPR
positive regulation of mitotic sister chromatid separation (GO:1901970)	1/8	0.0393135	1	0	0	25	80.9047	CUL3
negative regulation of retrograde protein transport, ER to cytosol (GO:1904153)	1/8	0.0393135	1	0	0	25	80.9047	UBAC2
calcium ion import across plasma membrane (GO:0098703)	1/8	0.0393135	1	0	0	25	80.9047	CACNA2D1
peripheral nervous system axon ensheathment (GO:0032292)	1/8	0.0393135	1	0	0	25	80.9047	PARD3
positive regulation of behavior (GO:0048520)	1/8	0.0393135	1	0	0	25	80.9047	NLGN1
asymmetric protein localization (GO:0008105)	1/8	0.0393135	1	0	0	25	80.9047	PARD3
calcium ion import into cytosol (GO:1902656)	1/8	0.0393135	1	0	0	25	80.9047	CACNA2D1
regulation of ERAD pathway (GO:1904292)	1/8	0.0393135	1	0	0	25	80.9047	USP25
excitatory synapse assembly (GO:1904861)	1/8	0.0393135	1	0	0	25	80.9047	NLGN1
Schwann cell development (GO:0014044)	1/8	0.0393135	1	0	0	25	80.9047	PARD3
diterpenoid metabolic process (GO:0016101)	2/63	0.0396819	1	0	0	6.34921	20.488	GPC5;GPC6
negative regulation of activin receptor signaling pathway (GO:0032926)	1/9	0.0441188	1	0	0	22.2222	69.3526	LEMD3
oogenesis (GO:0048477)	1/9	0.0441188	1	0	0	22.2222	69.3526	FMN2
negative regulation of protein exit from endoplasmic reticulum (GO:0070862)	1/9	0.0441188	1	0	0	22.2222	69.3526	UBAC2
engulfment of apoptotic cell (GO:0043652)	1/9	0.0441188	1	0	0	22.2222	69.3526	RHOH
postsynaptic membrane assembly (GO:0097104)	1/9	0.0441188	1	0	0	22.2222	69.3526	NLGN1
negative regulation of pri-miRNA transcription from RNA polymerase II promoter (GO:1902894)	1/9	0.0441188	1	0	0	22.2222	69.3526	NFIB
positive regulation of mitotic metaphase/anaphase transition (GO:0045842)	1/9	0.0441188	1	0	0	22.2222	69.3526	CUL3
postsynaptic density organization (GO:0097106)	1/9	0.0441188	1	0	0	22.2222	69.3526	NLGN1
detection of mechanical stimulus involved in sensory perception (GO:0050974)	1/9	0.0441188	1	0	0	22.2222	69.3526	PIEZO2
cytoskeletal anchoring at plasma membrane (GO:0007016)	1/9	0.0441188	1	0	0	22.2222	69.3526	SPTBN4
positive regulation of phosphorylation of RNA polymerase II C-terminal domain (GO:1901409)	1/9	0.0441188	1	0	0	22.2222	69.3526	CCNT2
regulation of coagulation (GO:0050818)	1/10	0.0489004	1	0	0	20	60.3594	HS3ST5
contractile actin filament bundle assembly (GO:0030038)	1/10	0.0489004	1	0	0	20	60.3594	CUL3
protein localization to synapse (GO:0035418)	1/10	0.0489004	1	0	0	20	60.3594	NLGN1
detection of light stimulus involved in visual perception (GO:0050908)	1/10	0.0489004	1	0	0	20	60.3594	EYS
positive regulation of circadian rhythm (GO:0042753)	1/10	0.0489004	1	0	0	20	60.3594	NLGN1
stress fiber assembly (GO:0043149)	1/10	0.0489004	1	0	0	20	60.3594	CUL3
regulation of cation channel activity (GO:2001257)	2/72	0.0504638	1	0	0	5.55556	16.5917	CACNB2;NLGN1
MAPK cascade (GO:0000165)	4/279	0.0514479	1	0	0	2.86738	8.50806	SPTBN4;RASA3;CUL3;TPR
lymphocyte differentiation (GO:0030098)	2/74	0.0529881	1	0	0	5.40541	15.8794	RHOH;IKZF1
regulation of cardiac muscle cell differentiation (GO:2000725)	1/11	0.0536583	1	0	0	18.1818	53.184	SOX6
postsynapse assembly (GO:0099068)	1/11	0.0536583	1	0	0	18.1818	53.184	NLGN1
regulation of phosphorylation of RNA polymerase II C-terminal domain (GO:1901407)	1/11	0.0536583	1	0	0	18.1818	53.184	CCNT2
camera-type eye morphogenesis (GO:0048593)	1/11	0.0536583	1	0	0	18.1818	53.184	TENM3
negative regulation of heart contraction (GO:0045822)	1/11	0.0536583	1	0	0	18.1818	53.184	SPTBN4
heart process (GO:0003015)	1/11	0.0536583	1	0	0	18.1818	53.184	SGCZ
negative regulation of chemotaxis (GO:0050922)	1/11	0.0536583	1	0	0	18.1818	53.184	ROBO2
detection of light stimulus involved in sensory perception (GO:0050962)	1/11	0.0536583	1	0	0	18.1818	53.184	EYS
regulation of synaptic transmission, GABAergic (GO:0032228)	1/11	0.0536583	1	0	0	18.1818	53.184	NLGN1
negative regulation of nucleocytoplasmic transport (GO:0046823)	1/11	0.0536583	1	0	0	18.1818	53.184	TPR
vesicle-mediated transport (GO:0016192)	5/411	0.0553681	1	0	0	2.43309	7.04076	SPTBN4;SYT16;RHOH;FMN2;CYTH1
retinoid metabolic process (GO:0001523)	2/76	0.0555566	1	0	0	5.26316	15.2124	GPC5;GPC6
regulation of retrograde protein transport, ER to cytosol (GO:1904152)	1/12	0.0583926	1	0	0	16.6667	47.3428	UBAC2
positive regulation of chondrocyte differentiation (GO:0032332)	1/12	0.0583926	1	0	0	16.6667	47.3428	SOX6
cardiac right ventricle morphogenesis (GO:0003215)	1/12	0.0583926	1	0	0	16.6667	47.3428	ZFPM2
regulation of antigen receptor-mediated signaling pathway (GO:0050854)	1/12	0.0583926	1	0	0	16.6667	47.3428	ELF1
positive regulation of stem cell differentiation (GO:2000738)	1/12	0.0583926	1	0	0	16.6667	47.3428	SOX6
entry of bacterium into host cell (GO:0035635)	1/12	0.0583926	1	0	0	16.6667	47.3428	CDH1
positive regulation of ruffle assembly (GO:1900029)	1/12	0.0583926	1	0	0	16.6667	47.3428	NLGN1
visual perception (GO:0007601)	2/79	0.0594898	1	0	0	5.06329	14.2884	TULP2;EYS
negative regulation of cell communication (GO:0010648)	2/79	0.0594898	1	0	0	5.06329	14.2884	ALK;EPHA6
cation transport (GO:0006812)	2/80	0.0608217	1	0	0	5	13.999	PIEZO2;TRPM3
protein localization to endoplasmic reticulum (GO:0070972)	1/13	0.0631034	1	0	0	15.3846	42.5074	UBAC2
atrial cardiac muscle cell action potential (GO:0086014)	1/13	0.0631034	1	0	0	15.3846	42.5074	CACNB2
regulation of NMDA receptor activity (GO:2000310)	1/13	0.0631034	1	0	0	15.3846	42.5074	NLGN1
regulation of viral life cycle (GO:1903900)	1/13	0.0631034	1	0	0	15.3846	42.5074	HS3ST5
synaptic vesicle localization (GO:0097479)	1/13	0.0631034	1	0	0	15.3846	42.5074	NLGN1
leukocyte differentiation (GO:0002521)	1/13	0.0631034	1	0	0	15.3846	42.5074	IKZF1
sulfation (GO:0051923)	1/13	0.0631034	1	0	0	15.3846	42.5074	HS3ST5
muscle cell development (GO:0055001)	1/13	0.0631034	1	0	0	15.3846	42.5074	SGCZ
synaptic vesicle cycle (GO:0099504)	1/13	0.0631034	1	0	0	15.3846	42.5074	NLGN1
myelination in peripheral nervous system (GO:0022011)	1/13	0.0631034	1	0	0	15.3846	42.5074	PARD3
protein kinase C-activating G-protein coupled receptor signaling pathway (GO:0007205)	1/13	0.0631034	1	0	0	15.3846	42.5074	PARD3
sensory perception of light stimulus (GO:0050953)	2/82	0.0635162	1	0	0	4.87805	13.4462	PCDH15;TULP2
modulation of chemical synaptic transmission (GO:0050804)	2/83	0.0648784	1	0	0	4.81928	13.1819	NLGN1;GRM7
negative regulation of signaling (GO:0023057)	2/84	0.0662504	1	0	0	4.7619	12.9253	ALK;EPHA6
neuron cell-cell adhesion (GO:0007158)	1/14	0.0677909	1	0	0	14.2857	38.4475	NLGN1
regulation of ventricular cardiac muscle cell membrane repolarization (GO:0060307)	1/14	0.0677909	1	0	0	14.2857	38.4475	CACNA2D1
positive regulation of calcium ion-dependent exocytosis (GO:0045956)	1/14	0.0677909	1	0	0	14.2857	38.4475	NLGN1
gliogenesis (GO:0042063)	1/14	0.0677909	1	0	0	14.2857	38.4475	NFIB
regulation of activin receptor signaling pathway (GO:0032925)	1/14	0.0677909	1	0	0	14.2857	38.4475	LEMD3
neuromuscular process controlling balance (GO:0050885)	1/14	0.0677909	1	0	0	14.2857	38.4475	PCDH15
negative regulation of Rho protein signal transduction (GO:0035024)	1/14	0.0677909	1	0	0	14.2857	38.4475	CUL3
regulation of mitotic cell cycle spindle assembly checkpoint (GO:0090266)	1/14	0.0677909	1	0	0	14.2857	38.4475	TPR
calcium ion transmembrane transport (GO:0070588)	2/87	0.0704243	1	0	0	4.5977	12.1987	CACNA2D1;TRPM3
protein O-linked fucosylation (GO:0036066)	1/15	0.0724552	1	0	0	13.3333	34.9972	ADAMTSL1
regulation of mitotic sister chromatid separation (GO:0010965)	1/15	0.0724552	1	0	0	13.3333	34.9972	TPR
negative regulation of coagulation (GO:0050819)	1/15	0.0724552	1	0	0	13.3333	34.9972	HS3ST5
regulation of RNA export from nucleus (GO:0046831)	1/15	0.0724552	1	0	0	13.3333	34.9972	TPR
nuclear pore organization (GO:0006999)	1/15	0.0724552	1	0	0	13.3333	34.9972	TPR
negative regulation of peptidyl-threonine phosphorylation (GO:0010801)	1/15	0.0724552	1	0	0	13.3333	34.9972	PARD3
heparan sulfate proteoglycan biosynthetic process (GO:0015012)	1/15	0.0724552	1	0	0	13.3333	34.9972	HS3ST5
positive regulation of protein export from nucleus (GO:0046827)	1/15	0.0724552	1	0	0	13.3333	34.9972	TPR
G-protein coupled glutamate receptor signaling pathway (GO:0007216)	1/15	0.0724552	1	0	0	13.3333	34.9972	GRM7
regulation of mitotic metaphase/anaphase transition (GO:0030071)	1/15	0.0724552	1	0	0	13.3333	34.9972	CUL3
regulation of cartilage development (GO:0061035)	1/15	0.0724552	1	0	0	13.3333	34.9972	SOX6
positive regulation of protein import (GO:1904591)	1/15	0.0724552	1	0	0	13.3333	34.9972	TPR
postsynaptic membrane organization (GO:0001941)	1/16	0.0770964	1	0	0	12.5	32.0337	NLGN1
negative regulation of translational initiation (GO:0045947)	1/16	0.0770964	1	0	0	12.5	32.0337	TPR
positive regulation of dendrite morphogenesis (GO:0050775)	1/16	0.0770964	1	0	0	12.5	32.0337	PTPRD
regulation of membrane repolarization (GO:0060306)	1/16	0.0770964	1	0	0	12.5	32.0337	CACNA2D1
detection of visible light (GO:0009584)	1/16	0.0770964	1	0	0	12.5	32.0337	EYS
dendritic spine morphogenesis (GO:0060997)	1/16	0.0770964	1	0	0	12.5	32.0337	CTNND2
negative regulation of striated muscle cell differentiation (GO:0051154)	1/16	0.0770964	1	0	0	12.5	32.0337	SOX6
positive regulation of ERK1 and ERK2 cascade (GO:0070374)	3/202	0.0807478	1	0	0	2.9703	7.47453	ALK;EPHA6;GAREM1
regulation of B cell receptor signaling pathway (GO:0050855)	1/17	0.0817146	1	0	0	11.7647	29.465	ELF1
detection of mechanical stimulus (GO:0050982)	1/17	0.0817146	1	0	0	11.7647	29.465	PIEZO2
mesonephric tubule development (GO:0072164)	1/17	0.0817146	1	0	0	11.7647	29.465	ROBO2
positive regulation of cartilage development (GO:0061036)	1/17	0.0817146	1	0	0	11.7647	29.465	SOX6
regulation of myelination (GO:0031641)	1/17	0.0817146	1	0	0	11.7647	29.465	PARD3
response to interferon-alpha (GO:0035455)	1/17	0.0817146	1	0	0	11.7647	29.465	TPR
spindle assembly checkpoint (GO:0071173)	1/17	0.0817146	1	0	0	11.7647	29.465	TPR
ureteric bud development (GO:0001657)	1/17	0.0817146	1	0	0	11.7647	29.465	ROBO2
mitotic spindle assembly checkpoint (GO:0007094)	1/17	0.0817146	1	0	0	11.7647	29.465	TPR
mitotic spindle checkpoint (GO:0071174)	1/17	0.0817146	1	0	0	11.7647	29.465	TPR
regulation of synaptic vesicle exocytosis (GO:2000300)	1/17	0.0817146	1	0	0	11.7647	29.465	NLGN1
positive regulation of synaptic transmission, glutamatergic (GO:0051968)	1/18	0.08631	1	0	0	11.1111	27.2201	NLGN1
regulation of cardiac muscle cell membrane repolarization (GO:0099623)	1/18	0.08631	1	0	0	11.1111	27.2201	CACNA2D1
homologous chromosome segregation (GO:0045143)	1/18	0.08631	1	0	0	11.1111	27.2201	FMN2
receptor localization to synapse (GO:0097120)	1/18	0.08631	1	0	0	11.1111	27.2201	NLGN1
establishment or maintenance of apical/basal cell polarity (GO:0035088)	1/18	0.08631	1	0	0	11.1111	27.2201	PARD3
cardiac muscle cell contraction (GO:0086003)	1/18	0.08631	1	0	0	11.1111	27.2201	CACNA2D1
positive regulation of neuron projection development (GO:0010976)	2/98	0.0864202	1	0	0	4.08163	9.99402	ROBO2;TENM3
protein localization to organelle (GO:0033365)	2/98	0.0864202	1	0	0	4.08163	9.99402	TULP2;UBAC2
regulation of mitotic spindle assembly (GO:1901673)	1/19	0.0908825	1	0	0	10.5263	25.2441	TPR
regulation of protein kinase A signaling (GO:0010738)	1/19	0.0908825	1	0	0	10.5263	25.2441	AKAP11
positive regulation of excitatory postsynaptic potential (GO:2000463)	1/19	0.0908825	1	0	0	10.5263	25.2441	NLGN1
regulation of transcription factor import into nucleus (GO:0042990)	1/19	0.0908825	1	0	0	10.5263	25.2441	CDH1
calcium ion transport into cytosol (GO:0060402)	1/19	0.0908825	1	0	0	10.5263	25.2441	CACNA2D1
extrinsic apoptotic signaling pathway in absence of ligand (GO:0097192)	1/19	0.0908825	1	0	0	10.5263	25.2441	DCC
Rac protein signal transduction (GO:0016601)	1/19	0.0908825	1	0	0	10.5263	25.2441	RHOH
cellular response to metal ion (GO:0071248)	2/101	0.090957	1	0	0	3.9604	9.49453	NLGN1;CDH1
cellular response to transforming growth factor beta stimulus (GO:0071560)	2/101	0.090957	1	0	0	3.9604	9.49453	PARD3;SOX6
metal ion transport (GO:0030001)	2/102	0.0924847	1	0	0	3.92157	9.33613	KCNJ6;KCNB2
regulation of kinase activity (GO:0043549)	2/102	0.0924847	1	0	0	3.92157	9.33613	ALK;EPHA6
intrinsic apoptotic signaling pathway (GO:0097193)	2/102	0.0924847	1	0	0	3.92157	9.33613	CUL3;ZNF385D
Golgi to endosome transport (GO:0006895)	1/20	0.0954324	1	0	0	10	23.4934	VPS13C
cell projection assembly (GO:0030031)	1/20	0.0954324	1	0	0	10	23.4934	RHOH
positive regulation of dendritic spine development (GO:0060999)	1/20	0.0954324	1	0	0	10	23.4934	NLGN1
regulation of response to cytokine stimulus (GO:0060759)	1/20	0.0954324	1	0	0	10	23.4934	ELF1
neuromuscular junction development (GO:0007528)	1/20	0.0954324	1	0	0	10	23.4934	CACNB2
regulation of calcium ion transmembrane transport (GO:1903169)	1/20	0.0954324	1	0	0	10	23.4934	CACNA2D1
heparan sulfate proteoglycan metabolic process (GO:0030201)	1/20	0.0954324	1	0	0	10	23.4934	HS3ST5
eye morphogenesis (GO:0048592)	1/20	0.0954324	1	0	0	10	23.4934	TENM3
monovalent inorganic cation transport (GO:0015672)	2/105	0.0971125	1	0	0	3.80952	8.88337	KCNJ6;KCNB2
embryonic skeletal system development (GO:0048706)	1/21	0.0999598	1	0	0	9.52381	21.9332	KIAA1217
ventricular septum morphogenesis (GO:0060412)	1/21	0.0999598	1	0	0	9.52381	21.9332	ZFPM2
regulation of ruffle assembly (GO:1900027)	1/21	0.0999598	1	0	0	9.52381	21.9332	NLGN1
cellular response to misfolded protein (GO:0071218)	1/21	0.0999598	1	0	0	9.52381	21.9332	CUL3
mesoderm development (GO:0007498)	1/21	0.0999598	1	0	0	9.52381	21.9332	IKZF1
positive regulation of cellular component organization (GO:0051130)	2/107	0.100234	1	0	0	3.73832	8.59906	PTPRD;NLGN1
positive regulation of cell cycle process (GO:0090068)	2/108	0.101805	1	0	0	3.7037	8.46183	CUL3;TPR
negative regulation of nervous system development (GO:0051961)	1/22	0.104465	1	0	0	9.09091	20.5355	ROBO2
negative regulation of response to endoplasmic reticulum stress (GO:1903573)	1/22	0.104465	1	0	0	9.09091	20.5355	USP25
establishment of protein localization to vacuole (GO:0072666)	1/22	0.104465	1	0	0	9.09091	20.5355	VPS13C
cytosolic calcium ion transport (GO:0060401)	1/22	0.104465	1	0	0	9.09091	20.5355	CACNA2D1
outflow tract septum morphogenesis (GO:0003148)	1/22	0.104465	1	0	0	9.09091	20.5355	ZFPM2
negative regulation of axonogenesis (GO:0050771)	1/23	0.108947	1	0	0	8.69565	19.2773	DCC
protein K48-linked deubiquitination (GO:0071108)	1/23	0.108947	1	0	0	8.69565	19.2773	USP25
metanephros development (GO:0001656)	1/23	0.108947	1	0	0	8.69565	19.2773	ROBO2
protein localization to cilium (GO:0061512)	1/23	0.108947	1	0	0	8.69565	19.2773	TULP2
regulation of smooth muscle contraction (GO:0006940)	1/23	0.108947	1	0	0	8.69565	19.2773	KCNB2
cellular response to amyloid-beta (GO:1904646)	1/23	0.108947	1	0	0	8.69565	19.2773	CACNA2D1
regulation of dendritic spine morphogenesis (GO:0061001)	1/23	0.108947	1	0	0	8.69565	19.2773	NLGN1
regulation of chondrocyte differentiation (GO:0032330)	1/23	0.108947	1	0	0	8.69565	19.2773	SOX6
protein localization to Golgi apparatus (GO:0034067)	1/23	0.108947	1	0	0	8.69565	19.2773	VPS13C
viral transcription (GO:0019083)	2/114	0.111373	1	0	0	3.50877	7.7013	CCNT2;TPR
positive regulation of kinase activity (GO:0033674)	2/114	0.111373	1	0	0	3.50877	7.7013	ALK;EPHA6
regulation of signal transduction (GO:0009966)	3/234	0.11258	1	0	0	2.5641	5.60022	ALK;ELF1;EPHA6
dendritic spine organization (GO:0097061)	1/25	0.117846	1	0	0	8	17.107	CTNND2
regulation of transmembrane transport (GO:0034762)	1/25	0.117846	1	0	0	8	17.107	KCNJ6
receptor clustering (GO:0043113)	1/25	0.117846	1	0	0	8	17.107	NLGN1
negative regulation of developmental growth (GO:0048640)	1/25	0.117846	1	0	0	8	17.107	DCC
regulation of AMPA receptor activity (GO:2000311)	1/25	0.117846	1	0	0	8	17.107	NLGN1
camera-type eye development (GO:0043010)	1/25	0.117846	1	0	0	8	17.107	TENM3
plasma membrane bounded cell projection organization (GO:0120036)	2/119	0.119519	1	0	0	3.36134	7.14044	CNTNAP2;NLGN1
brain development (GO:0007420)	2/120	0.121166	1	0	0	3.33333	7.03532	ROBO2;CNTNAP2
cellular response to epidermal growth factor stimulus (GO:0071364)	1/26	0.122262	1	0	0	7.69231	16.1661	GAREM1
female gamete generation (GO:0007292)	1/26	0.122262	1	0	0	7.69231	16.1661	FMN2
positive regulation of filopodium assembly (GO:0051491)	1/26	0.122262	1	0	0	7.69231	16.1661	NLGN1
regulation of voltage-gated calcium channel activity (GO:1901385)	1/26	0.122262	1	0	0	7.69231	16.1661	CACNB2
positive regulation of calcium ion transmembrane transport (GO:1904427)	1/26	0.122262	1	0	0	7.69231	16.1661	CACNB2
regulation of spindle assembly (GO:0090169)	1/26	0.122262	1	0	0	7.69231	16.1661	TPR
glial cell differentiation (GO:0010001)	1/26	0.122262	1	0	0	7.69231	16.1661	NFIB
inorganic cation import across plasma membrane (GO:0098659)	1/26	0.122262	1	0	0	7.69231	16.1661	CACNA2D1
misfolded or incompletely synthesized protein catabolic process (GO:0006515)	1/26	0.122262	1	0	0	7.69231	16.1661	CUL3
regulation of protein import into nucleus (GO:0042306)	1/26	0.122262	1	0	0	7.69231	16.1661	TPR
modulation of excitatory postsynaptic potential (GO:0098815)	1/26	0.122262	1	0	0	7.69231	16.1661	NLGN1
response to amyloid-beta (GO:1904645)	1/26	0.122262	1	0	0	7.69231	16.1661	CACNA2D1
regulation of pri-miRNA transcription from RNA polymerase II promoter (GO:1902893)	1/27	0.126657	1	0	0	7.40741	15.3057	NFIB
positive regulation of cyclin-dependent protein kinase activity (GO:1904031)	1/27	0.126657	1	0	0	7.40741	15.3057	CCNT2
apoptotic cell clearance (GO:0043277)	1/27	0.126657	1	0	0	7.40741	15.3057	RHOH
regulation of muscle contraction (GO:0006937)	1/27	0.126657	1	0	0	7.40741	15.3057	KCNB2
regulation of viral entry into host cell (GO:0046596)	1/27	0.126657	1	0	0	7.40741	15.3057	HS3ST5
regulation of ERK1 and ERK2 cascade (GO:0070372)	3/248	0.127807	1	0	0	2.41935	4.97718	ALK;EPHA6;GAREM1
regulation of calcium ion transmembrane transporter activity (GO:1901019)	1/28	0.131029	1	0	0	7.14286	14.5167	CACNB2
protein targeting to vacuole (GO:0006623)	1/28	0.131029	1	0	0	7.14286	14.5167	VPS13C
negative regulation of small GTPase mediated signal transduction (GO:0051058)	1/28	0.131029	1	0	0	7.14286	14.5167	RASA3
negative regulation of multicellular organismal process (GO:0051241)	2/126	0.131162	1	0	0	3.1746	6.44864	NFIB;HS3ST5
ventricular septum development (GO:0003281)	1/29	0.13538	1	0	0	6.89655	13.7908	ZFPM2
cellular response to alcohol (GO:0097306)	1/29	0.13538	1	0	0	6.89655	13.7908	CDH1
calcium ion import (GO:0070509)	1/29	0.13538	1	0	0	6.89655	13.7908	CACNB2
cardiac muscle cell action potential involved in contraction (GO:0086002)	1/29	0.13538	1	0	0	6.89655	13.7908	CACNA2D1
negative regulation of proteasomal protein catabolic process (GO:1901799)	1/29	0.13538	1	0	0	6.89655	13.7908	USP25
protein K63-linked deubiquitination (GO:0070536)	1/29	0.13538	1	0	0	6.89655	13.7908	USP25
bicellular tight junction assembly (GO:0070830)	1/29	0.13538	1	0	0	6.89655	13.7908	PARD3
chondrocyte differentiation (GO:0002062)	1/29	0.13538	1	0	0	6.89655	13.7908	NFIB
synaptic vesicle endocytosis (GO:0048488)	1/30	0.13971	1	0	0	6.66667	13.1213	NLGN1
cardiac muscle cell action potential (GO:0086001)	1/30	0.13971	1	0	0	6.66667	13.1213	CACNA2D1
vacuolar transport (GO:0007034)	1/30	0.13971	1	0	0	6.66667	13.1213	VPS13C
striated muscle tissue development (GO:0014706)	1/30	0.13971	1	0	0	6.66667	13.1213	SGCZ
cortical cytoskeleton organization (GO:0030865)	1/30	0.13971	1	0	0	6.66667	13.1213	NLGN1
synaptic vesicle recycling (GO:0036465)	1/30	0.13971	1	0	0	6.66667	13.1213	NLGN1
nuclear envelope organization (GO:0006998)	1/31	0.144017	1	0	0	6.45161	12.5021	LEMD3
negative regulation of secretion by cell (GO:1903531)	1/31	0.144017	1	0	0	6.45161	12.5021	GRM7
regulation of cation transmembrane transport (GO:1904062)	1/31	0.144017	1	0	0	6.45161	12.5021	DPP10
positive regulation of cyclin-dependent protein serine/threonine kinase activity (GO:0045737)	1/31	0.144017	1	0	0	6.45161	12.5021	CCNT2
regulation of dendritic spine development (GO:0060998)	1/32	0.148304	1	0	0	6.25	11.9281	NLGN1
negative regulation of cell-cell adhesion (GO:0022408)	1/32	0.148304	1	0	0	6.25	11.9281	CDH1
regulation of protein export from nucleus (GO:0046825)	1/32	0.148304	1	0	0	6.25	11.9281	TPR
protein destabilization (GO:0031648)	1/32	0.148304	1	0	0	6.25	11.9281	CUL3
positive regulation of transferase activity (GO:0051347)	2/138	0.151685	1	0	0	2.89855	5.46652	ALK;EPHA6
dendrite morphogenesis (GO:0048813)	1/33	0.152569	1	0	0	6.06061	11.3948	CTNND2
negative regulation of BMP signaling pathway (GO:0030514)	1/33	0.152569	1	0	0	6.06061	11.3948	LEMD3
regulation of glutamate receptor signaling pathway (GO:1900449)	1/33	0.152569	1	0	0	6.06061	11.3948	NLGN1
regulation of potassium ion transmembrane transport (GO:1901379)	1/33	0.152569	1	0	0	6.06061	11.3948	DPP10
central nervous system neuron differentiation (GO:0021953)	1/33	0.152569	1	0	0	6.06061	11.3948	MDGA2
regulation of cell-cell adhesion (GO:0022407)	1/33	0.152569	1	0	0	6.06061	11.3948	CDH1
negative regulation of fat cell differentiation (GO:0045599)	1/33	0.152569	1	0	0	6.06061	11.3948	ZFPM2
positive regulation of transcription factor import into nucleus (GO:0042993)	1/33	0.152569	1	0	0	6.06061	11.3948	CDH1
cellular response to growth factor stimulus (GO:0071363)	2/140	0.155166	1	0	0	2.85714	5.32359	GAREM1;SOX6
regulation of intracellular protein transport (GO:0033157)	1/34	0.156813	1	0	0	5.88235	10.8982	TPR
positive regulation of nucleocytoplasmic transport (GO:0046824)	1/34	0.156813	1	0	0	5.88235	10.8982	TPR
regulation of neurotransmitter receptor activity (GO:0099601)	1/34	0.156813	1	0	0	5.88235	10.8982	NLGN1
entry into host cell (GO:0030260)	1/34	0.156813	1	0	0	5.88235	10.8982	CDH1
positive regulation of calcium ion transport (GO:0051928)	1/34	0.156813	1	0	0	5.88235	10.8982	CACNB2
tRNA-containing ribonucleoprotein complex export from nucleus (GO:0071431)	1/34	0.156813	1	0	0	5.88235	10.8982	TPR
establishment or maintenance of epithelial cell apical/basal polarity (GO:0045197)	1/34	0.156813	1	0	0	5.88235	10.8982	PARD3
tRNA export from nucleus (GO:0006409)	1/34	0.156813	1	0	0	5.88235	10.8982	TPR
positive regulation of cytokinesis (GO:0032467)	1/35	0.161037	1	0	0	5.71429	10.435	CUL3
ventricular cardiac muscle tissue morphogenesis (GO:0055010)	1/35	0.161037	1	0	0	5.71429	10.435	ZFPM2
regulation of cyclin-dependent protein kinase activity (GO:1904029)	1/36	0.165239	1	0	0	5.55556	10.002	CCNT2
regulation of mitotic spindle organization (GO:0060236)	1/36	0.165239	1	0	0	5.55556	10.002	TPR
erythrocyte differentiation (GO:0030218)	1/36	0.165239	1	0	0	5.55556	10.002	IKZF1
regulation of ion transmembrane transport (GO:0034765)	1/36	0.165239	1	0	0	5.55556	10.002	KCNJ6
tRNA transport (GO:0051031)	1/36	0.165239	1	0	0	5.55556	10.002	TPR
apical junction assembly (GO:0043297)	1/36	0.165239	1	0	0	5.55556	10.002	PARD3
regulation of potassium ion transport (GO:0043266)	1/37	0.16942	1	0	0	5.40541	9.59662	DPP10
calcium ion transmembrane import into cytosol (GO:0097553)	1/37	0.16942	1	0	0	5.40541	9.59662	CACNA2D1
regulation of cell morphogenesis involved in differentiation (GO:0010769)	1/37	0.16942	1	0	0	5.40541	9.59662	LRRC4C
glutamate receptor signaling pathway (GO:0007215)	1/37	0.16942	1	0	0	5.40541	9.59662	GRM7
cardiac muscle tissue development (GO:0048738)	1/37	0.16942	1	0	0	5.40541	9.59662	SGCZ
muscle cell differentiation (GO:0042692)	1/37	0.16942	1	0	0	5.40541	9.59662	SGCZ
vesicle-mediated transport in synapse (GO:0099003)	1/37	0.16942	1	0	0	5.40541	9.59662	NLGN1
regulation of filopodium assembly (GO:0051489)	1/37	0.16942	1	0	0	5.40541	9.59662	NLGN1
heart development (GO:0007507)	2/150	0.172791	1	0	0	2.66667	4.68179	ZFPM2;SGCZ
regulation of peptidyl-threonine phosphorylation (GO:0010799)	1/38	0.173581	1	0	0	5.26316	9.21638	PARD3
protein monoubiquitination (GO:0006513)	1/38	0.173581	1	0	0	5.26316	9.21638	CUL3
myelination (GO:0042552)	1/38	0.173581	1	0	0	5.26316	9.21638	PARD3
regulation of regulated secretory pathway (GO:1903305)	1/38	0.173581	1	0	0	5.26316	9.21638	SYT16
positive regulation of axonogenesis (GO:0050772)	1/38	0.173581	1	0	0	5.26316	9.21638	ROBO2
regulation of dendrite development (GO:0050773)	1/38	0.173581	1	0	0	5.26316	9.21638	DCC
regulation of carbohydrate catabolic process (GO:0043470)	1/38	0.173581	1	0	0	5.26316	9.21638	TPR
positive regulation of MAPK cascade (GO:0043410)	3/290	0.177359	1	0	0	2.06897	3.57844	ALK;EPHA6;GAREM1
potassium ion import (GO:0010107)	1/39	0.177721	1	0	0	5.12821	8.85919	KCNJ6
T cell differentiation (GO:0030217)	1/39	0.177721	1	0	0	5.12821	8.85919	RHOH
signal transduction by p53 class mediator (GO:0072331)	1/40	0.18184	1	0	0	5	8.52314	ZNF385D
negative regulation of protein catabolic process (GO:0042177)	1/40	0.18184	1	0	0	5	8.52314	FMN2
inositol lipid-mediated signaling (GO:0048017)	1/40	0.18184	1	0	0	5	8.52314	PLCH1
regulation of coenzyme metabolic process (GO:0051196)	1/40	0.18184	1	0	0	5	8.52314	TPR
clathrin-dependent endocytosis (GO:0072583)	1/40	0.18184	1	0	0	5	8.52314	NLGN1
positive regulation of mitotic cell cycle phase transition (GO:1901992)	1/41	0.185939	1	0	0	4.87805	8.20652	CUL3
negative regulation of catabolic process (GO:0009895)	1/41	0.185939	1	0	0	4.87805	8.20652	FMN2
neuron migration (GO:0001764)	1/41	0.185939	1	0	0	4.87805	8.20652	ADGRL3
cellular response to peptide (GO:1901653)	1/42	0.190018	1	0	0	4.7619	7.9078	CACNA2D1
peptide transport (GO:0015833)	1/42	0.190018	1	0	0	4.7619	7.9078	LRP1B
negative regulation of STAT cascade (GO:1904893)	1/42	0.190018	1	0	0	4.7619	7.9078	LRRC4C
positive regulation of cell division (GO:0051781)	1/42	0.190018	1	0	0	4.7619	7.9078	CUL3
negative regulation of cell projection organization (GO:0031345)	1/42	0.190018	1	0	0	4.7619	7.9078	DCC
positive regulation of protein localization to nucleus (GO:1900182)	1/43	0.194076	1	0	0	4.65116	7.6256	TPR
cellular response to calcium ion (GO:0071277)	1/43	0.194076	1	0	0	4.65116	7.6256	NLGN1
regulation of ATP metabolic process (GO:1903578)	1/44	0.198114	1	0	0	4.54545	7.35868	TPR
mitotic metaphase plate congression (GO:0007080)	1/44	0.198114	1	0	0	4.54545	7.35868	CUL3
positive regulation of protein localization to plasma membrane (GO:1903078)	1/44	0.198114	1	0	0	4.54545	7.35868	DPP10
intrinsic apoptotic signaling pathway by p53 class mediator (GO:0072332)	1/44	0.198114	1	0	0	4.54545	7.35868	ZNF385D
negative regulation of protein metabolic process (GO:0051248)	1/44	0.198114	1	0	0	4.54545	7.35868	FMN2
metaphase plate congression (GO:0051310)	1/45	0.202133	1	0	0	4.44444	7.10592	CUL3
heart contraction (GO:0060047)	1/45	0.202133	1	0	0	4.44444	7.10592	SGCZ
regulation of dendrite morphogenesis (GO:0048814)	1/45	0.202133	1	0	0	4.44444	7.10592	PTPRD
positive regulation of intracellular transport (GO:0032388)	1/45	0.202133	1	0	0	4.44444	7.10592	TPR
myeloid cell differentiation (GO:0030099)	1/45	0.202133	1	0	0	4.44444	7.10592	IKZF1
mitotic nuclear envelope disassembly (GO:0007077)	1/45	0.202133	1	0	0	4.44444	7.10592	TPR
protein complex subunit organization (GO:0071822)	1/46	0.206131	1	0	0	4.34783	6.86628	TPR
positive regulation of protein localization to cell periphery (GO:1904377)	1/47	0.210109	1	0	0	4.25532	6.63884	DPP10
nuclear envelope disassembly (GO:0051081)	1/47	0.210109	1	0	0	4.25532	6.63884	TPR
regulation of generation of precursor metabolites and energy (GO:0043467)	1/47	0.210109	1	0	0	4.25532	6.63884	TPR
cartilage development (GO:0051216)	1/47	0.210109	1	0	0	4.25532	6.63884	NFIB
positive regulation of ion transport (GO:0043270)	1/47	0.210109	1	0	0	4.25532	6.63884	CACNB2
cellular response to heat (GO:0034605)	1/48	0.214068	1	0	0	4.16667	6.42275	TPR
negative regulation of I-kappaB kinase/NF-kappaB signaling (GO:0043124)	1/48	0.214068	1	0	0	4.16667	6.42275	RHOH
negative regulation of JAK-STAT cascade (GO:0046426)	1/48	0.214068	1	0	0	4.16667	6.42275	LRRC4C
cellular response to mechanical stimulus (GO:0071260)	1/49	0.218007	1	0	0	4.08163	6.21725	PIEZO2
protein heterooligomerization (GO:0051291)	1/50	0.221927	1	0	0	4	6.02163	IKZF1
negative regulation of protein phosphorylation (GO:0001933)	2/179	0.225406	1	0	0	2.23464	3.32927	PARD3;LRRC4C
regulation of ion transport (GO:0043269)	1/51	0.225827	1	0	0	3.92157	5.83524	KCNJ6
neurogenesis (GO:0022008)	1/51	0.225827	1	0	0	3.92157	5.83524	CDH1
blood circulation (GO:0008015)	1/51	0.225827	1	0	0	3.92157	5.83524	SGCZ
ER to Golgi vesicle-mediated transport (GO:0006888)	2/181	0.229089	1	0	0	2.20994	3.25667	SPTBN4;CUL3
negative regulation of neuron projection development (GO:0010977)	1/52	0.229708	1	0	0	3.84615	5.65749	DCC
positive regulation of actin filament polymerization (GO:0030838)	1/52	0.229708	1	0	0	3.84615	5.65749	RHOH
positive regulation of mitotic cell cycle (GO:0045931)	1/53	0.233569	1	0	0	3.77358	5.48784	TPR
negative regulation of cellular response to transforming growth factor beta stimulus (GO:1903845)	1/54	0.237412	1	0	0	3.7037	5.32578	LEMD3
regulation of calcium ion-dependent exocytosis (GO:0017158)	1/54	0.237412	1	0	0	3.7037	5.32578	SYT16
sensory perception (GO:0007600)	1/55	0.241235	1	0	0	3.63636	5.17085	PCDH15
intracellular transport of virus (GO:0075733)	1/55	0.241235	1	0	0	3.63636	5.17085	TPR
transport of virus (GO:0046794)	1/55	0.241235	1	0	0	3.63636	5.17085	TPR
regulation of gene silencing by RNA (GO:0060966)	1/56	0.245039	1	0	0	3.57143	5.02263	TPR
regulation of posttranscriptional gene silencing (GO:0060147)	1/56	0.245039	1	0	0	3.57143	5.02263	TPR
negative regulation of transforming growth factor beta receptor signaling pathway (GO:0030512)	1/56	0.245039	1	0	0	3.57143	5.02263	LEMD3
negative regulation of cellular response to growth factor stimulus (GO:0090288)	1/56	0.245039	1	0	0	3.57143	5.02263	LEMD3
regulation of BMP signaling pathway (GO:0030510)	1/57	0.248825	1	0	0	3.50877	4.88073	LEMD3
positive regulation of protein transport (GO:0051222)	1/57	0.248825	1	0	0	3.50877	4.88073	TPR
chordate embryonic development (GO:0043009)	1/57	0.248825	1	0	0	3.50877	4.88073	KIAA1217
phosphatidylinositol-mediated signaling (GO:0048015)	1/57	0.248825	1	0	0	3.50877	4.88073	PLCH1
regulation of glycolytic process (GO:0006110)	1/58	0.252591	1	0	0	3.44828	4.74477	TPR
regulation of neurogenesis (GO:0050767)	1/58	0.252591	1	0	0	3.44828	4.74477	NLGN1
regulation of Rho protein signal transduction (GO:0035023)	1/58	0.252591	1	0	0	3.44828	4.74477	CUL3
epidermal growth factor receptor signaling pathway (GO:0007173)	1/58	0.252591	1	0	0	3.44828	4.74477	GAREM1
integrin-mediated signaling pathway (GO:0007229)	1/59	0.256339	1	0	0	3.38983	4.61442	CUL3
post-Golgi vesicle-mediated transport (GO:0006892)	1/59	0.256339	1	0	0	3.38983	4.61442	VPS13C
actin cytoskeleton reorganization (GO:0031532)	1/62	0.267472	1	0	0	3.22581	4.25401	RHOH
protein targeting to membrane (GO:0006612)	1/62	0.267472	1	0	0	3.22581	4.25401	PARD3
positive regulation of multicellular organismal process (GO:0051240)	2/203	0.269787	1	0	0	1.97044	2.58152	NLGN1;SOX6
regulation of translational initiation (GO:0006446)	1/63	0.271146	1	0	0	3.1746	4.14317	TPR
regulation of MAPK cascade (GO:0043408)	2/204	0.271641	1	0	0	1.96078	2.55544	ALK;EPHA6
kidney development (GO:0001822)	1/64	0.274801	1	0	0	3.125	4.03658	ROBO2
vesicle targeting, rough ER to cis-Golgi (GO:0048207)	1/64	0.274801	1	0	0	3.125	4.03658	CUL3
vesicle coating (GO:0006901)	1/64	0.274801	1	0	0	3.125	4.03658	CUL3
COPII vesicle coating (GO:0048208)	1/64	0.274801	1	0	0	3.125	4.03658	CUL3
adenylate cyclase-inhibiting G-protein coupled receptor signaling pathway (GO:0007193)	1/64	0.274801	1	0	0	3.125	4.03658	GRM7
positive regulation of cell projection organization (GO:0031346)	1/64	0.274801	1	0	0	3.125	4.03658	TENM3
cellular response to decreased oxygen levels (GO:0036294)	1/65	0.278439	1	0	0	3.07692	3.93402	FMN2
positive regulation of protein polymerization (GO:0032273)	1/65	0.278439	1	0	0	3.07692	3.93402	RHOH
negative regulation of neuron differentiation (GO:0045665)	1/65	0.278439	1	0	0	3.07692	3.93402	DCC
positive regulation of phosphorylation (GO:0042327)	2/209	0.280905	1	0	0	1.91388	2.43012	ALK;EPHA6
regulation of JAK-STAT cascade (GO:0046425)	1/66	0.282059	1	0	0	3.0303	3.83528	LRRC4C
negative regulation of cell adhesion (GO:0007162)	1/66	0.282059	1	0	0	3.0303	3.83528	CDH1
positive regulation of protein modification by small protein conjugation or removal (GO:1903322)	1/66	0.282059	1	0	0	3.0303	3.83528	CUL3
negative regulation of epithelial cell proliferation (GO:0050680)	1/67	0.28566	1	0	0	2.98507	3.74016	NFIB
positive regulation of cellular protein localization (GO:1903829)	1/67	0.28566	1	0	0	2.98507	3.74016	TPR
extrinsic apoptotic signaling pathway (GO:0097191)	1/68	0.289244	1	0	0	2.94118	3.64849	DCC
regulation of cyclin-dependent protein serine/threonine kinase activity (GO:0000079)	1/68	0.289244	1	0	0	2.94118	3.64849	CCNT2
regulation of gene silencing by miRNA (GO:0060964)	1/68	0.289244	1	0	0	2.94118	3.64849	TPR
positive regulation of synaptic transmission (GO:0050806)	1/68	0.289244	1	0	0	2.94118	3.64849	NLGN1
regulation of protein localization to plasma membrane (GO:1903076)	1/68	0.289244	1	0	0	2.94118	3.64849	DPP10
regulation of canonical Wnt signaling pathway (GO:0060828)	2/214	0.290161	1	0	0	1.86916	2.31275	CTNND2;CUL3
COPII-coated vesicle budding (GO:0090114)	1/69	0.29281	1	0	0	2.89855	3.56009	CUL3
regulation of actin filament polymerization (GO:0030833)	1/69	0.29281	1	0	0	2.89855	3.56009	RHOH
protein sumoylation (GO:0016925)	1/69	0.29281	1	0	0	2.89855	3.56009	TPR
positive regulation of plasma membrane bounded cell projection assembly (GO:0120034)	1/70	0.296358	1	0	0	2.85714	3.47482	NLGN1
central nervous system development (GO:0007417)	2/218	0.297557	1	0	0	1.83486	2.22413	ROBO2;CNTNAP2
protein oligomerization (GO:0051259)	2/218	0.297557	1	0	0	1.83486	2.22413	NLGN1;IKZF1
snRNA transcription from RNA polymerase II promoter (GO:0042795)	1/71	0.299888	1	0	0	2.8169	3.39252	CCNT2
negative regulation of developmental process (GO:0051093)	1/71	0.299888	1	0	0	2.8169	3.39252	NFIB
snRNA transcription (GO:0009301)	1/71	0.299888	1	0	0	2.8169	3.39252	CCNT2
protein ubiquitination involved in ubiquitin-dependent protein catabolic process (GO:0042787)	1/71	0.299888	1	0	0	2.8169	3.39252	CUL3
regulation of cell communication (GO:0010646)	1/72	0.303401	1	0	0	2.77778	3.31305	NLGN1
actomyosin structure organization (GO:0031032)	1/72	0.303401	1	0	0	2.77778	3.31305	CUL3
nuclear import (GO:0051170)	1/72	0.303401	1	0	0	2.77778	3.31305	TPR
organelle membrane fusion (GO:0090174)	1/72	0.303401	1	0	0	2.77778	3.31305	SYT16
regulation of neuron death (GO:1901214)	1/73	0.306897	1	0	0	2.73973	3.23628	DCC
Rho protein signal transduction (GO:0007266)	1/73	0.306897	1	0	0	2.73973	3.23628	RHOH
regulation of fat cell differentiation (GO:0045598)	1/73	0.306897	1	0	0	2.73973	3.23628	ZFPM2
transforming growth factor beta receptor signaling pathway (GO:0007179)	1/77	0.320707	1	0	0	2.5974	2.95384	PARD3
positive regulation of cytoskeleton organization (GO:0051495)	1/78	0.324116	1	0	0	2.5641	2.88886	RHOH
negative regulation of transmembrane receptor protein serine/threonine kinase signaling pathway (GO:0090101)	1/78	0.324116	1	0	0	2.5641	2.88886	LEMD3
regulation of cytokinesis (GO:0032465)	1/78	0.324116	1	0	0	2.5641	2.88886	CUL3
extracellular matrix disassembly (GO:0022617)	1/79	0.327509	1	0	0	2.53165	2.82593	CDH1
regulation of cellular response to heat (GO:1900034)	1/79	0.327509	1	0	0	2.53165	2.82593	TPR
positive regulation of transcription, DNA-templated (GO:0045893)	7/1121	0.32847	1	0	0	1.24888	1.39039	ELF1;CCNT2;CDH1;NFIB;ESRRG;IKZF1;ZFPM2
anaphase-promoting complex-dependent catabolic process (GO:0031145)	1/80	0.330885	1	0	0	2.5	2.76496	CUL3
response to calcium ion (GO:0051592)	1/80	0.330885	1	0	0	2.5	2.76496	NLGN1
regulation of transforming growth factor beta receptor signaling pathway (GO:0017015)	1/80	0.330885	1	0	0	2.5	2.76496	LEMD3
cellular response to hormone stimulus (GO:0032870)	1/81	0.334244	1	0	0	2.46914	2.70589	ROBO2
ERBB signaling pathway (GO:0038127)	1/81	0.334244	1	0	0	2.46914	2.70589	GAREM1
RNA transport (GO:0050658)	1/81	0.334244	1	0	0	2.46914	2.70589	TPR
regulation of protein serine/threonine kinase activity (GO:0071900)	1/81	0.334244	1	0	0	2.46914	2.70589	CCNT2
negative regulation of programmed cell death (GO:0043069)	3/409	0.335634	1	0	0	1.46699	1.60157	ALK;EPHA6;FMN2
anterograde trans-synaptic signaling (GO:0098916)	2/241	0.3398	1	0	0	1.65975	1.79153	CACNB2;GRM7
mitotic sister chromatid segregation (GO:0000070)	1/83	0.340912	1	0	0	2.40964	2.59309	CUL3
positive regulation of cell cycle (GO:0045787)	1/83	0.340912	1	0	0	2.40964	2.59309	CCNT2
ephrin receptor signaling pathway (GO:0048013)	1/83	0.340912	1	0	0	2.40964	2.59309	EPHA6
positive regulation of protein phosphorylation (GO:0001934)	3/413	0.341115	1	0	0	1.45278	1.56252	ALK;CCNT2;EPHA6
establishment of protein localization to membrane (GO:0090150)	1/84	0.344221	1	0	0	2.38095	2.53922	PARD3
positive regulation of protein ubiquitination (GO:0031398)	1/84	0.344221	1	0	0	2.38095	2.53922	CUL3
protein modification process (GO:0036211)	1/85	0.347513	1	0	0	2.35294	2.48695	USP25
regulation of neuron differentiation (GO:0045664)	1/85	0.347513	1	0	0	2.35294	2.48695	NLGN1
regulation of mitotic nuclear division (GO:0007088)	1/85	0.347513	1	0	0	2.35294	2.48695	TPR
positive regulation of supramolecular fiber organization (GO:1902905)	1/85	0.347513	1	0	0	2.35294	2.48695	RHOH
regulation of peptidyl-serine phosphorylation (GO:0033135)	1/87	0.35405	1	0	0	2.29885	2.38694	SPTBN4
regulation of intracellular signal transduction (GO:1902531)	3/423	0.354804	1	0	0	1.41844	1.46977	NLGN1;AKAP11;RHOH
T cell activation (GO:0042110)	1/89	0.360521	1	0	0	2.24719	2.29259	RHOH
divalent metal ion transport (GO:0070838)	1/89	0.360521	1	0	0	2.24719	2.29259	CACNA2D1
negative regulation of translation (GO:0017148)	1/89	0.360521	1	0	0	2.24719	2.29259	TPR
regulation of Ras protein signal transduction (GO:0046578)	1/91	0.366929	1	0	0	2.1978	2.20349	RASA3
regulation of cytokine-mediated signaling pathway (GO:0001959)	1/91	0.366929	1	0	0	2.1978	2.20349	ELF1
negative regulation of kinase activity (GO:0033673)	1/92	0.370109	1	0	0	2.17391	2.16078	LRRC4C
regulation of protein catabolic process (GO:0042176)	1/92	0.370109	1	0	0	2.17391	2.16078	FMN2
nuclear export (GO:0051168)	1/93	0.373273	1	0	0	2.15054	2.11924	TPR
cell cycle G1/S phase transition (GO:0044843)	1/93	0.373273	1	0	0	2.15054	2.11924	CUL3
vesicle fusion (GO:0006906)	1/95	0.379554	1	0	0	2.10526	2.03949	SYT16
endocytosis (GO:0006897)	2/264	0.381266	1	0	0	1.51515	1.461	RHOH;LRP1B
transcription elongation from RNA polymerase II promoter (GO:0006368)	1/96	0.382671	1	0	0	2.08333	2.00121	CCNT2
positive regulation of protein localization to membrane (GO:1905477)	1/96	0.382671	1	0	0	2.08333	2.00121	DPP10
regulation of cell death (GO:0010941)	1/97	0.385772	1	0	0	2.06186	1.96394	DCC
cellular response to organonitrogen compound (GO:0071417)	1/98	0.388858	1	0	0	2.04082	1.92763	CDH1
phosphatidylinositol biosynthetic process (GO:0006661)	1/99	0.391929	1	0	0	2.0202	1.89227	INPP4A
positive regulation of neuron differentiation (GO:0045666)	1/99	0.391929	1	0	0	2.0202	1.89227	TENM3
Golgi vesicle transport (GO:0048193)	2/272	0.395444	1	0	0	1.47059	1.36433	SPTBN4;CUL3
mRNA-containing ribonucleoprotein complex export from nucleus (GO:0071427)	1/101	0.398025	1	0	0	1.9802	1.82424	TPR
regulation of protein ubiquitination (GO:0031396)	1/102	0.40105	1	0	0	1.96078	1.79151	CUL3
protein import into nucleus (GO:0006606)	1/104	0.407055	1	0	0	1.92308	1.72847	TPR
regulation of cellular response to stress (GO:0080135)	1/105	0.410035	1	0	0	1.90476	1.69812	TPR
mRNA transport (GO:0051028)	1/105	0.410035	1	0	0	1.90476	1.69812	TPR
phagocytosis, engulfment (GO:0006911)	1/105	0.410035	1	0	0	1.90476	1.69812	RHOH
G1/S transition of mitotic cell cycle (GO:0000082)	1/106	0.413001	1	0	0	1.88679	1.6685	CUL3
mRNA export from nucleus (GO:0006406)	1/106	0.413001	1	0	0	1.88679	1.6685	TPR
negative regulation of signal transduction (GO:0009968)	2/284	0.416433	1	0	0	1.40845	1.23385	ALK;EPHA6
viral life cycle (GO:0019058)	1/108	0.418887	1	0	0	1.85185	1.6114	TPR
positive regulation of transcription from RNA polymerase II promoter (GO:0045944)	5/849	0.420024	1	0	0	1.17786	1.02172	ELF1;CCNT2;NFIB;IKZF1;ZFPM2
DNA-templated transcription, elongation (GO:0006354)	1/109	0.421809	1	0	0	1.83486	1.58386	CCNT2
circulatory system development (GO:0072359)	1/110	0.424715	1	0	0	1.81818	1.55697	ZFPM2
regulation of Wnt signaling pathway (GO:0030111)	1/110	0.424715	1	0	0	1.81818	1.55697	CTNND2
negative regulation of protein kinase activity (GO:0006469)	1/110	0.424715	1	0	0	1.81818	1.55697	LRRC4C
chemical synaptic transmission (GO:0007268)	2/290	0.426793	1	0	0	1.37931	1.17442	CACNB2;GRM7
ion transport (GO:0006811)	2/290	0.426793	1	0	0	1.37931	1.17442	PIEZO2;TRPM3
viral gene expression (GO:0019080)	1/111	0.427608	1	0	0	1.8018	1.53072	TPR
positive regulation of intracellular signal transduction (GO:1902533)	3/480	0.431805	1	0	0	1.25	1.04973	ALK;NLGN1;EPHA6
phosphatidylinositol metabolic process (GO:0046488)	1/113	0.433349	1	0	0	1.76991	1.48002	INPP4A
positive regulation of developmental process (GO:0051094)	1/114	0.436199	1	0	0	1.75439	1.45554	SOX6
negative regulation of apoptotic process (GO:0043066)	3/486	0.439747	1	0	0	1.23457	1.01427	ALK;EPHA6;FMN2
peptidyl-lysine modification (GO:0018205)	1/116	0.441855	1	0	0	1.72414	1.40823	TPR
protein O-linked glycosylation (GO:0006493)	1/116	0.441855	1	0	0	1.72414	1.40823	ADAMTSL1
negative regulation of cell growth (GO:0030308)	1/116	0.441855	1	0	0	1.72414	1.40823	DCC
activation of MAPK activity (GO:0000187)	1/118	0.447455	1	0	0	1.69492	1.36302	ALK
positive regulation of protein serine/threonine kinase activity (GO:0071902)	1/119	0.450234	1	0	0	1.68067	1.34116	CCNT2
cytosolic transport (GO:0016482)	1/119	0.450234	1	0	0	1.68067	1.34116	VPS13C
RNA export from nucleus (GO:0006405)	1/120	0.452999	1	0	0	1.66667	1.31977	TPR
regulation of phosphorylation (GO:0042325)	1/120	0.452999	1	0	0	1.66667	1.31977	TPR
actin filament organization (GO:0007015)	1/121	0.455751	1	0	0	1.65289	1.29886	RHOH
enzyme linked receptor protein signaling pathway (GO:0007167)	1/121	0.455751	1	0	0	1.65289	1.29886	PTPRD
macromolecular complex assembly (GO:0065003)	1/121	0.455751	1	0	0	1.65289	1.29886	PARD3
positive regulation of nucleic acid-templated transcription (GO:1903508)	3/503	0.462021	1	0	0	1.19284	0.921047	ELF1;CDH1;ESRRG
dephosphorylation (GO:0016311)	1/125	0.46662	1	0	0	1.6	1.21958	PTPRD
platelet degranulation (GO:0002576)	1/125	0.46662	1	0	0	1.6	1.21958	PCDH7
protein dephosphorylation (GO:0006470)	1/126	0.469304	1	0	0	1.5873	1.2008	PTPRD
cytoskeleton organization (GO:0007010)	1/127	0.471974	1	0	0	1.5748	1.18241	SPTBN4
vesicle organization (GO:0016050)	1/128	0.474631	1	0	0	1.5625	1.1644	SYT16
positive regulation of NF-kappaB transcription factor activity (GO:0051092)	1/129	0.477275	1	0	0	1.55039	1.14676	ALK
positive regulation of cellular process (GO:0048522)	3/520	0.483919	1	0	0	1.15385	0.837505	GAREM1;PARD3;CUL3
cellular response to hypoxia (GO:0071456)	1/133	0.487719	1	0	0	1.50376	1.07972	FMN2
positive regulation of cytosolic calcium ion concentration (GO:0007204)	1/134	0.490298	1	0	0	1.49254	1.0638	CACNA2D1
cellular response to organic substance (GO:0071310)	1/134	0.490298	1	0	0	1.49254	1.0638	ROBO2
cellular response to organic cyclic compound (GO:0071407)	1/136	0.495416	1	0	0	1.47059	1.03288	CDH1
inorganic cation transmembrane transport (GO:0098662)	1/141	0.507991	1	0	0	1.41844	0.960697	TRPM3
regulation of small GTPase mediated signal transduction (GO:0051056)	1/141	0.507991	1	0	0	1.41844	0.960697	RHOH
regulation of cellular component organization (GO:0051128)	1/141	0.507991	1	0	0	1.41844	0.960697	NRG3
modification-dependent protein catabolic process (GO:0019941)	1/142	0.510469	1	0	0	1.40845	0.947079	CUL3
transmembrane receptor protein serine/threonine kinase signaling pathway (GO:0007178)	1/145	0.517827	1	0	0	1.37931	0.907743	PARD3
skeletal system development (GO:0001501)	1/147	0.522672	1	0	0	1.36054	0.882722	KIAA1217
regulation of protein kinase activity (GO:0045859)	1/148	0.525076	1	0	0	1.35135	0.870556	LRRC4C
negative regulation of canonical Wnt signaling pathway (GO:0090090)	1/149	0.527469	1	0	0	1.34228	0.858612	CUL3
regulated exocytosis (GO:0045055)	1/149	0.527469	1	0	0	1.34228	0.858612	PCDH7
negative regulation of cell differentiation (GO:0045596)	1/151	0.532218	1	0	0	1.3245	0.835368	ZFPM2
positive regulation of intracellular protein transport (GO:0090316)	1/153	0.536919	1	0	0	1.30719	0.812951	TPR
negative regulation of transcription from RNA polymerase II promoter (GO:0000122)	3/566	0.540965	1	0	0	1.06007	0.651308	NFIB;TPR;ZFPM2
transcription initiation from RNA polymerase II promoter (GO:0006367)	1/161	0.555263	1	0	0	1.24224	0.730825	ESRRG
negative regulation of intracellular signal transduction (GO:1902532)	1/162	0.557504	1	0	0	1.23457	0.72134	RHOH
glycerophospholipid biosynthetic process (GO:0046474)	1/165	0.564163	1	0	0	1.21212	0.693834	INPP4A
mitochondrion organization (GO:0007005)	1/168	0.570722	1	0	0	1.19048	0.667683	VPS13C
negative regulation of transcription, DNA-templated (GO:0045892)	4/814	0.584862	1	0	0	0.982801	0.527154	NFIB;TPR;IKZF1;ZFPM2
negative regulation of Wnt signaling pathway (GO:0030178)	1/175	0.585649	1	0	0	1.14286	0.611469	CUL3
protein autophosphorylation (GO:0046777)	1/176	0.587739	1	0	0	1.13636	0.603947	ALK
regulation of nucleic acid-templated transcription (GO:1903506)	3/608	0.58983	1	0	0	0.986842	0.520975	RHOH;ESRRG;SOX6
positive regulation of MAP kinase activity (GO:0043406)	1/178	0.591887	1	0	0	1.1236	0.589257	ALK
protein modification by small protein conjugation (GO:0032446)	2/399	0.596028	1	0	0	1.00251	0.518764	CUL3;TPR
DNA-templated transcription, initiation (GO:0006352)	1/187	0.610051	1	0	0	1.06952	0.528569	ESRRG
receptor-mediated endocytosis (GO:0006898)	1/189	0.613978	1	0	0	1.0582	0.516187	LRP1B
protein complex assembly (GO:0006461)	1/190	0.615926	1	0	0	1.05263	0.510135	CUL3
regulation of cellular macromolecule biosynthetic process (GO:2000112)	3/632	0.61624	1	0	0	0.949367	0.459606	RHOH;ESRRG;SOX6
protein homooligomerization (GO:0051260)	1/191	0.617865	1	0	0	1.04712	0.504173	NLGN1
positive regulation of cell differentiation (GO:0045597)	1/195	0.625524	1	0	0	1.02564	0.481196	SOX6
positive regulation of cell proliferation (GO:0008284)	2/425	0.630545	1	0	0	0.941176	0.434042	GAREM1;CUL3
regulation of cell growth (GO:0001558)	1/202	0.638563	1	0	0	0.990099	0.444095	NRG3
regulation of I-kappaB kinase/NF-kappaB signaling (GO:0043122)	1/205	0.644012	1	0	0	0.97561	0.429305	RHOH
positive regulation of signal transduction (GO:0009967)	1/207	0.6476	1	0	0	0.966184	0.41979	NLGN1
negative regulation of nucleic acid-templated transcription (GO:1903507)	2/445	0.655525	1	0	0	0.898876	0.379612	IKZF1;ZFPM2
regulation of translation (GO:0006417)	1/214	0.659877	1	0	0	0.934579	0.388506	TPR
positive regulation of sequence-specific DNA binding transcription factor activity (GO:0051091)	1/216	0.663307	1	0	0	0.925926	0.380109	ALK
cellular response to cytokine stimulus (GO:0071345)	2/457	0.669865	1	0	0	0.875274	0.350704	TPR;LRRC4C
viral process (GO:0016032)	1/221	0.671731	1	0	0	0.904977	0.360088	TPR
mitotic cell cycle phase transition (GO:0044772)	1/222	0.673391	1	0	0	0.900901	0.356243	CUL3
Ras protein signal transduction (GO:0007265)	1/224	0.676685	1	0	0	0.892857	0.348704	RHOH
endosomal transport (GO:0016197)	1/230	0.686373	1	0	0	0.869565	0.327247	VPS13C
extracellular matrix organization (GO:0030198)	1/230	0.686373	1	0	0	0.869565	0.327247	CDH1
apoptotic process (GO:0006915)	1/232	0.689537	1	0	0	0.862069	0.320461	DCC
activation of protein kinase activity (GO:0032147)	1/234	0.692671	1	0	0	0.854701	0.313847	ALK
regulation of transcription, DNA-templated (GO:0006355)	7/1599	0.696817	1	0	0	0.875547	0.316276	ELF1;CDH1;RHOH;ESRRG;IKZF1;SOX6;ZFPM2
proteasomal protein catabolic process (GO:0010498)	1/238	0.698843	1	0	0	0.840336	0.301116	CUL3
transcription from RNA polymerase II promoter (GO:0006366)	2/486	0.70255	1	0	0	0.823045	0.290567	CCNT2;ESRRG
regulation of cell proliferation (GO:0042127)	3/741	0.721552	1	0	0	0.809717	0.264252	TES;GAREM1;CUL3
protein deubiquitination (GO:0016579)	1/258	0.727913	1	0	0	0.775194	0.246181	USP25
negative regulation of cellular macromolecule biosynthetic process (GO:2000113)	2/513	0.730552	1	0	0	0.779727	0.244799	IKZF1;ZFPM2
regulation of protein phosphorylation (GO:0001932)	1/262	0.733385	1	0	0	0.763359	0.236706	SPTBN4
protein modification by small protein removal (GO:0070646)	1/262	0.733385	1	0	0	0.763359	0.236706	USP25
regulation of programmed cell death (GO:0043067)	1/269	0.742699	1	0	0	0.743494	0.221163	ALK
cellular protein modification process (GO:0006464)	4/1002	0.744279	1	0	0	0.798403	0.2358	PTPRD;USP25;CUL3;HS3ST5
positive regulation of gene expression (GO:0010628)	3/772	0.747112	1	0	0	0.777202	0.226586	ELF1;CDH1;ESRRG
negative regulation of cellular process (GO:0048523)	2/535	0.751707	1	0	0	0.747664	0.21339	TES;VPS13C
regulation of transcription from RNA polymerase II promoter (GO:0006357)	6/1479	0.757947	1	0	0	0.811359	0.224862	ELF1;CCNT2;NFIB;TPR;IKZF1;ZFPM2
protein polyubiquitination (GO:0000209)	1/284	0.761587	1	0	0	0.704225	0.191796	CUL3
proteasome-mediated ubiquitin-dependent protein catabolic process (GO:0043161)	1/292	0.771093	1	0	0	0.684932	0.178046	CUL3
proteolysis (GO:0006508)	1/292	0.771093	1	0	0	0.684932	0.178046	USP25
regulation of apoptotic process (GO:0042981)	3/816	0.780181	1	0	0	0.735294	0.182522	ALK;EPHA6;FMN2
protein transport (GO:0015031)	1/327	0.808456	1	0	0	0.611621	0.130049	LRP1B
cellular protein localization (GO:0034613)	1/328	0.809429	1	0	0	0.609756	0.128918	CNTNAP2
cellular response to DNA damage stimulus (GO:0006974)	1/330	0.811362	1	0	0	0.606061	0.126692	FMN2
negative regulation of gene expression (GO:0010629)	2/619	0.819912	1	0	0	0.646204	0.128309	IKZF1;ZFPM2
ubiquitin-dependent protein catabolic process (GO:0006511)	1/342	0.822557	1	0	0	0.584795	0.114233	CUL3
intracellular protein transport (GO:0006886)	1/348	0.827905	1	0	0	0.574713	0.108539	NLGN1
transcription, DNA-templated (GO:0006351)	1/357	0.835629	1	0	0	0.560224	0.1006	CCNT2
post-translational protein modification (GO:0043687)	1/358	0.836466	1	0	0	0.558659	0.0997596	CUL3
negative regulation of cell proliferation (GO:0008285)	1/364	0.841399	1	0	0	0.549451	0.0948845	TES
phosphorylation (GO:0016310)	1/387	0.858981	1	0	0	0.516796	0.0785576	ALK
transmembrane receptor protein tyrosine kinase signaling pathway (GO:0007169)	1/397	0.866009	1	0	0	0.503778	0.0724733	EPHA6
gene expression (GO:0010467)	1/412	0.875907	1	0	0	0.485437	0.064318	TPR
regulation of gene expression (GO:0010468)	3/1038	0.897319	1	0	0	0.578035	0.0626263	RHOH;ESRRG;SOX6
protein phosphorylation (GO:0006468)	1/471	0.908292	1	0	0	0.424628	0.0408447	ALK
cellular protein metabolic process (GO:0044267)	1/485	0.914654	1	0	0	0.412371	0.0367874	USP25
protein ubiquitination (GO:0016567)	1/507	0.923779	1	0	0	0.394477	0.0312749	CUL3
cytokine-mediated signaling pathway (GO:0019221)	1/634	0.960419	1	0	0	0.315457	0.0127398	LRRC4C

[truncated: 10 more sheets: GO_Molecular_Function_2018_PC3, GO_Cellular_Component_2018_PC3, Human_Gene_Atlas_all_PCA_genes, GO_Biological_Process_all_genes, GO_Molecular_Function_all_genes, GO_Cellular_Component_all_genes, Human_Gene_Atlas_table_DEG, GO_Biological_Process_2018_DEG, GO_Molecular_Function_2018_DEG, GO_Cellular_Component_2018_DEG]
